# Supplementary material for: Transcriptomic Analysis of the Early Strobilar Development of Echinococcus granulosus
Source: Pathogens. 2020 Jun 12;9(6):465. doi: 10.3390/pathogens9060465 (PMC7350322; doi:10.3390/pathogens9060465)
Supplement: Supplementary file 1 [file pathogens-09-00465-s001.zip]

Archive with 6 entries (4 files):
- pathogens-816943-supplementary/
- pathogens-816943-supplementary/Supplementary Figure.pdf
- pathogens-816943-supplementary/Supplementary tables/
- pathogens-816943-supplementary/Supplementary tables/Table S1.xlsx
- pathogens-816943-supplementary/Supplementary tables/Table S2.xlsx
- pathogens-816943-supplementary/Supplementary tables/Table S3.docx
