# Supplementary material for: Transcriptomic Analysis of the Early Strobilar Development of Echinococcus granulosus
Source: Pathogens. 2020 Jun 12;9(6):465. doi: 10.3390/pathogens9060465 (PMC7350322; doi:10.3390/pathogens9060465)
Supplement: Supplementary file 1 [file pathogens-09-00465-s001.zip › pathogens-816943-supplementary/Supplementary tables/Table S1.xlsx]

## Sheet: Plan1
Gene_ID	Gene_Name	RPKM				PBSxPEP			PBSx12 h			PBSx24 h			PEPx12 h			PEPx24 h			12 hx24 h
		PBS	PEP	12h	24h	GFOLD(0.01)	log2fdc	Profile	GFOLD(0.01)	log2fdc	Profile	GFOLD(0.01)	log2fdc	Profile	GFOLD(0.01)	log2fdc	Profile	GFOLD(0.01)	log2fdc	Profile	GFOLD(0.01)	log2fdc	Profile
EgrG_000006700	Hypothetical protein	8.06357	6.45147	10.9844	13.9958	0	-0.21517	-	0	0.232892	-	0	0.596601	-	0	0.424335	-	0	0.79029	-	0	0.357319	-
EgrG_000007700	Hypothetical protein	5.12547	8.43585	21.7622	15.2506	0	0.707662	-	0.361089	1.81284	-	0	1.35505	-	0	1.08145	-	0	0.625903	-	0	-0.46418	-
EgrG_000008600	Hypothetical protein	0	0	0	0	0	0.00722202	-	0	-0.544715	-	0	-0.502935	-	0	-0.575665	-	0	-0.531638	-	0	0.0353912	-
EgrG_000008700	Heat shock protein heat shock protein 90 alpha	3644.25	3530.78	5725.01	6710.66	0	0.0203452	-	0.508057	0.535412	-	0.778049	0.804748	-	0.464068	0.491339	-	0.736309	0.762922	-	0.241814	0.262947	-
EgrG_000009200	Hypothetical protein	0	0	0.231343	0.231602	0	0.00722202	-	0	0.455285	-	0	0.497065	-	0	0.424335	-	0	0.468362	-	0	0.0353912	-
EgrG_000009300	Hypothetical protein	0	0	0	0	0	0.00722202	-	0	-0.544715	-	0	-0.502935	-	0	-0.575665	-	0	-0.531638	-	0	0.0353912	-
EgrG_000009500	Solute carrier family 13	10.9831	4.39367	8.16083	6.12748	0	-1.10826	-	0	-0.544715	-	0	-0.881446	-	0	0.539813	-	0	0.205328	-	0	-0.34312	-
EgrG_000010300	Endoplasmic reticulum metallopeptidase 1	35.9846	39.9876	44.6668	40.8149	0	0.217582	-	0	0.193927	-	0	0.104223	-	0	-0.0473824	-	0	-0.134839	-	0	-0.0960928	-
EgrG_000010400	ATP dependent RNA helicase dhx34	6.38988	8.96634	14.9741	12.4315	0	0.521795	-	0.0132964	1.04025	-	0	0.818993	-	0	0.494725	-	0	0.275717	-	0	-0.227643	-
EgrG_000010600	Hypothetical protein	87.3716	71.5788	69.8405	67.8529	0	-0.221047	-	-0.208813	-0.43956	-	-0.20864	-0.440948	-	-0.000709154	-0.242241	-	0	-0.241382	-	0	-0.00777669	-
EgrG_000010800	Expressed protein	212.341	236.269	103.443	116.634	0	0.219375	-	-0.847653	-1.15126	-	-0.644686	-0.938754	-	-1.1	-1.39437	Down	-0.895099	-1.17961	-	0	0.206121	-
EgrG_000011000	Histone lysine N methyltransferase NSD3	39.4197	30.0249	54.8701	55.1271	0	-0.324292	-	0.0228532	0.356431	-	0.0699707	0.403319	-	0.298909	0.656996	-	0.348259	0.70613	-	0	0.0404981	-
EgrG_000013000	Hypothetical protein	0	0	1.16012	0.580709	0	0.00722202	-	0	1.77721	-	0	1.08203	-	0	1.74626	-	0	1.05332	-	0	-0.701574	-
EgrG_000013100	Hypothetical protein	0	0	0	0	0	0.00722202	-	0	-0.544715	-	0	-0.502935	-	0	-0.575665	-	0	-0.531638	-	0	0.0353912	-
EgrG_000014400	Programmed cell death protein 11	29.319	37.1054	53.1421	48.9059	0	0.400564	-	0.255233	0.729046	-	0.169143	0.650144	-	0	0.304754	-	0	0.228099	-	0	-0.0852903	-
EgrG_000017400	Oxalate:formate antiporter	186.078	190.454	28.2336	36.1629	0	0.0992512	-	-2.39493	-2.8199	Down	-2.03879	-2.42721	Down	-2.5206	-2.94287	Down	-2.16246	-2.54794	Down	0	0.386298	-
EgrG_000020150	Heat shock protein 70	0.813566	0	5.7428	5.14405	0	-1.57774	-	0.329898	2.19225	Up	0.191331	2.08203	Up	0.809564	3.74626	Up	0.6784	3.63829	Up	0	-0.116612	-
EgrG_000020200	Heat shock protein 70	0.388191	0.559048	12.2586	8.37409	0	0.42226	-	2.6294	4.29659	Up	2.10054	3.79475	Up	2.2724	3.8506	Up	1.74121	3.35101	Up	0	-0.508231	-
EgrG_000024200	Glycosyltransferase 14 family member	16.103	20.439	83.7551	85.0671	0	0.404112	-	1.80168	2.24188	Up	1.8647	2.30442	Up	1.41889	1.81404	Up	1.48422	1.87883	Up	0	0.0561497	-
EgrG_000033300	Hypothetical protein	120.3	81.3016	115.416	85.5456	-0.350314	-0.49881	-	-0.0482805	-0.176278	-	-0.430842	-0.567867	-	0.15775	0.298804	-	0	-0.0905381	-	-0.269055	-0.397978	-
EgrG_000033400	DEAD box ATP dependent RNA helicase	26.9639	25.8878	60.1051	57.6653	0	0.00722202	-	0.0840997	0.982532	-	0.0585413	0.964191	-	0.0531501	0.951582	-	0.0298383	0.935488	-	0	-0.0247298	-
EgrG_000035500	Expressed protein	0	0	0	0	0	0.00722202	-	0	-0.544715	-	0	-0.502935	-	0	-0.575665	-	0	-0.531638	-	0	0.0353912	-
EgrG_000036200	Testis specific protein pbs13	18.0716	2.16879	28.534	26.8856	-0.00113	-2.1627	Down	0	0.455285	-	0	0.414603	-	0.634373	2.59426	Up	0.582277	2.55582	Up	0	-0.047071	-
EgrG_000037700	Hypothetical protein	20.2562	25.4833	6.228	7.27414	0	0.385734	-	-0.57973	-1.75117	-	-0.438778	-1.50293	-	-1.05774	-2.16063	Down	-0.911419	-1.91015	-	0	0.241842	-
EgrG_000037800	Hypothetical protein	0	0	0	0	0	0.00722202	-	0	-0.544715	-	0	-0.502935	-	0	-0.575665	-	0	-0.531638	-	0	0.0353912	-
EgrG_000040000	Ribosomal protein L24	851.329	933.758	875.072	1174.9	0.0718378	0.199173	-	0	-0.0768338	-	0.273307	0.388185	-	-0.181813	-0.299735	-	0.0572581	0.167531	-	0.354283	0.45863	-
EgrG_000040100	Transcription elongation factor B polypeptide 1	177.835	239.543	213.655	237.587	0.186594	0.493669	-	0	0.145802	-	0.0474351	0.3387	-	-0.0977653	-0.371595	-	0	-0.17645	-	0	0.186509	-
EgrG_000040200	BTB:POZ domain containing protein 10	23.7026	23.0713	25.6467	26.0004	0	0.0269403	-	0	-0.00456046	-	0	0.0553103	-	0	-0.0552282	-	0	0.00688907	-	0	0.0534816	-
EgrG_000040350	Apoptosis protein 3	92.3886	88.7014	56.5111	66.4465	0	0.00722202	-	-0.454879	-0.823691	-	-0.196125	-0.551298	-	-0.485829	-0.854641	-	-0.224828	-0.580001	-	0	0.266004	-
EgrG_000040400	Krueppel factor 10	559.331	589.885	127.123	114.181	0.0529686	0.142663	-	-2.11982	-2.25246	Down	-2.22885	-2.367	Down	-2.28768	-2.41885	Down	-2.39441	-2.53115	Down	0	-0.12093	-
EgrG_000040500	Hypothetical protein	2.83121	4.07733	0.52592	1.05302	0	0.492649	-	0	-1.86664	-	0	-1.2399	-	-0.0975526	-2.38302	Down	0	-1.75403	-	0	0.620354	-
EgrG_000040600	Protein of unknown function duf2373	46.6053	41.6347	37.5922	41.8983	0	-0.0961557	-	-0.0862191	-0.426879	-	0	-0.230975	-	-0.00655297	-0.35445	-	0	-0.1563	-	0	0.189514	-
EgrG_000040700	Adrenodoxin mitochondrial	29.0878	24.436	18.3712	27.0467	0	-0.180405	-	-0.000925646	-0.772984	-	0	-0.188062	-	0	-0.616307	-	0	-0.0291375	-	0	0.578533	-
EgrG_000040800	Coiled coil domain containing protein 51	85.0623	78.3403	65.779	75.6954	0	-0.0525592	-	-0.201197	-0.487313	-	0	-0.245234	-	-0.169013	-0.458481	-	0	-0.214156	-	0	0.23569	-
EgrG_000040900	Tubulin alpha 1 chain	10.5935	12.4309	11.0198	7.70501	0	0.291015	-	0	-0.0682771	-	0	-0.534644	-	0	-0.38302	-	-0.178324	-0.84714	-	0	-0.472756	-
EgrG_000041100	Tubulin beta 2c chain	10.4977	7.33002	2.12732	2.66212	0	-0.440237	-	-1.26394	-2.33613	Down	-1.05726	-1.99479	Down	-0.775104	-1.91962	-	-0.571028	-1.57603	-	0	0.334951	-
EgrG_000041200	Annexin	737.717	889.652	305.154	483.589	0.244846	0.336032	-	-1.27589	-1.38927	Down	-0.585779	-0.685253	-	-1.64004	-1.74903	Down	-0.948314	-1.04277	-	0.581439	0.697625	-
EgrG_000041300	Annexin	375.114	396.68	206.487	339.218	0.0113115	0.146512	-	-0.827398	-0.97706	-	-0.0888333	-0.221382	-	-1.00075	-1.1473	Down	-0.260349	-0.389375	-	0.605677	0.749289	-
EgrG_000041350	Hypothetical protein	54.2147	26.0255	15.1062	20.1642	0	-0.936194	-	-0.335161	-1.86664	-	-0.21607	-1.44635	-	0	-0.954176	-	0	-0.531638	-	0	0.413903	-
EgrG_000041400	DDB1 and cul4 associated factor 12	31.0614	29.3163	34.815	34.2013	0	-0.0173003	-	0	0.0456406	-	0	0.0602507	-	0	0.0392134	-	0	0.05607	-	0	0.00822097	-
EgrG_000041450	Oligodendrocyte transcription factor 2	23.3513	17.3376	15.0373	18.5282	0	-0.358062	-	-0.184313	-0.748249	-	0	-0.411012	-	0	-0.413914	-	0	-0.0744309	-	0	0.330847	-
EgrG_000041500	WD40 repeat	28.2751	16.7671	21.0093	25.157	-0.153241	-0.679279	-	-0.0754434	-0.544715	-	0	-0.246921	-	0	0.110836	-	0	0.410877	-	0	0.291405	-
EgrG_000041600	Myosin regulatory light chain 2 smooth muscle	620.729	656.51	543.234	635.33	0.0119858	0.146721	-	-0.175773	-0.308786	-	0	-0.0428376	-	-0.349716	-0.479235	-	-0.085922	-0.21104	-	0.137162	0.259559	-
EgrG_000041700	ADP ribosylation factor protein 2 binding	143.33	132.513	49.9624	73.0531	0	-0.0468854	-	-1.17314	-1.62666	Down	-0.636276	-1.04431	-	-1.14671	-1.6035	Down	-0.607236	-1.0189	-	0.0844297	0.57596	-
EgrG_000041800	Tubulin tyrosine ligase protein 12	30.571	26.0255	32.3385	25.0932	0	-0.165357	-	0	-0.0372314	-	-0.035765	-0.361579	-	0	0.104399	-	0	-0.217703	-	-0.0339311	-0.330737	-
EgrG_000042100	Expressed conserved protein	203.959	253.939	77.504	136.477	0.0808986	0.38068	-	-1.12419	-1.5059	Down	-0.326515	-0.654938	-	-1.54585	-1.9103	Down	-0.748872	-1.0571	-	0.454661	0.844569	-
EgrG_000042200	Tubulin alpha 1 chain	0	0.452032	0	0.350228	0	1.59218	-	0	-0.544715	-	0	1.08203	-	0	-2.16063	-	0	-0.531638	-	0	1.62035	-
EgrG_000042300	Ubiquitin carboxyl terminal hydrolase 22	8.20813	7.19528	10.209	7.83127	0	-0.121102	-	0	0.186098	-	0	-0.150633	-	0	0.283473	-	0	-0.051012	-	0	-0.34312	-
EgrG_000042400	Hypothetical protein	4.68399	8.9941	5.80059	6.9685	0	0.814577	-	0	0.0402473	-	0	0.30442	-	0	-0.798057	-	0	-0.531638	-	0	0.257784	-
EgrG_000042500	Tubulin alpha 3 chain	0.706233	1.13008	0	0.525342	0	0.592185	-	0	-2.54472	-	0	-0.502935	-	0	-3.16063	-	0	-1.1166	-	0	2.03539	-
EgrG_000042600	Tubulin alpha 3 chain	0	0.451032	0	0	0	1.59218	-	0	-0.544715	-	0	-0.502935	-	0	-2.16063	-	0	-2.1166	-	0	0.0353912	-
EgrG_000042700	Tubulin alpha 1c chain	0	0	0	0	0	0.00722202	-	0	-0.544715	-	0	-0.502935	-	0	-0.575665	-	0	-0.531638	-	0	0.0353912	-
EgrG_000042800	Transmembrane 9 superfamily	70.0617	63.2986	86.7634	84.188	0	-0.0802408	-	0	0.190774	-	0	0.187537	-	0.0303371	0.247287	-	0.0280074	0.246296	-	0	-0.00962637	-
EgrG_000042900	Microtubule associated protein 2	59.4114	65.4907	73.1655	74.8843	0	0.204822	-	0	0.178954	-	0	0.252443	-	0	-0.0495959	-	0	0.0261398	-	0	0.0671	-
EgrG_000043000	Sperm associated antigen 1	4.5583	3.28228	5.08044	5.08613	0	-0.388707	-	0	0.020882	-	0	0.0626623	-	0	0.385861	-	0	0.429888	-	0	0.0353912	-
EgrG_000043100	WD repeat containing protein 48	17.2282	15.1958	18.9414	18.3375	0	-0.114084	-	0	0.0167884	-	0	0.0104744	-	0	0.107145	-	0	0.103078	-	0	-0.0127031	-
EgrG_000043200	Hypothetical protein	8.16695	26.4634	26.5488	24.3004	0.127556	1.64465	-	0.00676816	1.45528	-	0	1.37153	-	0	-0.213095	-	0	-0.294599	-	0	-0.0901397	-
EgrG_000043400	Pancreatic hormone	15.0023	14.4036	19.722	27.47	0	0.00722202	-	0	0.232892	-	0	0.734104	-	0	0.201943	-	0	0.705401	-	0	0.494823	-
EgrG_000043500	7tm GPCR rhodopsin	7.6935	7.05817	11.6871	8.13927	0	-0.0569083	-	0	0.470882	-	0	-0.00412899	-	0	0.504062	-	0	0.0312983	-	0	-0.4814	-
EgrG_000043600	50S ribosomal protein L1	92.4616	85.131	88.6406	96.3338	0	-0.0529955	-	0	-0.178118	-	0	-0.0181563	-	0	-0.14885	-	0	0.0133582	-	0	0.153573	-
EgrG_000043700	Hypothetical protein	9.61543	8.84703	11.0146	8.04665	0	-0.0516717	-	0	0.0593562	-	0	-0.339436	-	0	0.0873003	-	0	-0.309245	-	0	-0.405181	-
EgrG_000043900	Glutamate receptor 4	6.45903	5.4261	11.0983	8.10784	0	-0.17335	-	0	0.61575	-	0	0.216957	-	0	0.765372	-	0	0.368826	-	0	-0.405181	-
EgrG_000044000	Glutamate receptor 1	3.72528	5.3649	9.688	13.8555	0	0.42226	-	0	0.870322	-	0	1.37153	-	0	0.424335	-	0	0.927794	-	0	0.494823	-
EgrG_000044100	Glutamate receptor 2	4.53397	3.26476	10.6681	5.48057	0	-0.388707	-	0.346056	1.07822	-	0	0.175137	-	0.641782	1.44319	-	0	0.542363	-	-0.272316	-0.909467	-
EgrG_000044300	Hypothetical protein	1.98449	0	0	0.984129	0	-2.80013	-	-0.0666031	-3.35207	Down	0	-0.988362	-	0	-0.575665	-	0	1.79029	-	0	2.35732	-
EgrG_000044400	Hypothetical protein	1.93742	0	2.3033	2.30588	0	-2.57774	-	0	0.0402473	-	0	0.0820277	-	0	2.59426	-	0	2.63829	-	0	0.0353912	-
EgrG_000044600	Eukaryotic translation initiation factor 4e	409.386	527.806	544.862	332.638	0.224951	0.43172	-	0.100193	0.29482	-	-0.1578	-0.375823	-	0	-0.160627	-	-0.627015	-0.829024	-	-0.487468	-0.677032	-
EgrG_000044800	Protein of unknown function duf1208	13.2713	14.8653	20.3383	22.8291	0	0.225402	-	0	0.484431	-	0.132228	0.68971	-	0	0.235301	-	0	0.442827	-	0	0.19889	-
EgrG_000044900	Clathrin coat assembly protein ap 1	58.4562	56.1232	101.533	97.0016	0	0.00722202	-	0.41913	0.6768	-	0.391515	0.651215	-	0.388181	0.64585	-	0.362812	0.622512	-	0	-0.0319738	-
EgrG_000045000	Hippocampus abundant transcript 1 protein	17.8738	16.9889	27.2257	23.4004	0	-0.00713327	-	0.0837836	0.483574	-	0	0.306459	-	0.0659903	0.46698	-	0	0.292112	-	0	-0.183504	-
EgrG_000045100	Coiled coil domain containing protein 132	19.2434	13.5911	25.8851	19.6618	-0.0460056	-0.432762	-	0	0.307854	-	0	-0.0472554	-	0.373678	0.716889	-	0.00321925	0.364025	-	-0.0755459	-0.361499	-
EgrG_000045200	Protein dopey 1	9.18335	10.6397	10.3361	9.42528	0	0.277311	-	0	0.0523202	-	0	-0.0402006	-	0	-0.248719	-	-0.06663	-0.338993	-	0	-0.0989099	-
EgrG_000045300	Insulin IGF relaxin	5.56699	5.34481	17.4322	11.2401	0	0.00722202	-	0.533654	1.45528	-	0	0.875577	-	0.502705	1.42434	-	0	0.846874	-	0	-0.586097	-
EgrG_000045400	Expressed protein	14.275	14.9902	24.8597	23.892	0	0.132753	-	0	0.658818	-	0	0.642496	-	0	0.502338	-	0	0.488262	-	0	-0.0227118	-
EgrG_000045500	Diphthamide biosynthesis protein 1	61.3096	61.2556	80.1843	70.8192	0	0.0644793	-	0.00376879	0.268469	-	0	0.129899	-	0	0.180262	-	0	0.0439382	-	0	-0.144959	-
EgrG_000045600	Expressed conserved protein	56.6242	74.751	92.036	105.302	0	0.454681	-	0	0.560638	-	0.125992	0.792521	-	0	0.0822293	-	0	0.316359	-	0	0.225494	-
EgrG_000045800	Hypothetical protein	0	0	0	0	0	0.00722202	-	0	-0.544715	-	0	-0.502935	-	0	-0.575665	-	0	-0.531638	-	0	0.0353912	-
EgrG_000045900	Hypothetical protein	3.56645	1.31697	1.22307	3.46925	0	-1.21517	-	0	-1.54472	-	-0.11591	-0.140365	-	-0.312629	-0.353272	-	0	1.05332	-	0	1.39796	-
EgrG_000046000	Origin recognition complex subunit 3	42.2123	25.7903	40.3945	42.8185	0	-0.632602	-	0	-0.18454	-	0	-0.0612294	-	0	0.424335	-	0	0.549892	-	0	0.116921	-
EgrG_000046200	Jnk:sapk associated protein	16.5347	19.008	22.1468	22.4953	0	0.263997	-	0	0.297023	-	0	0.359562	-	0	0.0092978	-	0	0.0740832	-	0	0.0561497	-
EgrG_000046500	Jnk:sapk associated protein	19.9882	17.6303	22.7608	16.2587	0	-0.114597	-	0	0.06916	-	-0.0779666	-0.374486	-	0	0.160029	-	0	-0.281371	-	-0.184193	-0.450036	-
EgrG_000046600	High temperature induced dauer formation protein	37.1184	31.4511	44.0407	41.0221	0	-0.172437	-	0	0.128784	-	0	0.0667285	-	0.0296472	0.277494	-	0	0.217685	-	0	-0.0684446	-
EgrG_000049700	Diagnostic antigen gp50	1.60864	0	0.597636	0	0	-1.57774	-	0	-1.12968	-	0	-2.0879	-	0	0.424335	-	0	-0.531638	-	0	-0.964609	-
EgrG_000050000	Hypothetical protein	0	0.575894	0.89139	0.892388	0	1.00722	-	0	1.04025	-	0	1.08203	-	0	0.0092978	-	0	0.0533246	-	0	0.0353912	-
EgrG_000052100	Chorion class high cysteine protein 12	0	0	0	0	0	0.00722202	-	0	-0.544715	-	0	-0.502935	-	0	-0.575665	-	0	-0.531638	-	0	0.0353912	-
EgrG_000052400	Hypothetical protein	0	0	0	0	0	0.00722202	-	0	-0.544715	-	0	-0.502935	-	0	-0.575665	-	0	-0.531638	-	0	0.0353912	-
EgrG_000052500	Heat shock protein 70	21.3495	16.6195	22.7232	13.3058	0	-0.286509	-	0	-0.0377552	-	0	-0.750862	-	0	0.225026	-	0	-0.485834	-	0	-0.719496	-
EgrG_000052600	NAD specific glutamate dehydrogenase	7.17367	4.13243	5.33027	2.1345	0	-0.57774	-	0	-0.544715	-	0	-1.50293	-	0	0.0092978	-	0	-0.946675	-	0	-0.964609	-
EgrG_000052700	NAD-specific glutamate dehydrogenase	12.8691	9.26665	10.7575	7.77798	0	-0.379801	-	-0.374789	-0.38425	-	0	-0.783043	-	0	-0.0281769	-	-0.416159	-0.424723	-	0	-0.405181	-
EgrG_000052800	Hypothetical protein	14.5724	17.9882	1.54682	12.3884	0	0.32915	-	-0.328981	-2.54472	Down	-0.310288	-0.33301	-	-0.135809	-2.89759	Down	0	-0.683641	-	0.0437432	2.20532	Up
EgrG_000053200	Box brain protein	0	0	0	0	0	0.00722202	-	0	-0.544715	-	0	-0.502935	-	0	-0.575665	-	0	-0.531638	-	0	0.0353912	-
EgrG_000053400	Protein clec16a	17.2974	17.8478	21.4209	19.4483	0	0.1106	-	0	0.188949	-	0	0.0902482	-	0	0.0546218	-	0	-0.0418326	-	0	-0.10509	-
EgrG_000053500	Expressed conserved protein	38.9935	51.1519	42.1692	60.022	0.0195109	0.453738	-	0	-0.00768714	-	0.141734	0.538885	-	-0.087	-0.485152	-	0	0.0636666	-	0.182802	0.540183	-
EgrG_000053600	Hypothetical protein	61.6145	56.711	60.5375	67.6129	0	-0.0534043	-	0	-0.143098	-	0	0.0560684	-	0	-0.113421	-	0	0.0879918	-	0	0.192777	-
EgrG_000053700	Expressed conserved protein	342.972	382.249	430.79	317.067	0.0441384	0.2221	-	0.0479893	0.211791	-	-0.0136545	-0.189777	-	0	-0.0340373	-	-0.264484	-0.433358	-	-0.254074	-0.407957	-
EgrG_000053800	SLC10	173.839	226.829	188.551	253.419	0.194099	0.448556	-	0	-0.000532514	-	0.229453	0.465356	-	-0.240851	-0.472816	-	0	-0.00468096	-	0.248047	0.4595	-
EgrG_000053900	Acyl protein thioesterase 12	57.9823	50.7785	58.2199	58.868	0	-0.124484	-	0	-0.112832	-	0	-0.0567675	-	0	-0.0120758	-	0	0.0462352	-	0	0.0496754	-
EgrG_000054000	Adenylate kinase domain containing protein 1	0.629054	1.2079	2.18123	0.6759	0	0.933221	-	0.179371	1.55962	-	0	-0.017508	-	0	0.602673	-	0	-0.97221	-	-0.56143	-1.58352	-
EgrG_000054100	Hypothetical protein	0	0	0	0	0	0.00722202	-	0	-0.544715	-	0	-0.502935	-	0	-0.575665	-	0	-0.531638	-	0	0.0353912	-
EgrG_000054200	Hypothetical protein	0	0	1.01791	0	0	0.00722202	-	0	1.04025	-	0	-0.502935	-	0	1.0093	-	0	-0.531638	-	0	-1.54957	-
EgrG_000054270	Cadherin EGF LAG seven pass G type receptor 1	21.0428	15.1522	21.4395	16.1273	0	-0.404204	-	0	-0.092203	-	-0.0501992	-0.460185	-	0	0.288274	-	0	-0.077462	-	0	-0.374371	-
EgrG_000054300	Cj cadherin	20.44	16.3771	21.3063	16.5172	0	-0.251696	-	0	-0.0592883	-	0	-0.38429	-	0	0.16868	-	0	-0.154075	-	0	-0.331391	-
EgrG_000054350	Adenylosuccinate lyase	133.287	104.801	147.019	128.208	-0.073403	-0.280355	-	0	0.0244345	-	0	-0.13266	-	0.0909689	0.281062	-	0	0.126213	-	0	-0.163484	-
EgrG_000054370	Protein quaking	43.0802	43.6211	62.7955	50.9581	0	0.0835729	-	0.123705	0.423576	-	0	0.163328	-	0.0211618	0.316276	-	0	0.0582739	-	-0.00318408	-0.266637	-
EgrG_000054400	Coiled coil domain containing protein 37	7.78756	9.71979	3.8576	5.40669	0	0.374954	-	-0.170853	-1.10659	-	0	-0.59915	-	-0.628783	-1.50528	-	-0.185481	-0.995585	-	0	0.501055	-
EgrG_000054500	Expressed conserved protein	465.411	516.696	519.913	706.021	0.0731384	0.216599	-	0	0.0430789	-	0.39687	0.524439	-	-0.0667374	-0.197247	-	0.164514	0.286359	-	0.362158	0.474971	-
EgrG_000054600	Hypothetical protein	1.93037	0.926665	0.717164	0.478645	0	-0.800133	-	0	-1.35207	-	0	-1.72533	-	0	-0.575665	-	0	-0.946675	-	0	-0.379646	-
EgrG_000054700	Death domain containing protein	1.31752	0.737882	1.06054	0.735044	0	-0.693218	-	-0.429237	-0.4378	-	0	-0.881446	-	0	0.23169	-	-0.169066	-0.20971	-	0	-0.450036	-
EgrG_000054800	GTPase activating protein ZNF289	333.23	316.916	436.436	368.313	0	-0.00642865	-	0.171168	0.272673	-	0	0.0680912	-	0.15357	0.255374	-	0	0.0530389	-	-0.120378	-0.210971	-
EgrG_000054900	Expressed conserved protein	4.19883	3.45536	2.45132	1.33858	0	-0.199229	-	0	-0.866643	-	0	-1.60247	-	0	-0.691142	-	0	-1.42472	-	0	-0.742216	-
EgrG_000055000	Hypothetical protein	1.7405	0	0	1.29469	0	-0.992778	-	0	-1.54472	-	0	-0.502935	-	0	-0.575665	-	0	0.468362	-	0	1.03539	-
EgrG_000055100	Expressed protein	122.631	120.107	158.388	142.647	0	0.0357912	-	0	0.248834	-	0	0.138611	-	0	0.189315	-	0	0.081339	-	0	-0.116612	-
EgrG_000055200	Hypothetical protein	0	0	0.396422	0	0	0.00722202	-	0	0.455285	-	0	-0.502935	-	0	0.424335	-	0	-0.531638	-	0	-0.964609	-
EgrG_000055300	Hypothetical protein	10.3701	10.7464	12.4753	17.6319	0	0.115746	-	0	0.141785	-	0.186769	0.676974	-	0	0.00231137	-	0.0605239	0.539747	-	0.100065	0.5288	-
EgrG_000055400	DNAj subfamily C 6	12.9407	11.2453	21.0555	20.8683	0	-0.135518	-	0.241667	0.58038	-	0.268388	0.607709	-	0.342625	0.692171	-	0.37161	0.721746	-	0	0.02094	-
EgrG_000055500	Hypothetical protein	115.168	103.085	95.0444	93.8123	0	-0.0937885	-	-0.226312	-0.393463	-	-0.204416	-0.372098	-	-0.152927	-0.323402	-	-0.128792	-0.299791	-	0	0.0149753	-
EgrG_000055600	Expressed conserved protein	133.015	126.778	116.984	124.671	0	-0.00328946	-	-0.107065	-0.301896	-	0	-0.170052	-	-0.127093	-0.322334	-	0	-0.188243	-	0	0.125455	-
EgrG_000055700	Expressed conserved protein	22.4304	5.74271	37.7773	2.22469	0	-1.67085	-	0	0.584568	-	-0.991828	-2.91797	Down	0.61504	2.23169	Up	0	-1.2686	-	-1.75568	-3.50893	Down
EgrG_000055800	Hypothetical protein	27.9396	24.1421	22.836	39.4882	0	-0.130282	-	-0.40721	-0.419184	-	0	0.359562	-	-0.286157	-0.31263	-	0	0.468362	-	0	0.772357	-
EgrG_000055900	Hypothetical protein	36.1995	35.8144	46.4144	38.0926	0	0.0502907	-	0	0.23871	-	0	-0.00507092	-	0	0.164691	-	0	-0.0768426	-	0	-0.25017	-
EgrG_000056100	FERM central domain	71.9718	83.3999	61.8	56.6396	0.0940678	0.278183	-	-0.149494	-0.336358	-	-0.231217	-0.421798	-	-0.46068	-0.638269	-	-0.539969	-0.721462	-	0	-0.0918294	-
EgrG_000056200	Expressed protein	132.287	123.737	55.2638	81.9327	0	-0.0302527	-	-1.01045	-1.37069	Down	-0.44153	-0.765969	-	-1.00199	-1.36416	Down	-0.430607	-0.757198	-	0.223556	0.598327	-
EgrG_000056300	Adenylosuccinate lyase	130.28	102.995	148.572	126.856	-0.0674529	-0.272537	-	0	0.0724877	-	0	-0.115049	-	0.134144	0.321297	-	0	0.136007	-	-0.0297655	-0.193926	-
EgrG_000056400	Expressed conserved protein	0	0	0	0	0	0.00722202	-	0	-0.544715	-	0	-0.502935	-	0	-0.575665	-	0	-0.531638	-	0	0.0353912	-
EgrG_000056500	Protocadherin 9	15.9755	13.3408	14.2814	11.2028	0	-0.192918	-	0	-0.279191	-	-0.24073	-0.587597	-	0	-0.110001	-	-0.0555487	-0.416161	-	0	-0.314795	-
EgrG_000056600	Hypothetical protein	0	0	0	0	0	0.00722202	-	0	-0.544715	-	0	-0.502935	-	0	-0.575665	-	0	-0.531638	-	0	0.0353912	-
EgrG_000056700	EGF region	19.8794	16.6965	17.2758	12.2097	0	-0.185423	-	-0.136725	-0.319065	-	-0.580784	-0.77881	-	0	-0.15737	-	-0.410113	-0.614868	-	-0.275136	-0.466133	-
EgrG_000056800	Transcription factor iib	159.528	171.457	90.6201	123.527	0	0.169493	-	-0.634775	-0.930606	-	-0.170574	-0.445219	-	-0.8356	-1.12383	-	-0.369757	-0.636194	-	0.185951	0.478998	-
EgrG_000056900	Bone morphogenetic protein antagonist noggin	34.5054	37.3755	47.9902	35.5394	0	0.179861	-	0	0.354001	-	0	-0.0368497	-	0	0.150413	-	0	-0.238192	-	-0.0525711	-0.39724	-
EgrG_000057100	Exonuclease RNAse T DNA polymerase III	80.461	85.9347	35.3758	40.7277	0	0.160074	-	-0.880224	-1.29589	-	-0.65401	-1.05434	-	-1.07311	-1.4797	Down	-0.844995	-1.2359	-	0	0.235161	-
EgrG_000057200	Protein zyg	10.7112	11.7528	18.7162	18.8247	0	0.197906	-	0.271663	0.679916	-	0.320471	0.728391	-	0.0663444	0.458283	-	0.117409	0.509004	-	0	0.0420858	-
EgrG_000057300	Zinc finger C6HC type	82.0584	66.8353	86.6901	81.58	0	-0.229452	-	0	-0.0380078	-	0	-0.0853416	-	0	0.167716	-	0	0.122629	-	0	-0.053723	-
EgrG_000057400	tRNA guanine n7 methyltransferase	82.4066	65.1342	83.4447	80.9722	0	-0.271932	-	0	-0.0999303	-	0	-0.103004	-	0	0.148274	-	0	0.147447	-	0	-0.00946306	-
EgrG_000057500	Syntaxin 5	49.9808	50.0724	78.196	74.3579	0	0.0682515	-	0.209637	0.524826	-	0.174422	0.492606	-	0.121756	0.432847	-	0.0887473	0.402873	-	0	-0.0386094	-
EgrG_000057600	Expressed protein	9.78876	18.7962	16.7847	15.1231	0	0.954755	-	0	0.602126	-	0	0.497065	-	0	-0.376356	-	-0.0682138	-0.47917	-	0	-0.11145	-
EgrG_000057700	Prominin protein	92.4852	75.1254	78.724	81.0288	-0.0627934	-0.23363	-	-0.189939	-0.34885	-	-0.109147	-0.267095	-	0	-0.138947	-	0	-0.0549458	-	0	0.0753658	-
EgrG_000057800	Hypothetical protein	0	0	0	0	0	0.00722202	-	0	-0.544715	-	0	-0.502935	-	0	-0.575665	-	0	-0.531638	-	0	0.0353912	-
EgrG_000057900	Nodal modulator 1	20.7277	16.6344	18.9872	21.1271	0	-0.250337	-	0	-0.243784	-	0	-0.0500007	-	0	-0.0171744	-	0	0.178856	-	0	0.187394	-
EgrG_000058000	Translationally controlled tumor protein	1073.79	1286.28	742.797	1109.97	0.22684	0.326324	-	-0.540968	-0.647835	-	0	-0.0284391	-	-0.89644	-0.997886	-	-0.284598	-0.376244	-	0.513875	0.613007	-
EgrG_000058100	Receptor type tyrosine protein phosphatase	10.7091	11.0261	17.5707	12.1114	0	0.107624	-	0.326995	0.59456	-	0	0.0992541	-	0.201484	0.463208	-	0	-0.0298508	-	-0.265516	-0.501695	-
EgrG_000058200	RNA exonuclease 1	57.4943	53.5064	55.9554	56.2805	0	-0.0375858	-	0	-0.156395	-	0	-0.107889	-	0	-0.142537	-	0	-0.091784	-	0	0.042117	-
EgrG_000058300	Expressed conserved protein	299.985	289.381	127.068	182.335	0	0.0140433	-	-1.08479	-1.35293	Down	-0.550696	-0.793581	-	-1.12282	-1.3907	Down	-0.5865	-0.829106	-	0.273072	0.552954	-
EgrG_000058400	Expressed conserved protein	0	0	0	0.548447	0	0.00722202	-	0	-0.544715	-	0	0.497065	-	0	-0.575665	-	0	0.468362	-	0	1.03539	-
EgrG_000058500	Expressed conserved protein	93.2228	84.9443	31.7476	43.9828	0	-0.0678287	-	-1.26528	-1.66241	Down	-0.794472	-1.15596	-	-1.21732	-1.61831	Down	-0.743892	-1.10961	-	0.0628778	0.500059	-
EgrG_000058600	Expressed protein	44.3236	42.5546	41.3588	46.0056	0	0.00722202	-	0	-0.222787	-	0	-0.0316291	-	0	-0.253737	-	0	-0.0603321	-	0	0.184769	-
EgrG_000058700	Nuclear pore complex protein nup188	43.3453	25.9208	35.7197	37.4968	-0.479731	-0.674641	-	-0.227583	-0.395555	-	-0.1192	-0.285419	-	0.0644188	0.255359	-	0.178508	0.367741	-	0	0.103747	-
EgrG_000058800	Mitochondrial processing peptidase	59.695	42.4391	89.478	89.1173	-0.12416	-0.424494	-	0.226964	0.4652	-	0.26109	0.49955	-	0.603145	0.865967	-	0.63954	0.902564	-	0	0.027961	-
EgrG_000058900	Timeless	20.5437	16.2479	15.64	13.027	0	-0.271204	-	-0.207795	-0.50981	-	-0.416952	-0.732214	-	0	-0.262333	-	-0.150486	-0.48249	-	0	-0.228793	-
EgrG_000059000	Hypothetical protein	8.49363	4.75688	11.5702	12.1097	0	-0.693218	-	0	0.278407	-	0	0.381588	-	0	0.947897	-	0	1.05332	-	0	0.0967917	-
EgrG_000059100	Related to multifunctional cyclin dependent	34.2005	29.8376	34.5826	26.5467	0	-0.130282	-	0	-0.101843	-	-0.131984	-0.441795	-	0	0.00471053	-	-0.0145816	-0.332994	-	-0.0602658	-0.34634	-
EgrG_000059200	Hypothetical protein	5.78005	2.62865	2.2604	6.10992	0	-0.992778	-	0	-1.40721	-	0	-0.017508	-	-0.42366	-0.438161	-	0	0.953789	-	0.0109404	1.38331	-
EgrG_000059300	Expressed conserved protein	19.0562	15.682	7.07969	6.07511	0	-0.199229	-	0	-1.45161	-	0	-1.60247	-	0	-1.2761	-	0	-1.42472	-	0	-0.157254	-
EgrG_000059400	Pikachurin	19.3411	21.7299	9.78456	11.7852	0	0.231782	-	-0.558165	-1.0922	-	-0.276568	-0.787388	-	-0.832617	-1.34771	-	-0.549674	-1.04065	-	0	0.298426	-
EgrG_000059500	Glycoside hydrolase subgroup catalytic core	45.1745	53.5649	47.6422	64.1102	0.00575561	0.3105	-	0	-0.0414365	-	0.148635	0.425848	-	-0.0945951	-0.375664	-	0	0.0938673	-	0.209935	0.460896	-
EgrG_000059600	Transmembrane protein 186	70.9201	52.7796	64.5447	75.5426	0	-0.357775	-	0	-0.253666	-	0	0.0124867	-	0	0.0803809	-	0	0.348781	-	0	0.259764	-
EgrG_000059650	Hypothetical protein	94.455	91.3883	126.765	95.6794	0	0.018334	-	0.0960554	0.306583	-	0	-0.0584536	-	0.0544849	0.264522	-	0	-0.0982685	-	-0.178687	-0.371426	-
EgrG_000059700	Calcineurin phosphoesterase family protein	13.9698	15.5582	17.4384	17.8736	0	0.213673	-	0	0.18111	-	0	0.256057	-	0	-0.0562905	-	0	0.0209032	-	0	0.068558	-
EgrG_000059800	Tegumental protein	803.61	1037.35	304.656	486.512	0.314658	0.43405	-	-1.35979	-1.51452	Down	-0.664772	-0.799826	-	-1.82481	-1.97229	Down	-1.12865	-1.25536	Down	0.547365	0.708301	-
EgrG_000059900	Hypothetical protein	61.8007	47.1631	34.1455	44.7926	0	-0.314706	-	-0.155794	-0.959753	-	0	-0.539461	-	0	-0.668774	-	0	-0.246236	-	0	0.413903	-
EgrG_000060000	Mitochondrial ribosomal protein L38	101.377	101.933	137.653	127.467	0	0.0737174	-	0.12254	0.323554	-	0.0488697	0.25296	-	0.0278867	0.226109	-	0	0.157762	-	0	-0.0769828	-
EgrG_000060100	Stomatin	91.6461	79.5432	57.152	71.8244	0	-0.138014	-	-0.562976	-0.796866	-	-0.206303	-0.42781	-	-0.442656	-0.68258	-	-0.083408	-0.311277	-	0.131715	0.362667	-
EgrG_000060200	FUN14 domain containing protein 1	181.635	181.881	121.426	160.276	0	0.0677636	-	-0.43635	-0.696718	-	-0.0125873	-0.257178	-	-0.53061	-0.788209	-	-0.104779	-0.346423	-	0.183464	0.433151	-
EgrG_000060300	Sentrin specific protease 7	43.5921	35.8735	56.3163	54.4587	0	-0.214336	-	0.00524777	0.251144	-	0	0.24302	-	0.18409	0.441752	-	0.17657	0.435874	-	0	-0.0145137	-
EgrG_000060400	Dual specificity protein phosphatase 16	23.7605	26.133	29.9462	19.017	0	0.202134	-	0	0.213864	-	-0.0266475	-0.397965	-	0	-0.011997	-	-0.264062	-0.62158	-	-0.293209	-0.618219	-
EgrG_000060500	Transmembrane 9 superfamily protein	92.5588	118.486	143.954	121.165	0.112024	0.420499	-	0.236349	0.517272	-	0.0191158	0.309438	-	0	0.0730451	-	0	-0.132542	-	0	-0.214223	-
EgrG_000060600	Lethal2 giant larvae protein 2	60.6568	52.1781	86.4517	67.7745	0	-0.151011	-	0.2411	0.394058	-	0	0.0833592	-	0.362901	0.521342	-	0.0471875	0.212889	-	-0.18128	-0.317088	-
EgrG_000060700	Protein tyrosine kinase	99.7922	93.3856	90.0449	84.5116	0	-0.0296974	-	-0.0990687	-0.264833	-	-0.147952	-0.316057	-	-0.0918634	-0.258863	-	-0.138519	-0.30784	-	0	-0.0576129	-
EgrG_000060800	Nipped B protein	17.7018	13.9549	22.4748	19.9026	-0.0380337	-0.276427	-	0.0262085	0.226827	-	0	0.0918979	-	0.266355	0.479527	-	0.128838	0.346844	-	0	-0.141318	-
EgrG_000060900	Endophilin b2	541.92	625.374	608.565	631.811	0.147737	0.272436	-	0	0.0507502	-	0.0273338	0.144972	-	-0.132381	-0.245413	-	-0.0367761	-0.148945	-	0	0.0878328	-
EgrG_000061000	Cytosolic Fe S cluster assembly factor nubp1	149.358	139.942	139.725	149.698	0	-0.027896	-	-0.0108562	-0.21299	-	0	-0.0735134	-	-0.00522018	-0.208822	-	0	-0.0670984	-	0	0.133088	-
EgrG_000061100	Cyclic nucleotide gated cation channel	10.3169	9.36488	8.78082	9.48833	0	-0.0722124	-	0	-0.35207	-	0	-0.201765	-	0	-0.303585	-	0	-0.151034	-	0	0.143916	-
EgrG_000061200	Actin	739.532	811.139	982.857	1236.81	0.109649	0.199249	-	0.21244	0.293915	-	0.587242	0.665586	-	0	0.0709387	-	0.369901	0.444856	-	0.299739	0.365282	-
EgrG_000061400	Agrin	16.9266	11.4	15.9559	17.0544	-0.185748	-0.501998	-	0	-0.20255	-	0	-0.0666026	-	0	0.275721	-	0.117102	0.413914	-	0	0.129558	-
EgrG_000061600	Discoidin domain containing receptor 2	11.8725	7.86117	13.2832	10.3542	0	-0.521472	-	0	0.0402473	-	0	-0.275866	-	0.0318255	0.537992	-	0	0.224125	-	0	-0.322502	-
EgrG_000061700	Expressed conserved protein	1.5313	2.94038	2.27562	1.51878	0	0.814577	-	0	0.26264	-	0	-0.181007	-	0	-0.575665	-	0	-1.01706	-	0	-0.450036	-
EgrG_000061800	Hypothetical protein	0	0	0	0	0	0.00722202	-	0	-0.544715	-	0	-0.502935	-	0	-0.575665	-	0	-0.531638	-	0	0.0353912	-
EgrG_000061900	Hypothetical protein	0	0	0	0	0	0.00722202	-	0	-0.544715	-	0	-0.502935	-	0	-0.575665	-	0	-0.531638	-	0	0.0353912	-
EgrG_000062000	Expressed conserved protein	104.899	114.751	68.2594	70.9369	0	0.194955	-	-0.466	-0.735493	-	-0.372935	-0.640003	-	-0.693168	-0.954176	-	-0.597935	-0.856439	-	0	0.0891018	-
EgrG_000062100	Cyclin t1	44.3985	37.3314	52.4554	47.7961	0	-0.182881	-	0	0.121059	-	0	0.0275799	-	0	0.280213	-	0	0.18898	-	0	-0.0998687	-
EgrG_000062300	Proteasome subunit beta type 7	173.145	174.638	174.741	221.36	0	0.0782139	-	0	-0.10381	-	0.0808441	0.277044	-	-0.000535863	-0.205751	-	0	0.177349	-	0.194466	0.374464	-
EgrG_000062400	PDZ domain containing protein	80.6619	106.897	141.64	102.567	0.184692	0.470555	-	0.435301	0.69251	-	0	0.268007	-	0	0.198227	-	0	-0.224029	-	-0.211901	-0.430893	-
EgrG_000062500	Sodium:hydrogen exchanger 2 nhe2	72.3823	79.561	90.2505	72.6929	0	0.202038	-	0.0122265	0.200915	-	0	-0.0706194	-	0	-0.0248504	-	-0.102443	-0.294139	-	-0.104428	-0.277924	-
EgrG_000062600	Sodium:hydrogen exchanger 2 nhe2	5.6412	2.91634	5.80375	5.59506	0	-0.855274	-	0	-0.0852835	-	0	-0.0969425	-	0	0.746263	-	0	0.736851	-	0	-0.0180481	-
EgrG_000062700	Hypothetical protein	21.6029	23.776	28.384	29.3957	0	0.202038	-	0	0.27007	-	0	0.36043	-	0	0.0443043	-	0	0.136911	-	0	0.0839714	-
EgrG_000062750	Hypothetical protein	22.7508	10.5169	21.4959	20.6843	-0.399621	-1.0284	-	0	-0.201827	-	0	-0.216631	-	0.201811	0.802847	-	0.185069	0.79029	-	0	-0.0211924	-
EgrG_000062800	Protection of telomeres protein 1	61.9001	50.0262	39.2984	46.4824	0	-0.240421	-	-0.493859	-0.770905	-	-0.223045	-0.489346	-	-0.264338	-0.554212	-	0	-0.270406	-	0	0.27517	-
EgrG_000062900	Hypothetical protein	19.3037	15.4444	27.8897	15.9548	0	-0.240705	-	0	0.377282	-	-0.254839	-0.358545	-	0	0.59426	-	-0.116599	-0.13932	-	0	-0.742216	-
EgrG_000063000	WD40 repeat	66.1866	55.7185	52.6401	52.1215	0	-0.181812	-	-0.193864	-0.446868	-	-0.167316	-0.420941	-	-0.0260439	-0.288784	-	0	-0.260611	-	0	0.0195372	-
EgrG_000063100	Autophagy protein 5	50.2757	54.7997	83.0631	76.1165	0	0.189282	-	0.299537	0.603486	-	0.209205	0.518004	-	0.0982557	0.390476	-	0.00998209	0.307241	-	0	-0.091871	-
EgrG_000063200	Hypothetical protein	0	0.291238	0	0	0	1.00722	-	0	-0.544715	-	0	-0.502935	-	0	-1.57566	-	0	-1.53164	-	0	0.0353912	-
EgrG_000063300	Expressed conserved protein	12.6143	15.1386	34.367	14.8569	0	0.306782	-	0.174512	1.2467	-	0	0.118554	-	0	0.916188	-	-0.1906	-0.20971	-	-0.269156	-1.13453	-
EgrG_000063400	RNA binding protein fox 1 3	62.4927	58.8696	123.824	86.724	0	-0.02011	-	0.666921	0.867903	-	0.181533	0.394902	-	0.66198	0.864285	-	0.178913	0.393531	-	-0.314103	-0.47939	-
EgrG_000063500	Dyskeratosis congenita 1 dyskerin	105.683	104.505	143.301	203.781	0	0.0497054	-	0.123063	0.32159	-	0.682113	0.869185	-	0.0514003	0.248157	-	0.612806	0.797998	-	0.386221	0.541205	-
EgrG_000063610	Rad50 interacting protein 1	31.8511	24.8078	40.0143	34.8257	0	-0.293226	-	0	0.2106	-	0	0.0509171	-	0.197598	0.480099	-	0.0326146	0.322662	-	0	-0.166072	-
EgrG_000063620	Hypothetical protein	61.727	59.2635	36.0806	41.0187	0	0.00722202	-	-0.30938	-0.885752	-	-0.103195	-0.6634	-	-0.340329	-0.916702	-	-0.131898	-0.692103	-	0	0.215963	-
EgrG_000063700	Amiloride sensitive cation channel 4 A	0	0	0	0	0	0.00722202	-	0	-0.544715	-	0	-0.502935	-	0	-0.575665	-	0	-0.531638	-	0	0.0353912	-
EgrG_000063800	Importin 5	76.5957	74.8824	104.052	88.8311	0	0.0333113	-	0.180278	0.324959	-	0	0.137125	-	0.124047	0.267921	-	0	0.0823331	-	-0.0667528	-0.194223	-
EgrG_000063900	Hypothetical protein	122.096	146.784	151.465	146.896	0	0.32915	-	0	0.189761	-	0	0.185979	-	0	-0.163117	-	0	-0.164652	-	0	-0.0101714	-
EgrG_000064100	Hypothetical protein	0.420285	0.403511	0.312285	0.456928	0	0.00722202	-	0	-0.544715	-	0	0.0116383	-	0	-0.575665	-	0	-0.0170647	-	0	0.549964	-
EgrG_000064200	Hypothetical protein	7.97154	5.97133	2.01776	1.23808	0	-0.346415	-	-1.41034	-2.06828	Down	-1.93565	-2.70457	Down	-1.05765	-1.74559	Down	-1.58459	-2.37963	Down	0	-0.642681	-
EgrG_000064300	Oligomeric Golgi complex subunit 3	80.4731	68.0791	64.4599	63.8135	-0.0054938	-0.175081	-	-0.274866	-0.436441	-	-0.248808	-0.410799	-	-0.117673	-0.285088	-	-0.0893852	-0.257199	-	0	0.0192535	-
EgrG_000064400	Hypothetical protein	24.0263	16.5213	16.6461	20.7705	0	-0.466709	-	-0.085481	-0.644251	-	0	-0.28881	-	0	-0.201269	-	0	0.156418	-	0	0.349052	-
EgrG_000064500	Importin subunit alpha 2	55.911	32.7504	36.7444	40.2389	-0.379079	-0.702328	-	-0.427801	-0.721142	-	-0.263217	-0.550414	-	0	-0.0425411	-	0	0.130434	-	0	0.164339	-
EgrG_000064600	Expressed conserved protein	36.9988	47.1055	32.2724	46.6679	0	0.406829	-	0	-0.317944	-	0	0.246257	-	-0.126756	-0.748501	-	0	-0.182053	-	0	0.557812	-
EgrG_000064700	Inositol hexakisphosphate	21.1014	19.7962	25.6688	20.7195	0	-0.0260404	-	0	0.164865	-	0	-0.103394	-	0	0.167177	-	0	-0.0988342	-	-0.065598	-0.274647	-
EgrG_000064900	Hypothetical protein	14.7459	8.49443	37.2527	37.2944	0	-0.57774	-	0	1.04025	-	0	1.08203	-	0	1.59426	-	0	1.63829	-	0	0.0353912	-
EgrG_000065000	Probable glucosamine 6 phosphate	92.5284	73.4602	52.0044	91.7714	0	-0.265031	-	-0.539163	-0.944518	-	0	-0.0901965	-	-0.277484	-0.703215	-	0	0.153353	-	0.468047	0.847933	-
EgrG_000065100	Sestrin 1	13.1644	13.9522	26.423	20.9841	0	0.148085	-	0.444753	0.877242	-	0.1365	0.586702	-	0.286335	0.70543	-	0	0.417137	-	0	-0.296929	-
EgrG_000065200	Expressed protein	12.6625	3.74067	14.4749	13.042	0	-1.4782	-	0	0.0402473	-	-0.0334482	-0.0623623	-	0	1.49472	-	0	1.39436	-	0	-0.108999	-
EgrG_000065400	Expressed conserved protein	15.2852	7.53591	20.8731	18.4381	-0.0196753	-0.918777	-	0	0.315882	-	0	0.179875	-	0.4107	1.21093	-	0.260726	1.07717	-	0	-0.142396	-
EgrG_000065450	Clathrin coat assembly protein ap17	214.568	176.066	126.331	194.403	0	-0.218491	-	-0.583994	-0.879134	-	0	-0.21932	-	-0.377244	-0.684371	-	0	-0.0223098	-	0.371362	0.653425	-
EgrG_000065500	5' 3' exoribonuclease 2	27.3549	28.2756	39.2493	27.209	0	0.11335	-	0.149468	0.402001	-	0	-0.0851467	-	0.0179662	0.264924	-	0	-0.219978	-	-0.261472	-0.493537	-
EgrG_000065700	Muscleblind protein	14.5681	16.1059	28.3734	23.1511	0	0.207919	-	0.364063	0.832139	-	0.0953396	0.580723	-	0.152433	0.600492	-	0	0.351323	-	0	-0.257805	-
EgrG_000065800	Ubiquitin carboxyl terminal hydrolase 4	17.0493	15.1288	28.5033	29.2078	0	-0.105546	-	0.275892	0.619171	-	0.352552	0.694448	-	0.349029	0.700989	-	0.427902	0.778513	-	0	0.0688881	-
EgrG_000065900	Riboflavin transporter 2 a	147.448	166.523	104.398	84.5859	0.0741158	0.241202	-	-0.43812	-0.614232	-	-0.691344	-0.877187	-	-0.709973	-0.879162	-	-0.960577	-1.13987	-	-0.0813875	-0.269344	-
EgrG_000066000	Riboflavin transporter 2	28.4897	28.3366	54.2165	51.8378	0	0.0578481	-	0.478206	0.805782	-	0.451388	0.78141	-	0.40039	0.724206	-	0.37579	0.702081	-	0	-0.0307612	-
EgrG_000066100	Hypothetical protein	7.5836	4.36856	2.25394	5.64117	0	-0.57774	-	0	-1.54472	-	0	-0.502935	-	0	-0.990702	-	0	0.0533246	-	0	1.03539	-
EgrG_000066200	Rhodopsin orphan GPCR	0.747679	3.5892	10.7406	9.8257	0.127932	2.00722	Up	1.72813	3.33793	Up	1.63283	3.25195	Up	0.413919	1.30698	-	0.316912	1.22325	-	0	-0.0923644	-
EgrG_000066300	Hypothetical protein	11.1961	12.9733	15.2039	17.2312	0	0.270256	-	0	0.303282	-	0	0.520912	-	0	0.0092978	-	0	0.229174	-	0	0.211241	-
EgrG_000066400	Enhancer of yellow 2 transcription factor	378.835	514.299	219.631	293.469	0.259964	0.505676	-	-0.617066	-0.901409	-	-0.179312	-0.444591	-	-1.1671	-1.43081	Down	-0.728706	-0.971747	-	0.168812	0.450429	-
EgrG_000066600	Amme syndrome candidate gene 1 protein	161.747	128.796	204.482	179.051	-0.0202823	-0.261965	-	0.0165542	0.220619	-	0	0.0694675	-	0.242748	0.458856	-	0.0884088	0.309951	-	0	-0.157541	-
EgrG_000066700	Pyridoxal dependent decarboxylase	33.0544	25.3325	34.4709	32.5683	0	-0.316282	-	0	-0.0574895	-	0	-0.0989647	-	0	0.235065	-	0	0.195836	-	0	-0.0478643	-
EgrG_000066800	Integrator complex subunit 4	16.8349	12.2697	20.2698	18.1902	0	-0.387057	-	0	0.14766	-	0	0.0323969	-	0.121722	0.51099	-	0.000498328	0.397973	-	0	-0.121653	-
EgrG_000066900	Hypothetical protein	8.42622	11.3259	3.13048	1.25359	0	0.454681	-	0	-1.41918	-	-0.305913	-2.3774	Down	-0.0597426	-1.89759	-	-0.906139	-2.85357	Down	0	-0.964609	-
EgrG_000067000	Disks large 1	103.327	90.405	74.6619	85.0876	0	-0.126328	-	-0.320804	-0.584855	-	-0.100197	-0.356661	-	-0.21142	-0.482254	-	0	-0.251814	-	0	0.221804	-
EgrG_000067100	Fibronectin type III	0	0	0	0	0	0.00722202	-	0	-0.544715	-	0	-0.502935	-	0	-0.575665	-	0	-0.531638	-	0	0.0353912	-
EgrG_000067200	WD repeat containing protein 82	59.4554	40.4596	51.702	52.4889	-0.104222	-0.48611	-	0	-0.318948	-	0	-0.257083	-	0	0.143434	-	0	0.207546	-	0	0.0554754	-
EgrG_000067300	Sugar transporter	1.96612	1.07866	1.56524	1.56699	0	-0.729744	-	-0.445178	-0.451606	-	-0.403398	-0.409825	-	0	0.25441	-	0	0.298437	-	0	0.0353912	-
EgrG_000067400	Expressed conserved protein	64.8819	64.3996	114.969	98.3633	0	0.0551167	-	0.525759	0.707371	-	0.336265	0.522707	-	0.448923	0.628527	-	0.261619	0.446109	-	-0.0441341	-0.191053	-
EgrG_000067500	Serine:threonine protein kinase 3	48.8965	43.498	87.0182	75.4154	0	-0.102402	-	0.479891	0.712443	-	0.308185	0.546477	-	0.552558	0.791118	-	0.383238	0.627399	-	0	-0.172354	-
EgrG_000067600	Rho-associated protein kinase	21.4885	18.7307	15.2314	14.67	0	-0.131701	-	-0.337436	-0.612505	-	-0.348726	-0.626317	-	-0.222142	-0.504532	-	-0.231254	-0.516097	-	0	-0.0202012	-
EgrG_000067800	Dystrophins A:C:F:G:H	21.934	23.8507	21.9194	17.8742	0.0325372	0.186651	-	0	-0.117585	-	-0.215736	-0.371479	-	-0.184228	-0.327963	-	-0.428938	-0.579611	-	-0.115857	-0.260284	-
EgrG_000067900	T cell transcription factor 4 long C terminal	39.7325	37.5214	55.4958	46.6752	0	-0.016494	-	0.0598522	0.362175	-	0	0.153412	-	0.051119	0.354942	-	0	0.148425	-	0	-0.215152	-
EgrG_000068000	Eukaryotic translation initiation factor 3	148.713	136.029	186.637	207.485	0	-0.0624515	-	0.000704981	0.21004	-	0.197629	0.402762	-	0.0363865	0.248764	-	0.235496	0.443732	-	0.00906983	0.186333	-
EgrG_000068100	Laminin	24.277	19.434	20.2504	21.6508	0	-0.254245	-	-0.136944	-0.378279	-	-0.00389026	-0.241862	-	0	-0.147762	-	0	-0.00909786	-	0	0.130028	-
EgrG_000068200	Hypothetical protein	0	0	0	0	0	0.00722202	-	0	-0.544715	-	0	-0.502935	-	0	-0.575665	-	0	-0.531638	-	0	0.0353912	-
EgrG_000068300	Hypothetical protein	0.498452	0.478559	0.185183	0.741562	0	0.00722202	-	0	-1.12968	-	0	0.234031	-	0	-1.16063	-	0	0.205328	-	0	1.35732	-
EgrG_000068400	Expressed protein	0	0	0	0	0	0.00722202	-	0	-0.544715	-	0	-0.502935	-	0	-0.575665	-	0	-0.531638	-	0	0.0353912	-
EgrG_000068500	Hypothetical protein	0	0	0	0	0	0.00722202	-	0	-0.544715	-	0	-0.502935	-	0	-0.575665	-	0	-0.531638	-	0	0.0353912	-
EgrG_000068600	Expressed conserved protein	0	0	0	0.826978	0	0.00722202	-	0	-0.544715	-	0	1.08203	-	0	-0.575665	-	0	1.05332	-	0	1.62035	-
EgrG_000068700	Eukaryotic translation initiation factor 3	168.943	228.42	132.728	184.182	0.291231	0.500175	-	-0.240101	-0.464456	-	0	0.0475038	-	-0.782548	-0.988358	-	-0.284417	-0.474152	-	0.301613	0.50557	-
EgrG_000068800	Enoyl coenzyme A hydratase	14.8837	15.4011	10.5676	9.59526	0	0.114137	-	-0.105239	-0.609566	-	-0.191684	-0.706949	-	-0.253474	-0.747431	-	-0.337448	-0.842567	-	0	-0.103772	-
EgrG_000068900	DEAD asp glu ala asp box polypeptide 21	109.354	105.142	113.187	123.615	0	0.00931744	-	0	-0.0670981	-	0	0.100088	-	0	-0.100143	-	0	0.0692892	-	0.0107746	0.160797	-
EgrG_000069100	Adenine phosphoribosyltransferase	101.554	117.199	91.4643	138.495	0	0.271464	-	0	-0.26845	-	0.0759901	0.368235	-	-0.256754	-0.563642	-	0	0.07529	-	0.353734	0.630296	-
EgrG_000069200	Expressed conserved protein	127.404	149.763	90.4178	102.062	0	0.297564	-	-0.226975	-0.610517	-	-0.0230565	-0.396676	-	-0.567912	-0.931809	-	-0.36229	-0.715721	-	0	0.207452	-
EgrG_000069290	Conserved hypothetical transmembrane protein	100.353	129.86	89.6946	136.315	0	0.432528	-	0	-0.281681	-	0	0.356467	-	-0.234294	-0.737936	-	0	-0.097542	-	0.16529	0.631758	-
EgrG_000069310	Hypothetical protein	170.796	208.298	217.228	250.664	0	0.349614	-	0	0.225359	-	0.088344	0.47107	-	0	-0.147983	-	0	0.0999747	-	0	0.239322	-
EgrG_000069410	Apoptosis inducing factor 1 mitochondrial	16.0202	11.4657	24.8892	24.2671	0	-0.412154	-	0.132401	0.512618	-	0.134325	0.51643	-	0.483946	0.901045	-	0.488282	0.907104	-	0	-0.00257668	-
EgrG_000069420	Anaphase promoting complex subunit 11	46.0498	68.7742	32.3156	43.77	0	0.630659	-	0	-0.624886	-	0	-0.157799	-	-0.572383	-1.27927	-	-0.15085	-0.809939	-	0	0.460697	-
EgrG_000069500	Tryptophan hydroxylase	1.25497	3.37367	2.23796	3.17399	0	1.32915	-	0	0.570762	-	0	1.08203	-	0	-0.782116	-	-0.251529	-0.268603	-	0	0.504876	-
EgrG_000069600	Netrin receptor unc 5	18.1289	14.4599	27.5624	21.9917	0	-0.25876	-	0.196032	0.484431	-	0	0.199768	-	0.413556	0.719463	-	0.11871	0.437047	-	-0.0399982	-0.291052	-
EgrG_000069700	Expressed protein	0	0	0	0	0	0.00722202	-	0	-0.544715	-	0	-0.502935	-	0	-0.575665	-	0	-0.531638	-	0	0.0353912	-
EgrG_000069800	Hypothetical protein	0.566242	1.08729	1.05184	0.842415	0	0.744188	-	0	0.455285	-	0	0.234031	-	-0.0326206	-0.31263	-	0	-0.531638	-	0	-0.227643	-
EgrG_000069900	Beta tubulin	11.6645	9.14199	10.6127	7.08308	0	-0.279082	-	0	-0.257834	-	-0.0844768	-0.789239	-	0	-0.00247936	-	0	-0.531638	-	0	-0.537794	-
EgrG_000070300	Expressed conserved protein	107.573	121.242	91.7464	89.0659	0	0.237622	-	-0.0430892	-0.346616	-	-0.0435529	-0.349059	-	-0.317784	-0.607965	-	-0.315909	-0.608162	-	0	-0.00883283	-
EgrG_000070400	Hypothetical protein	5.70647	5.6229	11.3813	10.8355	0	0.0437479	-	0.249599	0.856383	-	0.214247	0.826373	-	0.186854	0.788908	-	0.153711	0.761144	-	0	-0.0363995	-
EgrG_000070500	P53 induced protein	3.46679	6.24081	4.18589	3.54588	0	0.837297	-	0	0.0927148	-	-0.0435019	-0.0878974	-	0	-0.76831	-	0	-0.946675	-	0	-0.187001	-
EgrG_000070600	RNA binding protein musashi	30.777	22.0128	29.3144	35.186	0	-0.414242	-	0	-0.188571	-	0	0.113737	-	0	0.201943	-	0.127006	0.506497	-	0	0.295919	-
EgrG_000070700	Mitochondrial ribosomal protein L23	107.419	124.718	116.012	124.814	0	0.280433	-	0	-0.0069346	-	0	0.138468	-	-0.0530786	-0.311095	-	0	-0.163445	-	0	0.139014	-
EgrG_000070800	Hypothetical protein	19.7174	16.0181	7.8888	6.7694	0	-0.21517	-	0	-1.35207	-	0	-1.50293	-	0	-1.16063	-	0	-1.30925	-	0	-0.157254	-
EgrG_000070900	Dro:myosuppressin receptor	17.7435	23.7379	42.794	40.6782	0	0.47929	-	0.667337	1.13771	-	0.631184	1.10511	-	0.212014	0.634695	-	0.177723	0.60434	-	0	-0.038991	-
EgrG_000071100	Dynein light chain	0	3.39777	14.9011	9.65267	0	2.00722	-	0.665323	3.62521	Up	0.00531354	3.08203	Up	0	1.59426	-	0	1.05332	-	0	-0.549571	-
EgrG_000071200	Hypothetical protein	0	0	4.9305	1.41029	0	0.00722202	-	0	2.45528	-	0	1.08203	-	0	2.42434	-	0	1.05332	-	0	-1.37965	-
EgrG_000071300	Dynein light chain	1096.7	1420.34	1566.49	1342.6	0.294705	0.438647	-	0.26337	0.397413	-	0.0771698	0.215204	-	0	-0.0649621	-	-0.117546	-0.244924	-	-0.0725195	-0.188598	-
EgrG_000071400	Dynein light chain	574.633	776.583	374.921	400.581	0.309146	0.499684	-	-0.518202	-0.731885	-	-0.386104	-0.59641	-	-1.05762	-1.2553	Down	-0.92355	-1.11758	-	0	0.129086	-
EgrG_000071500	Dynein light chain	325.589	326.186	354.996	508.081	0	0.0684055	-	0	0.00687859	-	0.321228	0.563232	-	0	-0.0852545	-	0.234553	0.473346	-	0.333946	0.549964	-
EgrG_000071700	Expressed protein	300.135	324.422	224.527	266.545	0	0.17769	-	-0.25872	-0.534967	-	0	-0.248074	-	-0.46866	-0.736385	-	-0.189911	-0.447246	-	0.0167169	0.280504	-
EgrG_000071800	Dynein intermediate chain	83.6549	89.8066	143.359	139.162	0	0.168018	-	0.473392	0.659108	-	0.469796	0.656452	-	0.288288	0.467363	-	0.286902	0.466953	-	0	-0.00904568	-
EgrG_000071900	Expressed protein	1.45439	1.39634	0.540329	1.6228	0	0.00722202	-	0	-1.12968	-	0	-0.0878974	-	0	-1.16063	-	0	-0.1166	-	0	1.03539	-
EgrG_000072100	Expressed conserved protein	12.3623	6.28355	2.70164	4.86841	0	-0.840775	-	-0.370719	-2.12968	Down	0	-1.35093	-	0	-1.31263	-	0	-0.531638	-	0	0.772357	-
EgrG_000072200	Expressed protein	0	0.89415	0	0	0	1.00722	-	0	-0.544715	-	0	-0.502935	-	0	-1.57566	-	0	-1.53164	-	0	0.0353912	-
EgrG_000072300	Hypothetical protein	0	1.53283	0	0	0	1.59218	-	0	-0.544715	-	0	-0.502935	-	0	-2.16063	-	0	-2.1166	-	0	0.0353912	-
EgrG_000072500	Hypothetical protein	2.7757	3.33115	1.03122	1.54856	0	0.270256	-	0	-1.28168	-	0	-0.824863	-	0	-1.57566	-	0	-1.1166	-	0	0.450429	-
EgrG_000072600	Hypothetical protein	43.3981	23.8092	7.48572	11.5294	-0.0637116	-0.781274	-	-1.59854	-2.57025	Down	-1.12967	-1.94351	Down	-0.728964	-1.8127	-	-0.263781	-1.18371	-	0	0.620354	-
EgrG_000072700	Expressed conserved protein	54.6558	59.1092	90.091	147.672	0	0.177147	-	0.174166	0.595766	-	0.955022	1.34597	-	0	0.394892	-	0.772299	1.14734	-	0.440993	0.743817	-
EgrG_000072800	Expressed conserved protein	89.0248	89.2706	45.0789	80.448	0	0.0695063	-	-0.64604	-1.09302	-	0	-0.224075	-	-0.743751	-1.18625	-	0	-0.315063	-	0.434422	0.862555	-
EgrG_000072900	Hypothetical protein	0	0	0	0	0	0.00722202	-	0	-0.544715	-	0	-0.502935	-	0	-0.575665	-	0	-0.531638	-	0	0.0353912	-
EgrG_000073000	Expressed conserved protein	230.541	301.431	220.886	225.647	0.199691	0.451524	-	0	-0.178995	-	0	-0.108142	-	-0.418051	-0.654247	-	-0.346077	-0.581147	-	0	0.0644641	-
EgrG_000073100	Hypothetical protein	38.4554	57.7889	37.2699	42.2866	0.0244491	0.642458	-	0	-0.168567	-	0	0.0510008	-	-0.254294	-0.834752	-	-0.0480542	-0.612938	-	0	0.213178	-
EgrG_000073200	Expressed conserved protein	58.6314	92.8048	28.2584	67.1888	0.236624	0.720918	-	-0.551292	-1.15882	-	0	0.113737	-	-1.35537	-1.90347	Down	-0.193041	-0.628662	-	0.711415	1.26617	-
EgrG_000073300	Hypothetical protein	0	0	0	1.15294	0	0.00722202	-	0	-0.544715	-	0	1.08203	-	0	-0.575665	-	0	1.05332	-	0	1.62035	-
EgrG_000073400	Hypothetical protein	0	0	0	0	0	0.00722202	-	0	-0.544715	-	0	-0.502935	-	0	-0.575665	-	0	-0.531638	-	0	0.0353912	-
EgrG_000073500	Hypothetical protein	35.1603	30.4476	14.3433	15.8978	0	-0.14012	-	-0.855546	-1.39833	-	-0.683916	-1.21216	-	-0.726653	-1.28193	-	-0.552442	-1.09352	-	0	0.179781	-
EgrG_000073600	Hypothetical protein	35.3901	50.9666	2.6296	2.63255	0	0.54779	-	-0.895294	-3.00415	Down	-0.853514	-2.96237	Down	-1.58671	-3.57566	Down	-1.54269	-3.53164	Down	0	0.0353912	-
EgrG_000073700	Small GTPase ras dva 3	97.6767	88.0023	71.7881	71.0787	0	-0.0841523	-	-0.274169	-0.560425	-	-0.247545	-0.534528	-	-0.208697	-0.5	-	-0.17984	-0.471857	-	0	0.0195081	-
EgrG_000073900	Expressed conserved protein	711.419	896.565	83.4946	91.0822	0.252769	0.399315	-	-2.90953	-3.19881	Down	-2.7545	-3.03397	Down	-3.33796	-3.62185	Down	-3.18086	-3.45477	Down	0	0.15845	-
EgrG_000074000	Fanconi anemia group D2 protein	5.97726	6.07963	6.42009	6.60338	0	0.0896842	-	0	-0.0174682	-	0	0.0630445	-	0	-0.13088	-	0	-0.0481206	-	0	0.0741236	-
EgrG_000074100	Nucleolin	83.9214	102.308	64.9666	92.623	0.0462853	0.350367	-	-0.165282	-0.485821	-	0	0.0641057	-	-0.558956	-0.859916	-	-0.030235	-0.307742	-	0.2535	0.543538	-
EgrG_000074200	Hypothetical protein	43.7422	39.5501	63.2682	52.4403	0	-0.0789346	-	0.129524	0.41285	-	0	0.182957	-	0.179461	0.468057	-	0	0.24041	-	0	-0.236282	-
EgrG_000074300	Dynein light chain	375.83	358.329	256.991	368.233	0	-0.00279673	-	-0.462852	-0.664358	-	0	-0.106108	-	-0.483423	-0.685289	-	0	-0.124792	-	0.363092	0.551861	-
EgrG_000074400	Ankyrin repeat domain containing protein 39	50.9372	58.9209	51.984	53.8683	0	0.273116	-	0	-0.0915425	-	0	-0.000434509	-	0	-0.388386	-	0	-0.295032	-	0	0.0847189	-
EgrG_000074500	Ubiquinol cytochrome C reductase complex 14 kda	314.459	391.392	307.723	402.719	0.155232	0.380876	-	0	-0.148342	-	0.0670672	0.279301	-	-0.342152	-0.552945	-	0	-0.123055	-	0.224879	0.421254	-
EgrG_000074600	Expressed protein	102.746	117.278	110.274	135.024	0	0.254315	-	0	-0.0190868	-	0	0.311199	-	0	-0.297129	-	0	0.0354027	-	0	0.323896	-
EgrG_000074700	Tachykinin peptides receptor 99d	11.8984	11.4235	6.80069	9.07774	0	0.00722202	-	-0.114298	-0.912447	-	0	-0.467311	-	-0.145248	-0.943396	-	0	-0.496014	-	0	0.438747	-
EgrG_000074800	Hypothetical protein	0	0	0	0	0	0.00722202	-	0	-0.544715	-	0	-0.502935	-	0	-0.575665	-	0	-0.531638	-	0	0.0353912	-
EgrG_000074900	Hypothetical protein	0	0	0	0	0	0.00722202	-	0	-0.544715	-	0	-0.502935	-	0	-0.575665	-	0	-0.531638	-	0	0.0353912	-
EgrG_000075000	GAS2 protein 3	8.08121	6.8223	18.9455	11.7117	0	-0.174981	-	0.612408	1.0962	-	0	0.447312	-	0.742363	1.24746	-	0.0549543	0.600812	-	-0.260186	-0.655281	-
EgrG_000075100	Rab5 interacting	80.8917	62.2925	46.331	67.694	0	-0.307289	-	-0.403011	-0.915809	-	0	-0.334663	-	-0.0879016	-0.632248	-	0	-0.0488558	-	0.0766628	0.574757	-
EgrG_000075200	Peptidyl prolyl cis trans isomerase fkbp5	31.5642	25.5459	47.8755	36.8686	0	-0.237015	-	0.11419	0.478744	-	0	0.143757	-	0.30771	0.692031	-	0	0.35929	-	-0.0198954	-0.341376	-
EgrG_000075300	Protein of unknown function duf2012	64.249	64.3098	91.0767	82.7049	0	0.0669283	-	0.03971	0.382353	-	0	0.283956	-	0	0.291698	-	0	0.195547	-	0	-0.104786	-
EgrG_000075400	PERQ amino acid rich with GYF domain containing protein	82.1964	61.5357	73.4349	56.4117	0	-0.349263	-	0	-0.280259	-	-0.245851	-0.618412	-	0	0.0452771	-	0	-0.29063	-	0	-0.344543	-
EgrG_000075500	Hypothetical protein	1.05119	0	0	1.56389	0	-0.992778	-	0	-1.54472	-	0	0.0820277	-	0	-0.575665	-	0	1.05332	-	0	1.62035	-
EgrG_000075600	Alpha tubulin N acetyltransferase	69.3559	61.5386	75.2245	53.792	0	-0.105989	-	0	-0.00117259	-	-0.119442	-0.442953	-	0	0.0810885	-	-0.027561	-0.358445	-	-0.154387	-0.448169	-
EgrG_000075700	Coenzyme q10 biosynthesis protein	38.5013	36.4047	35.9764	52.5063	0	-0.014473	-	0	-0.218487	-	0	0.361713	-	0	-0.227741	-	0	0.354705	-	0.102898	0.573811	-
EgrG_000075800	Epidermal growth factor receptor	32.3477	31.25	48.4199	30.4523	0	0.0161551	-	0.279124	0.464218	-	0	-0.163786	-	0.239605	0.424335	-	0	-0.201422	-	-0.462119	-0.634393	-
EgrG_000075900	Protein bicaudal C 1	1.06934	0.586666	0.227016	1.13635	0	-0.67085	-	0	-1.95975	-	0	-0.0435032	-	0	-1.31263	-	0	0.605866	-	0	1.90986	-
EgrG_000076000	Hypothetical protein	38.0116	28.944	71.0966	65.3261	0	-0.314706	-	0.0605211	0.757848	-	0	0.677637	-	0.302379	1.04883	-	0.213666	0.970862	-	0	-0.0865994	-
EgrG_000076100	Hypothetical protein	0	1.17165	0	0.907774	0	1.00722	-	0	-0.544715	-	0	0.497065	-	0	-1.57566	-	0	-0.531638	-	0	1.03539	-
EgrG_000076200	Expressed conserved protein	0.992246	0	0	0	0	-0.992778	-	0	-1.54472	-	0	-1.50293	-	0	-0.575665	-	0	-0.531638	-	0	0.0353912	-
EgrG_000076300	Hypothetical protein	0	1.75747	0	0	0	1.00722	-	0	-0.544715	-	0	-0.502935	-	0	-1.57566	-	0	-1.53164	-	0	0.0353912	-
EgrG_000076400	Guanine nucleotide exchange factor	7.5836	5.38979	8.4157	7.03315	0	-0.420199	-	0	0.0278636	-	0	-0.188424	-	0	0.424335	-	0	0.210294	-	0	-0.222677	-
EgrG_000076500	Hypothetical protein	12.6998	13.4935	9.93964	7.80947	0	0.151612	-	0	-0.470715	-	-0.203681	-0.773582	-	-0.120564	-0.646054	-	-0.391669	-0.946675	-	0	-0.309257	-
EgrG_000076600	ATPase family aaa domain containing protein 1 b	109.3	106.556	106.973	99.392	0	0.0292483	-	0	-0.148026	-	-0.000686483	-0.213717	-	0	-0.201002	-	-0.0523628	-0.264446	-	0	-0.0720799	-
EgrG_000076700	BTB:POZ domain containing protein	41.9026	30.6046	72.3936	61.766	0	-0.384546	-	0.359681	0.667588	-	0.162553	0.479363	-	0.691194	1.02841	-	0.497055	0.842428	-	0	-0.194614	-
EgrG_000076800	Hypothetical protein	8.10203	5.5099	3.51171	3.6412	0	-0.478205	-	-0.532659	-1.30144	-	-0.448444	-1.21075	-	-0.00547757	-0.846967	-	0	-0.75403	-	0	0.0843008	-
EgrG_000076900	Adenosylhomocysteinase	219.354	170.198	126.329	146.619	-0.133496	-0.29969	-	-0.743787	-0.911832	-	-0.495319	-0.657058	-	-0.458837	-0.635869	-	-0.207793	-0.378849	-	0.0760139	0.248385	-
EgrG_000077000	Cyclin G associated kinase	28.566	34.9681	34.3735	27.0338	0.121727	0.356857	-	0	0.149254	-	0	-0.15644	-	-0.0211372	-0.23133	-	-0.313194	-0.534778	-	-0.103419	-0.312083	-
EgrG_000077100	Allatostatin A receptor	13.7158	13.6561	17.7404	19.0828	0	0.0587523	-	0	0.243781	-	0	0.388131	-	0	0.161301	-	0	0.307897	-	0	0.137961	-
EgrG_000077200	Mitochondrial substrate solute carrier	71.1757	65.7725	59.4965	59.3426	0	-0.0476863	-	-0.0770694	-0.375455	-	-0.0403852	-0.339009	-	-0.0497724	-0.351497	-	-0.0108479	-0.312803	-	0	0.0300577	-
EgrG_000077300	Hypothetical protein	35.3901	23.2043	10.9032	19.2625	0	-0.527114	-	-0.8595	-1.76711	-	-0.153673	-0.941056	-	-0.269548	-1.26372	-	0	-0.435423	-	0	0.819662	-
EgrG_000077700	Kunitz:Bovine pancreatic trypsin inhibitor	11.3578	10.4304	11.7415	14.3259	0	-0.0541785	-	0	-0.0852835	-	0	0.234031	-	0	-0.0548325	-	0	0.266728	-	0	0.312925	-
EgrG_000077800	Papilin	1.54993	3.72019	1.15165	2.30588	0	1.00722	-	0	-0.544715	-	0	0.234031	-	0	-1.57566	-	0	-0.794672	-	0	0.772357	-
EgrG_000077900	Brain specific homeobox	0.42299	1.21832	0.62859	1.57323	0	1.00722	-	0	0.0402473	-	0	1.08203	-	0	-0.990702	-	0	0.0533246	-	0	1.03539	-
EgrG_000078000	60S ribosomal protein L8	1671.37	1903.01	1652.7	1688.27	0.182029	0.253182	-	-0.062966	-0.1325	-	0	-0.0616206	-	-0.343124	-0.409409	-	-0.270307	-0.336284	-	0.000507571	0.0644898	-
EgrG_000078100	Pfam-B_7674 domain containing protein	40.2529	42.7964	38.6411	40.493	0	0.153908	-	0	-0.17626	-	0	-0.068725	-	-0.10146	-0.353895	-	0	-0.244114	-	0	0.101146	-
EgrG_000078200	Kelch ECH associated protein 1 like	67.6836	68.8049	106.499	90.8228	0	0.088142	-	0	0.523029	-	0	0.335784	-	0	0.41116	-	0	0.226161	-	0	-0.193634	-
EgrG_000078300	RNA directed DNA polymerase reverse transcriptase	83.8668	71.7539	112.129	99.2541	0	-0.158788	-	0.137965	0.301787	-	0	0.166148	-	0.267008	0.436848	-	0.129736	0.303455	-	0	-0.142028	-
EgrG_000078400	Kelch ECH associated protein 1	34.486	32.7377	81.7671	46.6941	0	-0.00889764	-	0.72482	1.11825	-	0	0.35394	-	0.708467	1.10342	-	0	0.341357	-	-0.445219	-0.770699	-
EgrG_000078500	Kelch ECH associated protein 1 like	60.4268	69.9435	119.171	94.5196	0	0.274702	-	0.4853	0.855215	-	0.17738	0.562357	-	0.208297	0.556786	-	0	0.266173	-	-0.00152409	-0.299248	-
EgrG_000078600	DNA apurinic or apyrimidinic site lyase	53.6884	50.9666	42.5816	69.7774	0	-0.0089882	-	-0.100675	-0.451102	-	0	0.298652	-	-0.114278	-0.465841	-	0	0.286159	-	0.438171	0.743365	-
EgrG_000078700	Expressed protein	64.0848	39.4876	47.6171	59.0544	0	-0.620809	-	0	-0.544715	-	0	-0.19808	-	0	0.0523665	-	0	0.401248	-	0	0.340246	-
EgrG_000078800	Long chain fatty acid coenzyme A ligase 5	63.4875	55.5413	61.3352	64.0997	0	-0.126634	-	0	-0.166672	-	0	-0.0630032	-	0	-0.0637657	-	0	0.0421496	-	0	0.0972796	-
EgrG_000078900	Aminoacyl tRNA synthetase class i	29.4422	31.8648	32.7485	40.3509	0	0.179077	-	0	0.0344417	-	0.0553283	0.374691	-	0	-0.168363	-	0	0.174133	-	0.0478663	0.33386	-
EgrG_000079000	Phospholipid transporting ATPase ih	1.03078	0.449837	0	0	0	-0.992778	-	-1.05296	-4.12968	Down	-1.01118	-4.0879	Down	0	-3.16063	-	0	-3.1166	-	0	0.0353912	-
EgrG_000079100	Phospholipid transporting ATPase if	43.0527	35.4187	22.0699	21.0369	-0.0041468	-0.21517	-	-0.855593	-1.07905	-	-0.881316	-1.10785	-	-0.656069	-0.887609	-	-0.679647	-0.914163	-	0	-0.0351895	-
EgrG_000079200	Retinol dehydrogenase 11	35.3901	39.4027	38.0077	41.3686	0	0.219273	-	0	-0.0169775	-	0	0.144763	-	0	-0.259978	-	0	-0.0959901	-	0	0.155352	-
EgrG_000079300	tRNA adenine n1 methyltransferase catalytic	49.9625	51.4662	48.1449	34.8425	0	0.108252	-	0	-0.171388	-	-0.248236	-0.595546	-	0	-0.303367	-	-0.384359	-0.725279	-	-0.105164	-0.430547	-
EgrG_000079400	Hypothetical protein	90.3058	87.0923	46.8492	56.5846	0	0.013677	-	-0.712661	-1.06021	-	-0.417857	-0.749246	-	-0.750424	-1.09762	-	-0.453391	-0.784404	-	0	0.304578	-
EgrG_000079500	Expressed conserved protein	56.8471	40.9338	34.1641	58.4549	0	-0.400863	-	-0.244827	-0.845885	-	0	-0.0416037	-	0	-0.468749	-	0	0.337778	-	0.242684	0.797892	-
EgrG_000079600	Expressed conserved protein	0	1.90529	0	2.95239	0	1.59218	-	0	-0.544715	-	0	1.81899	-	0	-2.16063	-	0	0.205328	-	0	2.35732	-
EgrG_000079700	Expressed protein	128.444	146.128	126.331	240.795	0	0.250779	-	0	-0.142169	-	0.53046	0.825611	-	-0.0933011	-0.416675	-	0.273901	0.553351	-	0.691323	0.961391	-
EgrG_000079800	High mobility group protein 20a	46.0592	35.2269	49.015	51.9734	0	-0.31774	-	0	-0.030142	-	0	0.0941005	-	0	0.263871	-	0	0.39036	-	0	0.117853	-
EgrG_000079900	Erythroblast macrophage protein EMP	45.7122	47.6632	69.9401	70.7497	0	0.125663	-	0.198523	0.493353	-	0.255807	0.550084	-	0.056457	0.343962	-	0.116005	0.402939	-	0	0.0503415	-
EgrG_000080000	Hypothetical protein	20.9061	14.5619	14.011	14.3316	0	-0.44529	-	-0.0139406	-0.690566	-	0	-0.618412	-	0	-0.269003	-	0	-0.194603	-	0	0.0657648	-
EgrG_000080100	Voltage gated sodium channel nav1 alpha subunit	5.17116	3.56844	7.08431	4.92851	0	-0.45221	-	0	0.317781	-	0	-0.155012	-	0	0.746263	-	0	0.275717	-	0	-0.479182	-
EgrG_000080200	Sodium channel protein	0.621788	1.41781	1.50153	0.925053	0	1.15923	-	0	1.04025	-	0	0.414603	-	0	-0.142705	-	0	-0.766103	-	0	-0.632033	-
EgrG_000080300	Potassium channel subfamily k	7.70063	10.0675	6.81748	6.947	0	0.444627	-	0	-0.296788	-	0	-0.229916	-	-0.156464	-0.765142	-	-0.0896578	-0.696025	-	0	0.0604822	-
EgrG_000080400	GTP binding protein Di Ras2	37.2351	54.5898	114.032	65.5017	0.118488	0.611293	-	1.06788	1.48385	Up	0.276873	0.727678	-	0.489528	0.848833	-	0	0.0949037	-	-0.448847	-0.762565	-
EgrG_000080500	Nucleolin	53.0852	54.0812	50.8389	60.1098	0	0.0923386	-	0	-0.180375	-	0	0.100507	-	0	-0.296441	-	0	-0.0133125	-	0	0.274493	-
EgrG_000080600	Solute carrier family 12	41.0204	30.7785	33.617	30.6418	-0.116461	-0.347592	-	-0.190945	-0.403642	-	-0.27963	-0.496898	-	0	-0.0797775	-	0	-0.170788	-	0	-0.099646	-
EgrG_000080700	Long chain fatty acid transport protein 4	33.6381	31.2864	33.6976	40.5494	0	-0.0383748	-	0	-0.115322	-	0	0.191079	-	0	-0.100675	-	0	0.207972	-	0.0397208	0.300012	-
EgrG_000080800	Expressed conserved protein	0	0	0.235839	0	0	0.00722202	-	0	1.04025	-	0	-0.502935	-	0	1.0093	-	0	-0.531638	-	0	-1.54957	-
EgrG_000080900	Chorion class high cysteine protein 12	0	0	0.343988	0	0	0.00722202	-	0	1.45528	-	0	-0.502935	-	0	1.42434	-	0	-0.531638	-	0	-1.96461	-
EgrG_000081200	Hypothetical protein	0	0	0	0	0	0.00722202	-	0	-0.544715	-	0	-0.502935	-	0	-0.575665	-	0	-0.531638	-	0	0.0353912	-
EgrG_000081300	Hypothetical protein	0	0	0	0	0	0.00722202	-	0	-0.544715	-	0	-0.502935	-	0	-0.575665	-	0	-0.531638	-	0	0.0353912	-
EgrG_000082200	Hypothetical protein	0	0	0	0	0	0.00722202	-	0	-0.544715	-	0	-0.502935	-	0	-0.575665	-	0	-0.531638	-	0	0.0353912	-
EgrG_000082400	Heat shock protein 70	8.27011	8.79844	32.8838	22.7784	0	0.151612	-	1.28384	1.84398	Up	0.772717	1.35766	-	1.12879	1.66864	Up	0.619064	1.18457	-	-0.124074	-0.492709	-
EgrG_000082600	Expressed protein	90.0325	119.873	172.291	202.179	0.0527302	0.475208	-	0.438459	0.81185	-	0.717568	1.08203	-	0	0.312914	-	0.257752	0.585338	-	0	0.263789	-
EgrG_000082700	Small nuclear ribonucleoprotein associated	94.6301	140.712	141.484	170.829	0.165093	0.632183	-	0.0133565	0.455285	-	0.338829	0.765882	-	0	-0.200625	-	0	0.112218	-	0	0.304208	-
EgrG_000082900	Hypothetical protein	30.6398	14.3664	73.5935	39.7532	-0.146003	-0.992778	-	0.569506	1.12514	-	0	0.285561	-	1.38407	2.09419	Up	0.492614	1.25686	-	-0.376748	-0.845964	-
EgrG_000083000	EGF region	5.14391	6.12389	15.4413	13.3158	0	0.306782	-	0.733975	1.42727	-	0.548016	1.25606	-	0.449607	1.09676	-	0.264899	0.927794	-	0	-0.177603	-
EgrG_000083100	Expressed protein	25.8952	33.5634	36.5579	38.5251	0	0.42226	-	0	0.34837	-	0	0.4623	-	0	-0.0976174	-	0	0.0185592	-	0	0.107541	-
EgrG_000083200	Vacuolar protein sorting 35	46.4105	43.3605	69.2472	61.2508	0	-0.0319841	-	0.248647	0.459147	-	0.10711	0.32254	-	0.255084	0.467404	-	0.115832	0.333043	-	0	-0.142997	-
EgrG_000083400	Dpy-30 domain containing protein	3.51946	1.6895	3.48676	2.18167	0	-0.800133	-	-0.129676	-0.182145	-	0	-0.725327	-	0	0.59426	-	0	0.0533246	-	0	-0.549571	-
EgrG_000083500	Hypothetical protein	5.89835	3.7753	7.06096	6.82512	0	-0.540266	-	0	0.114248	-	0	0.107119	-	0	0.630786	-	0	0.625903	-	0	-0.0135184	-
EgrG_000083600	Sterile alpha motif sam	28.4213	17.7597	16.5364	11.5383	-0.302004	-0.609774	-	-0.603161	-0.896188	-	-1.04895	-1.37254	Down	0	-0.310141	-	-0.427677	-0.784245	-	-0.141791	-0.48274	-
EgrG_000083700	RNA binding protein musashi	0	0	0	0	0	0.00722202	-	0	-0.544715	-	0	-0.502935	-	0	-0.575665	-	0	-0.531638	-	0	0.0353912	-
EgrG_000083800	Clathrin coatomer adaptor adaptin N terminal	18.1406	14.85	21.4246	23.2952	0	-0.221479	-	0	0.12103	-	0	0.28158	-	0	0.318781	-	0.165082	0.481578	-	0	0.154161	-
EgrG_000083900	Heterogeneous nuclear ribonucleoprotein	185.521	166.929	301.946	259.494	0	-0.0862706	-	0.458802	0.585717	-	0.27709	0.4074	-	0.518558	0.64826	-	0.339159	0.47219	-	-0.0794941	-0.184706	-
EgrG_000084000	Minor histocompatibility antigen H13	88.2189	96.024	82.1274	75.5426	0	0.187794	-	0	-0.22028	-	-0.0524539	-0.300392	-	-0.196897	-0.431802	-	-0.270258	-0.509667	-	0	-0.0865011	-
EgrG_000084100	DNA methylase N 6 adenine specific	0.0846654	0.0812864	0.377455	0.314898	0	0.00722202	-	0	1.26264	-	0	1.08203	-	0	1.23169	-	0	1.05332	-	0	-0.187001	-
EgrG_000084200	Hypothetical protein	1.23454	0.39509	0.917302	0.61222	0	-0.992778	-	0	-0.544715	-	0	-0.917972	-	0	0.424335	-	0	0.0533246	-	0	-0.379646	-
EgrG_000084300	Bcl2 ous antagonist:killer	45.9295	42.1792	44.7609	43.5732	0	-0.0564366	-	0	-0.155862	-	0	-0.15427	-	0	-0.123152	-	0	-0.119315	-	0	-0.00479792	-
EgrG_000084400	N alpha acetyltransferase 60	48.581	37.3755	53.0701	43.796	0	-0.309968	-	0	0.00825722	-	0	-0.2273	-	0	0.294498	-	0	0.0611868	-	0	-0.241947	-
EgrG_000084450	Hypothetical protein	29.0823	27.9217	67.9354	47.5636	0	0.00722202	-	0.7908	1.1011	-	0.300204	0.62831	-	0.759851	1.07015	-	0.271501	0.599607	-	-0.236752	-0.479182	-
EgrG_000084500	Calcium binding protein	282.717	274.637	335.612	369.158	0	0.0241318	-	0	0.130648	-	0.171275	0.30817	-	0	0.0827889	-	0.126153	0.262558	-	0.0510442	0.171133	-
EgrG_000084600	Expressed conserved protein	68.0059	57.8856	161.849	149.798	0	-0.165927	-	0.925434	1.13175	-	0.85192	1.0604	-	1.05833	1.27395	Up	0.987152	1.20484	-	0	-0.0777372	-
EgrG_000084700	Expressed protein	0	0	0	0	0	0.00722202	-	0	-0.544715	-	0	-0.502935	-	0	-0.575665	-	0	-0.531638	-	0	0.0353912	-
EgrG_000084800	Neurocalcin	20.2229	17.2095	19.4659	19.8296	0	-0.162703	-	0	-0.178587	-	0	-0.112145	-	0	-0.0396118	-	0	0.0290771	-	0	0.0600532	-
EgrG_000084900	Hypothetical protein	30.9664	48.1351	38.3483	41.682	0	0.677073	-	0	0.165778	-	0	0.323036	-	0	-0.535023	-	0	-0.375519	-	0	0.150868	-
EgrG_000085000	Serine:arginine repetitive matrix 1	101.778	91.6916	130.641	97.1801	0	-0.0844667	-	0.0960814	0.24322	-	0	-0.143131	-	0.153919	0.303959	-	0	-0.0801455	-	-0.255865	-0.39274	-
EgrG_000085100	Coiled coil domain containing protein 164	1.50888	1.18527	2.64998	1.73462	0	-0.255812	-	0	0.62521	-	0	0.0820277	-	0	0.857295	-	0	0.316359	-	0	-0.549571	-
EgrG_000085200	Dicer 1	6.24204	6.26046	7.45398	7.58671	0	0.0696861	-	0	0.134952	-	0	0.200448	-	0	0.0415381	-	0	0.109281	-	0	0.0591072	-
EgrG_000085300	Transmembrane protein 39a	19.8211	23.552	23.6227	19.2696	0	0.312077	-	0	0.131588	-	0	-0.120078	-	0	-0.204216	-	-0.0345357	-0.453635	-	0	-0.258055	-
EgrG_000085400	Mastin	179.887	220.781	549.632	271.934	0.200785	0.361101	-	1.36119	1.49376	Up	0.373199	0.519176	-	0.988182	1.10893	-	0.00127206	0.136594	-	-0.878245	-0.980972	-
EgrG_000085500	Expressed conserved protein	105.906	84.6477	274.239	192.419	-0.00855958	-0.256532	-	1.06675	1.25388	Up	0.586767	0.783297	-	1.28613	1.48668	Up	0.808991	1.01835	-	-0.337497	-0.476968	-
EgrG_000085600	Hypothetical protein	0	0.310772	0.360768	0.361172	0	1.59218	-	0	1.45528	-	0	1.49707	-	0	-0.160627	-	0	-0.1166	-	0	0.0353912	-
EgrG_000085700	Frizzled	72.1093	53.0446	104.112	81.0101	-0.174684	-0.376305	-	0.249789	0.412561	-	0	0.0911012	-	0.587457	0.765138	-	0.260679	0.445925	-	-0.183575	-0.327849	-
EgrG_000085800	D isomer specific 2 hydroxyacid dehydrogenase NAD binding	1.46695	0.704201	1.63498	0.954809	0	-0.840775	-	0	-0.0142004	-	0	-0.67286	-	0	0.802847	-	0	0.146434	-	0	-0.665049	-
EgrG_000085900	NADH dehydrogenase ubiquinone 1 beta	58.242	66.9846	101.427	115.531	0	0.26529	-	0.277529	0.675551	-	0.51319	0.902777	-	0.00976564	0.386533	-	0.248151	0.616006	-	0	0.220837	-
EgrG_000086000	Craniofacial development protein 1	332.338	359.374	200.706	230.684	0.00114924	0.178573	-	-0.650735	-0.843288	-	-0.416647	-0.602623	-	-0.85825	-1.04559	-	-0.622104	-0.802678	-	0.0384575	0.234275	-
EgrG_000086100	Furin 1	37.7461	37.5391	22.3479	21.7017	0	0.0578481	-	-0.554847	-0.870943	-	-0.554339	-0.872884	-	-0.639112	-0.952519	-	-0.636342	-0.952214	-	0	-0.00833021	-
EgrG_000086200	Hypothetical protein	45.6945	53.4519	29.8827	22.2138	0.108828	0.291775	-	-0.530278	-0.728602	-	-0.900648	-1.11536	-	-0.854822	-1.0441	-	-1.22223	-1.42861	Down	-0.172293	-0.393142	-
EgrG_000086300	Fras1 related extracellular matrix protein	19.506	15.9205	17.3469	16.4899	0	-0.226486	-	-0.0703271	-0.285981	-	-0.100706	-0.318768	-	0	-0.0832227	-	0	-0.113763	-	0	-0.0391762	-
EgrG_000086400	DEAD box ATP dependent RNA helicase 13	50.5498	49.293	59.1071	60.3521	0	0.0295898	-	0	0.107771	-	0	0.177952	-	0	0.054454	-	0	0.126881	-	0	0.0637916	-
EgrG_000086500	Eukaryotic translation initiation factor 4b:4h	51.7762	58.3672	74.5654	92.8243	0	0.237652	-	0.101422	0.406097	-	0.468272	0.761442	-	0	0.144718	-	0.223732	0.502309	-	0.107353	0.348956	-
EgrG_000086550	Leucine rich repeat	15.7289	20.9358	15.4057	16.7526	0	0.469565	-	0	-0.153925	-	0	0.00521205	-	-0.0347319	-0.647218	-	0	-0.485834	-	0	0.152748	-
EgrG_000086600	Protein sarah	32.0593	26.3827	36.8144	40.5722	0	-0.212091	-	0	0.0767732	-	0	0.256057	-	0	0.265137	-	0	0.446667	-	0	0.172895	-
EgrG_000086700	Ribosome biogenesis protein brx1	66.9449	72.0562	60.0404	90.4532	0	0.171522	-	0	-0.274215	-	0.0976805	0.355627	-	-0.194027	-0.469465	-	0	0.162623	-	0.37916	0.623453	-
EgrG_000086800	Syntaxin 5	67.6457	57.665	70.323	53.4783	0	-0.163508	-	0	-0.0620512	-	-0.1021	-0.415472	-	0	0.0777295	-	0	-0.273445	-	-0.0725836	-0.35981	-
EgrG_000086900	Yrdc domain containing protein	95.1397	100.609	100.403	109.234	0	0.145669	-	0	-0.0416044	-	0	0.119591	-	0	-0.211001	-	0	-0.0475587	-	0	0.154806	-
EgrG_000087000	Hypothetical protein	0	0.390548	2.11577	1.51296	0	1.00722	-	0	2.45528	-	0	2.08203	-	0	1.42434	-	0	1.05332	-	0	-0.379646	-
EgrG_000087100	Hypothetical protein	0	0.770276	0	0	0	1.00722	-	0	-0.544715	-	0	-0.502935	-	0	-1.57566	-	0	-1.53164	-	0	0.0353912	-
EgrG_000087200	Hypothetical protein	1.49536	0	0	0	0	-0.992778	-	0	-1.54472	-	0	-1.50293	-	0	-0.575665	-	0	-0.531638	-	0	0.0353912	-
EgrG_000087300	Tom1 protein 2	25.2787	14.5619	34.1506	26.6673	0	-0.71267	-	0	0.306141	-	0	-0.00650902	-	0.359447	0.995084	-	0.0208769	0.68468	-	0	-0.31904	-
EgrG_000087500	Hypothetical protein	5.67323	2.33435	7.82858	3.01437	0	-0.992778	-	0	0.26264	-	0	-0.917972	-	0	1.23169	-	0	0.0533246	-	0	-1.187	-
EgrG_000087600	Tom1 protein 2	29.94	31.8031	54.7483	44.5427	0	0.152096	-	0.421077	0.748481	-	0.152412	0.491976	-	0.255666	0.572658	-	0	0.3184	-	0	-0.262894	-
EgrG_000087700	WD40 repeat	20.7162	17.6292	15.5677	16.1105	0	-0.164731	-	-0.0247425	-0.528595	-	0	-0.439509	-	0	-0.387592	-	0	-0.29626	-	0	0.0826969	-
EgrG_000087800	Expressed protein	174.301	197.053	232.445	263.958	0.0589173	0.242625	-	0.130361	0.298059	-	0.3576	0.521489	-	0	0.0317065	-	0.101633	0.257382	-	0.0785652	0.21704	-
EgrG_000087900	Expressed conserved protein	962.772	1439.42	604.21	866.347	0.522006	0.64577	-	-0.645068	-0.788134	-	-0.0971536	-0.228505	-	-1.32736	-1.45763	Down	-0.778473	-0.895756	-	0.416236	0.553239	-
EgrG_000088000	Expressed conserved protein	1168.59	1461.27	2322.17	1589.07	0.278306	0.388234	-	0.77749	0.873944	-	0.264392	0.366971	-	0.373863	0.461983	-	0	-0.0427432	-	-0.43402	-0.513362	-
EgrG_000088100	Cleavage and polyadenylation specificity factor	111.109	103.83	70.4488	77.1397	0	-0.0315972	-	-0.444289	-0.772437	-	-0.280773	-0.602015	-	-0.434134	-0.764567	-	-0.268321	-0.591898	-	0	0.164033	-
EgrG_000088200	Marvel containing potential lipid	91.7179	94.9953	159.428	124.46	0	0.115998	-	0.370675	0.676435	-	0.0404419	0.36043	-	0.238228	0.536709	-	0	0.222951	-	-0.065731	-0.322394	-
EgrG_000088300	Heterogeneous nuclear ribonucleoprotein c	44.6003	33.8385	54.1547	43.8578	0	-0.33055	-	0	0.161102	-	0	-0.101973	-	0.152658	0.467925	-	0	0.207097	-	0	-0.269463	-
EgrG_000088500	Diacylglycerol kinase zeta	45.014	42.5976	12.1999	11.8019	0	-0.0135793	-	-1.70727	-1.99459	Down	-1.71131	-2.002	Down	-1.7168	-2.00474	Down	-1.71859	-2.0099	Down	0	-0.0137964	-
EgrG_000088600	Retinoblastoma binding protein 4	206.197	173.9	273.734	239.123	-0.010434	-0.179546	-	0.148036	0.291786	-	0	0.137069	-	0.297868	0.447605	-	0.141636	0.295135	-	-0.0343047	-0.161106	-
EgrG_000088700	Enhancer of yellow 2 transcription factor	2.12341	3.05799	1.57776	1.57953	0	0.42226	-	0	-0.544715	-	0	-0.502935	-	0	-0.990702	-	0	-0.946675	-	0	0.0353912	-
EgrG_000088800	Hepatocyte nuclear factor 4 alpha	11.779	12.3787	10.1715	8.28837	0	0.135955	-	0	-0.33059	-	-0.024941	-0.582006	-	0	-0.490273	-	-0.196237	-0.739443	-	0	-0.257805	-
EgrG_000088900	Hypothetical protein	0	0	0	0	0	0.00722202	-	0	-0.544715	-	0	-0.502935	-	0	-0.575665	-	0	-0.531638	-	0	0.0353912	-
EgrG_000089200	Arsenite resistance protein 2	48.1135	46.8092	76.5841	56.3094	0	0.0262888	-	0.363236	0.552686	-	0	0.149723	-	0.314029	0.50267	-	0	0.101954	-	-0.243936	-0.409352	-
EgrG_000089300	Bone morphogenetic protein antagonist noggin	25.2478	18.0248	24.6926	29.0543	0	-0.415989	-	0	-0.151234	-	0	0.122217	-	0	0.241028	-	0.0900783	0.516725	-	0	0.267061	-
EgrG_000089400	DNA directed RNA polymerase II subunit	176.951	171.725	138.587	204.2	0	0.0226521	-	-0.124494	-0.469164	-	0	0.127831	-	-0.171921	-0.515544	-	0	0.0836983	-	0.282265	0.590606	-
EgrG_000089500	Hypothetical protein	17.6951	17.272	25.6386	35.1006	0	0.030681	-	0	0.407191	-	0.408639	0.897245	-	0	0.352782	-	0.359008	0.845083	-	0.079928	0.483665	-
EgrG_000089600	Expressed protein	126.588	129.377	53.0977	78.217	0	0.0967202	-	-0.870873	-1.36075	-	-0.324341	-0.768279	-	-0.99769	-1.4812	-	-0.449582	-0.886481	-	0.0752217	0.586084	-
EgrG_000089700	Expressed protein	15.1672	23.523	13.8704	16.4896	0	0.659299	-	-0.245154	-0.264607	-	0	0.0116383	-	0	-0.947633	-	0	-0.669141	-	0	0.269856	-
EgrG_000089800	Casein kinase I delta	35.2737	38.3926	33.216	32.3439	0	0.187376	-	0	-0.204427	-	0	-0.202486	-	-0.10964	-0.41553	-	-0.103631	-0.411344	-	0	-0.00444909	-
EgrG_000089900	Myotubularin related protein 9	27.5037	23.8507	22.6336	20.2391	0	-0.138793	-	-0.0579979	-0.398123	-	-0.169865	-0.518448	-	0	-0.283057	-	-0.0423939	-0.401136	-	0	-0.126714	-
EgrG_000090000	Expressed conserved protein	262.477	300.137	175.307	236.929	0	0.258116	-	-0.333433	-0.697614	-	0	-0.225199	-	-0.630992	-0.979457	-	-0.180402	-0.504796	-	0.119117	0.466026	-
EgrG_000090100	Brain protein 44	221.263	246.695	267.821	317.233	0	0.222146	-	0	0.157061	-	0.181879	0.440945	-	0	-0.0888123	-	0	0.197318	-	0.0514353	0.277495	-
EgrG_000090300	Transmembrane protein 184a	28.6566	27.2874	47.4724	42.1091	0	-0.00455514	-	0.248219	0.605527	-	0.108056	0.473414	-	0.22813	0.586355	-	0.0902338	0.456488	-	0	-0.138503	-
EgrG_000090400	Pro neuregulin 2 membrane bound	23.5475	22.2111	26.7053	26.1206	0	-0.0180891	-	0	0.0610059	-	0	0.0694276	-	0	0.0553675	-	0	0.0660357	-	0	0.00203257	-
EgrG_000090500	Reticulon 4 interacting protein 1	263.771	274.266	251.988	243.937	0	0.122164	-	-0.0430608	-0.182454	-	-0.0487174	-0.189098	-	-0.192113	-0.328346	-	-0.195498	-0.332744	-	0	-0.0130333	-
EgrG_000090600	Hypothetical protein	46.8591	56.3149	33.1135	49.7259	0	0.32915	-	-0.215687	-0.616608	-	0	0.00662025	-	-0.591211	-0.969486	-	0	-0.344011	-	0.249997	0.616839	-
EgrG_000090700	Expressed conserved protein	67.949	72.8094	63.5612	65.8889	0	0.164323	-	0	-0.215147	-	0	-0.123441	-	0	-0.403198	-	0	-0.309245	-	0	0.0853164	-
EgrG_000090900	TATA binding protein associated factor 172	18.765	17.542	18.346	11.7546	0	-0.0302527	-	0	-0.157692	-	0	-0.743943	-	0	-0.151167	-	0	-0.735171	-	0	-0.59264	-
EgrG_000091000	Bystin	64.7669	60.7624	76.4708	89.9759	0	-0.0259448	-	0	0.121008	-	0.118093	0.395186	-	0	0.123226	-	0.120624	0.399649	-	0.023884	0.267788	-
EgrG_000091200	TATA binding protein associated factor 172	24.7959	19.0652	26.7384	17.6632	-0.0817846	-0.31242	-	0	-0.00834677	-	-0.344629	-0.565264	-	0.0674848	0.280346	-	-0.0397206	-0.274325	-	-0.361322	-0.563306	-
EgrG_000091300	Hypothetical protein	0	0	0	0	0	0.00722202	-	0	-0.544715	-	0	-0.502935	-	0	-0.575665	-	0	-0.531638	-	0	0.0353912	-
EgrG_000091400	Helicase	19.7174	27.6676	19.1585	18.0517	0	0.521795	-	-0.157691	-0.182145	-	-0.203373	-0.222827	-	0	-0.727668	-	0	-0.766103	-	0	-0.047071	-
EgrG_000091500	RNA and export factor binding protein 2	254.809	253.034	304.105	318.693	0	0.0558178	-	0	0.138056	-	0.0756421	0.245751	-	0	0.0585108	-	3.63358e-05	0.168452	-	0	0.101305	-
EgrG_000091600	Headcase protein	108.747	116.448	104.801	95.0783	0	0.164449	-	0	-0.17006	-	-0.0883185	-0.270177	-	-0.185655	-0.358237	-	-0.279677	-0.456108	-	0	-0.106507	-
EgrG_000091700	Cytochrome B c1 complex subunit 2	272.13	262.325	436.579	355.966	0	0.0130323	-	0.450514	0.565108	-	0.192056	0.310893	-	0.413904	0.528348	-	0.157691	0.27638	-	-0.163869	-0.260604	-
EgrG_000091800	mRNA binding protein	652.156	684.472	872.958	826.481	0.0480195	0.13571	-	0.22546	0.304254	-	0.185885	0.265505	-	0.0681647	0.144816	-	0.0308122	0.108313	-	0	-0.0451386	-
EgrG_000092400	Somatotropin hormone	138.729	171.248	96.7693	123.203	0	0.36655	-	-0.149639	-0.634913	-	0	-0.249648	-	-0.570772	-1.02519	-	-0.208392	-0.637679	-	0	0.378875	-
EgrG_000092500	Metaxin 1	123.916	111.174	183.029	176.522	0	-0.0903189	-	0.244262	0.444767	-	0.230902	0.432776	-	0.306488	0.511358	-	0.295403	0.501614	-	0	-0.0183801	-
EgrG_000092700	Hypothetical protein	0	0	0	0	0	0.00722202	-	0	-0.544715	-	0	-0.502935	-	0	-0.575665	-	0	-0.531638	-	0	0.0353912	-
EgrG_000092800	Transaldolase	286.66	265.644	262.721	172.312	0	-0.0438084	-	-0.0906731	-0.242327	-	-0.6423	-0.809979	-	-0.0690234	-0.222246	-	-0.61855	-0.787652	-	-0.414007	-0.574041	-
EgrG_000092900	Nuclear pore complex protein nup155	14.0313	12.445	17.0783	16.7993	0	-0.106547	-	0	0.164638	-	0	0.181107	-	0	0.247458	-	0	0.266173	-	0	0.0100801	-
EgrG_000093000	Tctex 1	12.5965	10.798	7.35397	10.0394	0	-0.150319	-	0	-0.879134	-	0	-0.40672	-	0	-0.752542	-	0	-0.277881	-	0	0.466026	-
EgrG_000093200	EF hand 1 calcium binding site	64.1741	81.9996	241.222	224.644	0.03973	0.416985	-	1.48148	1.78561	Up	1.41694	1.72321	Up	1.07199	1.3449	Up	1.00946	1.28475	Up	0	-0.0687885	-
EgrG_000093300	Protein fam60a	8.86432	6.18949	15.119	9.74092	0	-0.440237	-	0.0538537	0.635857	-	0	0.0496062	-	0.411618	1.05237	-	0	0.468362	-	-0.0696551	-0.59264	-
EgrG_000093400	Protein of unknown function duf23	0.989933	3.5641	8.64274	7.73195	0	1.68529	-	1.15306	2.71832	Up	1.02004	2.6014	Up	0.0834437	1.0093	-	0	0.894627	-	0	-0.123307	-
EgrG_000093500	Hypothetical protein	7.76856	0	1.9241	0	0	-1.99278	-	0	-1.54472	-	0	-2.50293	-	0	0.424335	-	0	-0.531638	-	0	-0.964609	-
EgrG_000093700	Ubiquitin conjugating enzyme e2 d2	1092.64	1225.22	681.78	754.721	0.115252	0.231072	-	-0.670692	-0.796475	-	-0.487184	-0.609779	-	-0.929861	-1.05127	-	-0.744222	-0.862331	-	0.0522412	0.180307	-
EgrG_000093800	Expressed protein	86.8388	63.34	63.156	72.1287	-0.0861752	-0.387638	-	-0.292141	-0.575521	-	-0.0691503	-0.344343	-	0	-0.211611	-	0	0.0218137	-	0	0.224789	-
EgrG_000093900	SPRY domain containing protein	11.2919	11.3544	16.2343	12.0776	0	0.0735645	-	0.0908022	0.403446	-	0	0.0184116	-	0	0.306154	-	0	-0.076634	-	-0.109202	-0.391423	-
EgrG_000094000	Monocyte to macrophage differentiation factor 2	185.363	147.469	189.784	186.76	-0.0226598	-0.263265	-	0	-0.0831351	-	0	-0.0661014	-	0	0.156402	-	0	0.175682	-	0	0.0106445	-
EgrG_000094100	Hypothetical protein	41.2885	24.5395	40.9049	48.2633	0	-0.644855	-	0	-0.146166	-	0	0.125096	-	0	0.474961	-	0	0.74847	-	0	0.264873	-
EgrG_000094200	Expressed protein	1301.85	1609.9	724.392	972.161	0.258641	0.372175	-	-0.831538	-0.96162	-	-0.376718	-0.497347	-	-1.2341	-1.35752	Down	-0.777587	-0.891003	-	0.327914	0.457884	-
EgrG_000094300	60S ribosomal protein L10	911.336	930.313	1121.92	1132.11	0	0.0956682	-	0.0862047	0.183406	-	0.139562	0.236613	-	0	0.0640103	-	0.024186	0.119464	-	0	0.0468176	-
EgrG_000094400	Dolichyl diphosphooligosaccharide protein	190.058	186.877	113.462	162.34	0	0.0415152	-	-0.565623	-0.859226	-	-0.0338777	-0.304106	-	-0.632562	-0.924468	-	-0.0987212	-0.367102	-	0.264529	0.548731	-
EgrG_000094500	Hypothetical protein	577.87	614.511	361.758	309.136	0	0.154307	-	-0.537934	-0.791227	-	-0.713179	-0.977076	-	-0.722129	-0.969262	-	-0.894873	-1.15286	-	0	-0.192238	-
EgrG_000094600	Protein disulfide isomerase	241.855	227.283	167.675	241.808	0	-0.0236455	-	-0.504096	-0.6446	-	0	-0.0766417	-	-0.503415	-0.644682	-	0	-0.0744771	-	0.430426	0.561569	-
EgrG_000094700	Phosducin protein 3	155.689	168.008	150.604	149.524	0	0.175422	-	0	-0.165011	-	0	-0.135203	-	-0.139304	-0.364161	-	-0.106847	-0.332106	-	0	0.0234185	-
EgrG_000094800	Mesoderm induction early response protein 1	56.7933	47.5938	66.8518	57.345	0	-0.188249	-	0	0.117209	-	0	-0.0634028	-	0.0227436	0.281731	-	0	0.103365	-	0	-0.187001	-
EgrG_000094900	Low density lipoprotein receptor protein	36.0319	34.5939	41.6921	41.9434	0	0.00722202	-	0	0.0903708	-	0	0.139172	-	0	0.0594213	-	0	0.110469	-	0	0.0424116	-
EgrG_000094950	Hypothetical protein	52.371	54.8519	84.5481	61.2687	0	0.131669	-	0.190208	0.56776	-	0	0.145593	-	0.0446177	0.412363	-	0	-0.0075576	-	-0.0966188	-0.428556	-
EgrG_000095000	CDK5 regulatory subunit associated protein	46.7719	49.1738	55.1027	52.1218	0	0.137754	-	0	0.11825	-	0	0.0783799	-	0	-0.0432312	-	0	-0.0808547	-	0	-0.0462591	-
EgrG_000095100	Arginyl tRNA synthetase	27.0979	22.8177	27.8914	31.3923	0	-0.180405	-	0	-0.0778387	-	0	0.131979	-	0	0.0788387	-	0	0.290903	-	0	0.203429	-
EgrG_000095150	Hypothetical protein	0.749186	1.64408	2.78335	1.35343	0	1.09468	-	0.145442	1.62521	-	0	0.66699	-	0	0.506797	-	-0.444174	-0.449176	-	-0.024583	-0.964609	-
EgrG_000095200	Amy 1 associating protein expressed in testis	3.59346	2.50912	4.24782	2.30854	0	-0.428877	-	0	0.101648	-	0	-0.704569	-	0	0.506797	-	-0.283709	-0.297173	-	0	-0.812606	-
EgrG_000095300	Expressed conserved protein	44.6809	54.9499	92.3258	83.5662	0.0559388	0.362938	-	0.662022	0.926478	-	0.554548	0.82309	-	0.296187	0.539813	-	0.190622	0.43867	-	0	-0.109778	-
EgrG_000095400	Intraflagellar transport protein 46	23.5296	27.825	15.9908	17.076	0	0.304608	-	-0.13861	-0.671827	-	-0.0122189	-0.538124	-	-0.495526	-1.00016	-	-0.367314	-0.864213	-	0	0.127314	-
EgrG_000095500	Polymerase delta interacting protein 3	144.744	140.379	110.825	117.781	0	0.0217581	-	-0.264149	-0.501539	-	-0.139523	-0.373756	-	-0.310284	-0.547025	-	-0.183424	-0.416995	-	0	0.121394	-
EgrG_000095700	Ubiquitin carboxyl terminal hydrolase 5	26.9993	37.2261	36.0502	47.265	0.151476	0.526095	-	0	0.296086	-	0.386216	0.725597	-	0	-0.253737	-	0	0.17802	-	0.136736	0.423121	-
EgrG_000095800	DNA polymerase epsilon subunit 3	59.8262	58.2475	53.8442	68.9476	0	0.0271216	-	0	-0.271697	-	0	0.121556	-	0	-0.322546	-	0	0.0729535	-	0	0.386864	-
EgrG_000095850	Crossover junction endonuclease eme1	7.3432	3.81882	5.00154	2.95877	0	-0.829279	-	0	-0.665009	-	-0.17168	-1.33944	-	0	0.140542	-	0	-0.531638	-	0	-0.680816	-
EgrG_000095900	Lysine specific histone demethylase 1a	13.5515	11.6411	24.9837	23.9506	0	-0.151977	-	0.42347	0.759883	-	0.400477	0.739315	-	0.539187	0.888132	-	0.518525	0.869811	-	0	-0.0269572	-
EgrG_000096000	Charged multivesicular body protein 6	59.8143	62.2127	74.4436	74.1562	0	0.121782	-	0	0.194633	-	0	0.229254	-	0	0.0491238	-	0	0.0859908	-	0	0.0282314	-
EgrG_000096100	NADH ubiquinone oxidoreductase subunit 10	81.1422	82.8781	66.2138	82.5339	0	0.0964327	-	-0.264126	-0.409659	-	0	-0.0518936	-	-0.386694	-0.529819	-	-0.0334698	-0.169807	-	0.216921	0.351376	-
EgrG_000096200	EGF region	5.75307	7.53201	13.2128	7.00283	0	0.42226	-	0	0.999605	-	0	0.16003	-	0	0.553618	-	-0.268602	-0.28371	-	0	-0.845964	-
EgrG_000096300	Mitochondrial glutamate carrier protein	73.7677	60.5642	87.5964	85.3868	0	-0.217409	-	0	0.129157	-	0	0.132577	-	0.020174	0.322838	-	0.024256	0.328504	-	0	-0.0029693	-
EgrG_000096400	Expressed protein	49.8679	47.8777	57.3731	57.4374	0	0.00722202	-	0	0.0699947	-	0	0.111775	-	0	0.0390451	-	0	0.083072	-	0	0.0353912	-
EgrG_000096500	Peptidase inhibitor 16	0	0	0.342991	0	0	0.00722202	-	0	0.455285	-	0	-0.502935	-	0	0.424335	-	0	-0.531638	-	0	-0.964609	-
EgrG_000096600	Tissue type plasminogen activator	63.1659	50.2991	45.1632	37.4935	-0.122949	-0.262401	-	-0.465857	-0.600166	-	-0.687383	-0.828267	-	-0.220282	-0.361493	-	-0.439874	-0.587347	-	-0.0923295	-0.23449	-
EgrG_000096700	Tetratricopeptide repeat protein 39b	14.8837	23.8162	32.0713	23.6191	0	0.725451	-	0.291053	0.96052	-	0	0.565237	-	0	0.211342	-	0	-0.181695	-	0	-0.401673	-
EgrG_000096800	Hypothetical protein	85.9474	60.6745	78.888	67.694	0	-0.421621	-	0	-0.247733	-	0	-0.422765	-	0	0.15016	-	0	-0.0226242	-	0	-0.18142	-
EgrG_000096900	Tubulin polymerization promoting protein family	417.231	487.61	453.952	444.762	0.116251	0.290479	-	0	0.00480206	-	0	0.0154918	-	-0.150265	-0.309404	-	-0.136583	-0.296468	-	0	0.00430059	-
EgrG_000097000	Hypothetical protein	6.80747	3.89634	23.8318	13.9255	0	-0.720698	-	1.18557	1.66988	Up	0.418474	0.93907	-	1.77963	2.36685	Up	1.02057	1.63829	Up	-0.389482	-0.737198	-
EgrG_000097100	Expressed protein	0	0	0	0	0	0.00722202	-	0	-0.544715	-	0	-0.502935	-	0	-0.575665	-	0	-0.531638	-	0	0.0353912	-
EgrG_000097200	Expressed conserved protein	41.2004	40.5704	59.2641	60.5093	0	0.0432913	-	0	0.399432	-	0.0149111	0.469409	-	0	0.332413	-	0	0.404637	-	0	0.0635881	-
EgrG_000097300	Expressed conserved protein	190.409	219.989	183.345	131.331	0.174644	0.274189	-	-0.0726563	-0.170915	-	-0.505735	-0.611883	-	-0.375513	-0.468832	-	-0.805962	-0.907553	-	-0.347409	-0.447357	-
EgrG_000097400	Expressed protein	129.335	183.48	131.241	81.8482	0.196236	0.567031	-	0	-0.0979688	-	-0.309461	-0.73426	-	-0.345577	-0.688727	-	-0.935216	-1.32277	-	-0.248535	-0.642681	-
EgrG_000097500	Polyu specific endoribonuclease b	1.50596	3.97612	5.0354	5.88122	0	1.27026	-	0	1.38128	-	0	1.63457	-	0	0.0873003	-	0	0.342831	-	0	0.246895	-
EgrG_000097600	Alpha mannosidase 2	15.9032	14.6233	27.6274	17.3281	0	-0.0541785	-	0.208224	0.669064	-	0	0.0413857	-	0.232529	0.699515	-	0	0.0740832	-	-0.221216	-0.634068	-
EgrG_000097700	Hypothetical protein	22.6583	29.8341	12.0256	12.0391	0	0.452007	-	-0.159478	-1.0142	-	-0.117698	-0.97242	-	-0.699328	-1.48993	-	-0.655301	-1.44591	-	0	0.0353912	-
EgrG_000097800	Glutamine:fructose 6 phosphate aminotransferase	32.6909	27.6429	26.7417	40.4921	0	-0.175108	-	-0.0920665	-0.406613	-	0	0.230073	-	0	-0.255232	-	0.0887603	0.3837	-	0.353734	0.630296	-
EgrG_000097900	DEAD box ATP dependent RNA helicase	19.6999	20.4201	27.5914	23.4725	0	0.116847	-	0	0.363862	-	0	0.17197	-	0	0.223288	-	0	0.0336423	-	0	-0.198281	-
EgrG_000098000	Bhlh factor math6	20.2229	20.0226	21.6003	27.2656	0	0.0502907	-	0	-0.0345204	-	0	0.335314	-	0	-0.108539	-	0	0.263542	-	0	0.363445	-
EgrG_000098100	Wings apart protein	25.0166	20.0792	30.3358	24.5638	0	-0.250076	-	0	0.159698	-	0	-0.103791	-	0.104879	0.386047	-	0	0.124804	-	-0.0225322	-0.269878	-
EgrG_000098200	Galactosylgalactosylxylosylprotein	0	0	0	0	0	0.00722202	-	0	-0.544715	-	0	-0.502935	-	0	-0.575665	-	0	-0.531638	-	0	0.0353912	-
EgrG_000098300	Galactosylgalactosylxylosylprotein	0	0	0	0	0	0.00722202	-	0	-0.544715	-	0	-0.502935	-	0	-0.575665	-	0	-0.531638	-	0	0.0353912	-
EgrG_000098400	ATP dependent RNA helicase ddxx	285.831	267.711	199.576	217.336	0	-0.0284839	-	-0.519455	-0.634384	-	-0.358698	-0.471297	-	-0.513978	-0.629628	-	-0.35096	-0.464294	-	0.0423972	0.156697	-
EgrG_000098600	Deoxyribodipyrimidine photo lyase	3.05673	1.56519	2.57408	2.12221	0	-0.822853	-	-0.364142	-0.37479	-	0	-0.596044	-	0	0.424335	-	0	0.205328	-	0	-0.227643	-
EgrG_000098700	Tumor protein p63	13.3134	11.0023	15.1515	13.7895	0	-0.206182	-	0	0.0640941	-	0	-0.0304471	-	0	0.246548	-	0	0.154254	-	0	-0.10093	-
EgrG_000098800	Peptidase C54	8.33487	12.0033	15.1878	10.7762	0	0.580957	-	0.141586	0.72946	-	0	0.280254	-	0	0.124775	-	0	-0.322184	-	0	-0.455595	-
EgrG_000098900	50S ribosomal protein L20	35.3901	39.5377	55.9388	61.2665	0	0.222235	-	7.65812e-05	0.530573	-	0.179328	0.700937	-	0	0.284611	-	0	0.457222	-	0	0.163975	-
EgrG_000099000	Protein of unknown function duf2419	25.055	20.1461	10.9373	18.1716	0	-0.245165	-	-0.699813	-1.2996	-	-0.0065269	-0.539004	-	-0.452456	-1.07817	-	0	-0.31532	-	0.150948	0.754209	-
EgrG_000099100	Expressed protein	19.4707	19.7518	22.1105	31.6999	0	0.0852245	-	0	0.0579493	-	0.0754417	0.612542	-	0	-0.0510027	-	0	0.505837	-	0.0695819	0.548204	-
EgrG_000099200	Mitochondrial import receptor subunit tom20	393.744	395.582	343.764	417.895	0	0.0725818	-	-0.119052	-0.312437	-	0	0.00906438	-	-0.21783	-0.408747	-	0	-0.0849984	-	0.138946	0.315113	-
EgrG_000099300	TPR repeat containing protein YDR161W	147.414	130.035	163.905	148.056	0	-0.114769	-	0	0.0359084	-	0	-0.0704569	-	0	0.126949	-	0	0.0228306	-	0	-0.112754	-
EgrG_000099400	Anaphase promoting complex subunit 1	12.3694	13.4987	16.3903	13.1269	0	0.191455	-	0.0483854	0.287754	-	0	0.00827931	-	0	0.072572	-	0	-0.204657	-	-0.0691113	-0.285864	-
EgrG_000099500	Glycosyltransferase 1 domain containing protein	16.6454	14.2534	15.0422	10.374	0	-0.153243	-	0	-0.269081	-	0	-0.750862	-	0	-0.139566	-	0	-0.619101	-	0	-0.488171	-
EgrG_000099600	Expressed protein	13.8021	22.4253	36.2885	40.2779	0	0.723429	-	0.197844	1.20252	-	0.403522	1.39015	-	0	0.455362	-	0	0.64524	-	0	0.181242	-
EgrG_000099700	Epidermal growth factor receptor kinase	97.3555	104.566	142.057	134.347	0	0.168754	-	0.244358	0.427498	-	0.202184	0.38725	-	0.0581095	0.235017	-	0.0181154	0.197015	-	0	-0.0466367	-
EgrG_000099800	Splicing factor arginine:serine rich	252.128	206.773	302.217	286.953	-0.0753875	-0.219917	-	0.0202448	0.144747	-	0	0.110185	-	0.210273	0.340937	-	0.176676	0.308621	-	0	-0.0409514	-
EgrG_000099900	Histone RNA hairpin binding protein	50.3989	32.1765	38.5886	37.6803	-0.204275	-0.57774	-	-0.165981	-0.501646	-	-0.158144	-0.495667	-	0	0.0523665	-	0	0.0605926	-	0	-0.00040955	-
EgrG_000100000	Rer1 retention in endoplasmic reticulum 1	37.6734	44.3902	67.8606	61.143	0	0.298685	-	0.245785	0.720113	-	0.127429	0.610885	-	0	0.3977	-	0	0.290719	-	0	-0.115617	-
EgrG_000100100	Hypothetical protein	15.4499	15.0172	20.3505	17.6189	0	0.024924	-	0.0121882	0.278665	-	0	0.111411	-	0	0.230014	-	0	0.0650064	-	0	-0.173643	-
EgrG_000100200	GTP binding protein SAR1b	223.489	301.722	247.314	288.659	0.285331	0.498011	-	0	0.0288064	-	0.088181	0.291666	-	-0.300477	-0.492932	-	-0.0417286	-0.227826	-	0.074229	0.25647	-
EgrG_000100400	Tyrosine protein phosphatase non receptor type	49.2821	51.2709	39.915	43.0244	0	0.122699	-	-0.15685	-0.420726	-	-0.0129146	-0.272637	-	-0.309067	-0.567153	-	-0.162976	-0.416817	-	0	0.1417	-
EgrG_000100500	Endonuclease g	57.4651	55.8446	54.9352	68.5504	0	0.0246041	-	0	-0.183117	-	0	0.175137	-	0	-0.231449	-	0	0.129052	-	0.0435449	0.351865	-
EgrG_000100600	Ran GTPase activating protein 1	46.1483	38.1373	59.8984	60.9432	0	-0.20836	-	0.0238293	0.258081	-	0.0896453	0.323152	-	0.197515	0.442714	-	0.265544	0.510031	-	0	0.0586818	-
EgrG_000100700	Hypothetical protein	14.6683	14.7535	5.19	3.63707	0	0.0713524	-	-0.0853781	-1.54472	-	-0.338108	-1.96237	-	-0.198003	-1.6398	-	-0.446961	-2.0552	Down	0	-0.42404	-
EgrG_000100800	Expressed conserved protein	4.46094	3.99738	7.73412	4.42445	0	-0.0858874	-	0	0.62521	-	-0.087896	-0.110617	-	0	0.68737	-	-0.0170633	-0.046211	-	0	-0.742216	-
EgrG_000100900	CDP diacylglycerol inositol	60.3991	57.0826	44.5279	56.863	0	-0.0153205	-	-0.136195	-0.555942	-	0	-0.165434	-	-0.142752	-0.564349	-	0	-0.171594	-	0	0.384119	-
EgrG_000101000	Transcription initiation factor TFIID subunit 2	36.1739	28.3919	42.4678	39.7573	-0.0335678	-0.282684	-	0	0.113888	-	0	0.0590601	-	0.146934	0.372845	-	0.0914686	0.320264	-	0	-0.0612172	-
EgrG_000101100	Interferon regulatory factor	104.575	99.0402	117.476	116.553	0	-0.0124402	-	0	0.0507869	-	0	0.0795845	-	0	0.0394996	-	0	0.0705437	-	0	0.0224085	-
EgrG_000101200	Msx-like	4.8814	5.85823	7.25407	6.35442	0	0.296729	-	0	0.372823	-	0	0.234031	-	0	0.0523665	-	-0.0462097	-0.0841789	-	0	-0.145181	-
EgrG_000101300	Cyclic nucleotide phosphodiesterase	82.6342	81.6455	85.9088	71.0532	0	0.048529	-	0	-0.0609997	-	-0.0848637	-0.294291	-	0	-0.133256	-	-0.156567	-0.364301	-	-0.0479397	-0.23968	-
EgrG_000101400	Hypothetical protein	3.53901	2.71822	1.57776	4.21207	0	-0.255812	-	0	-1.12968	-	0	0.0820277	-	0	-0.897593	-	0	0.316359	-	0	1.20532	-
EgrG_000101500	Dual specificity	6.26374	6.91582	6.63218	7.92093	0	0.204259	-	0	-0.0442862	-	0	0.248038	-	0	-0.272273	-	0	0.0222977	-	0	0.285935	-
EgrG_000101600	Histone lysine N methyltransferase MLL3	10.098	9.7289	15.6622	11.4249	0	0.0122401	-	0.27637	0.51438	-	0	0.100343	-	0.240665	0.478412	-	0	0.0666215	-	-0.210028	-0.420426	-
EgrG_000101700	Seven cysteines N terminal	156.805	179.821	132.694	170.103	0	0.262749	-	-0.0860599	-0.357697	-	0	0.0398159	-	-0.38553	-0.644173	-	0	-0.244414	-	0.145104	0.391124	-
EgrG_000101800	DNAj subfamily a	2413.57	2677.99	2792.08	2781.68	0.167718	0.215941	-	0.048699	0.0939016	-	0.0834378	0.128684	-	-0.102344	-0.145767	-	-0.0652735	-0.108738	-	0	0.0283928	-
EgrG_000101900	Coiled coil domain containing protein 149	162.205	150.068	111.132	104.362	0	-0.0460762	-	-0.414973	-0.661439	-	-0.46135	-0.711688	-	-0.390225	-0.63909	-	-0.434395	-0.687092	-	0	-0.056638	-
EgrG_000102000	Nucleoprotein tpr	69.7115	59.5856	80.5556	65.0754	-0.0351392	-0.160337	-	0	0.092038	-	-0.0599766	-0.175523	-	0.114889	0.228647	-	0	-0.0366673	-	-0.170909	-0.27395	-
EgrG_000102100	Zinc finger MYND type	44.4259	40.4841	50.9135	46.1162	0	-0.067632	-	0	0.0775835	-	0	-0.024472	-	0	0.121488	-	0	0.021679	-	0	-0.108445	-
EgrG_000102200	snRNA activating protein complex subunit 4	39.0376	26.5007	36.1845	31.5319	-0.231272	-0.491347	-	0	-0.226426	-	-0.150364	-0.384386	-	0	0.241194	-	0	0.0854799	-	0	-0.164349	-
EgrG_000102300	Expressed conserved protein	17.4604	15.0061	20.0882	16.0257	0	-0.151207	-	0	0.0819576	-	0	-0.201933	-	0	0.209437	-	0	-0.0722062	-	0	-0.290279	-
EgrG_000102400	Stem cell tumor	35.826	30.3791	28.7572	24.3154	0	-0.170565	-	-0.0356466	-0.434071	-	-0.220763	-0.634179	-	0	-0.287234	-	-0.0571524	-0.485095	-	0	-0.206497	-
EgrG_000102500	Discoidin domain receptor	53.4008	58.6631	22.8878	27.2332	0	0.201143	-	-1.06942	-1.336	Down	-0.792148	-1.04598	-	-1.30111	-1.56087	Down	-1.02194	-1.2686	Down	0	0.283629	-
EgrG_000102600	Elongation factor tu ef tu	440.295	407.502	434.062	433.834	0	-0.0456533	-	-0.0329293	-0.136972	-	0	-0.097566	-	-0.00986768	-0.115047	-	0	-0.0733936	-	0	0.0330173	-
EgrG_000102700	Bicaudal D protein	382.066	376.514	216.713	240.777	0	0.0448397	-	-0.804804	-0.933957	-	-0.616383	-0.742001	-	-0.874126	-1.00252	-	-0.683481	-0.808321	-	0.051247	0.185567	-
EgrG_000102800	Expressed protein	218.586	239.843	134.574	171.89	0	0.198588	-	-0.39563	-0.813902	-	-0.0273811	-0.423318	-	-0.6316	-1.03622	-	-0.26189	-0.643386	-	0	0.384195	-
EgrG_000103000	Transmembrane protein 188	66.1641	70.1714	95.4659	90.4222	0	0.149241	-	0	0.404659	-	0	0.367005	-	0	0.23169	-	0	0.196283	-	0	-0.0440433	-
EgrG_000103100	Transketolase	247.618	201.261	204.655	248.157	-0.103401	-0.232889	-	-0.270079	-0.391232	-	0	-0.0731608	-	-0.0550542	-0.18207	-	0.0169753	0.138247	-	0.199353	0.311682	-
EgrG_000103300	Protoscolex specific coiled coil protein	0	0	0	0	0	0.00722202	-	0	-0.544715	-	0	-0.502935	-	0	-0.575665	-	0	-0.531638	-	0	0.0353912	-
EgrG_000103400	Transketolase	246.091	198.167	202.387	246.896	-0.116101	-0.246305	-	-0.27672	-0.398387	-	0	-0.0715955	-	-0.0479158	-0.175809	-	0.0312739	0.153229	-	0.207607	0.320402	-
EgrG_000103500	Transmembrane protein 188	74.627	70.1714	88.0344	88.7053	0	-0.0225253	-	0	0.116699	-	0	0.167758	-	0	0.115497	-	0	0.168802	-	0	0.044669	-
EgrG_000103600	Hypothetical protein	11.1316	5.64615	7.56888	7.42112	-0.362966	-0.901355	-	-0.202129	-0.671472	-	-0.187906	-0.659439	-	0	0.206155	-	0	0.220435	-	0	0.00564383	-
EgrG_000103700	Hypothetical protein	2.92021	2.80366	4.95956	2.63772	0	0.00722202	-	0	0.592788	-	-0.222826	-0.2399	-	0	0.561839	-	-0.251529	-0.268603	-	0	-0.839078	-
EgrG_0001037400	Ankyrin repeat domain protein	59.7027	45.9117	57.2817	55.7649	-0.110708	-0.312377	-	0	-0.176459	-	0	-0.17496	-	0	0.112191	-	0	0.115937	-	0	-0.00488973	-
EgrG_000103800	Histone deacetylase 8	20.0863	15.027	17.2507	17.076	0	-0.347443	-	0	-0.338264	-	0	-0.312604	-	0	-0.0145489	-	0	0.0133582	-	0	0.0192715	-
EgrG_000103900	Transcription regulator	195.712	168.251	95.9962	126.552	0	-0.15104	-	-0.715287	-1.13908	-	-0.3079	-0.703632	-	-0.576771	-1.01176	-	-0.166364	-0.574073	-	0	0.429055	-
EgrG_000104000	Protein wnt-11b	8.06996	5.56879	10.6808	8.44165	0	-0.45221	-	0	0.268872	-	0	-0.023767	-	0	0.697354	-	0	0.406962	-	0	-0.299028	-
EgrG_000104100	Dynein light chain	192.286	274.087	86.7768	123.73	0.238229	0.574483	-	-0.838324	-1.25841	-	-0.32682	-0.71074	-	-1.46731	-1.85662	Down	-0.956698	-1.3067	-	0.107103	0.541282	-
EgrG_000104300	Alpha adducin	81.1891	75.1939	114.381	101.2	0	-0.0445804	-	0.189539	0.376867	-	0.0487714	0.240601	-	0.208276	0.397719	-	0.0698021	0.2637	-	0	-0.142655	-
EgrG_000104400	Expressed conserved protein	84.9363	67.4458	67.1863	86.4791	-0.0392151	-0.266046	-	-0.241119	-0.454608	-	0	-0.0508842	-	0	-0.212289	-	0	0.193681	-	0.200201	0.397335	-
EgrG_000104500	Expressed conserved protein	158.157	189.104	193.14	192.267	0.0176666	0.322486	-	0	0.169467	-	0	0.203119	-	0	-0.176747	-	0	-0.140848	-	0	0.0272633	-
EgrG_000104600	Kelch protein 12	47.3252	39.2587	63.388	52.1105	0	-0.203119	-	0.109802	0.303983	-	0	0.0618942	-	0.280143	0.483375	-	0.0327	0.243533	-	-0.0746555	-0.248478	-
EgrG_000104650	WD repeat containing protein 49	33.1048	25.0131	21.978	18.9427	0	-0.33608	-	-0.331948	-0.706179	-	-0.490912	-0.878903	-	0	-0.393826	-	-0.151149	-0.564304	-	0	-0.179113	-
EgrG_000104700	Serine:threonine protein kinase plk4	6.24532	3.51943	6.25455	4.1407	0	-0.740012	-	0	-0.122024	-	0	-0.665206	-	0	0.59426	-	0	0.0533246	-	0	-0.549571	-
EgrG_000104800	Protein sel 1 1	107.586	81.5465	101.108	90.5596	-0.129098	-0.333183	-	-0.0235907	-0.206299	-	-0.137763	-0.324873	-	0	0.103157	-	0	-0.0131708	-	0	-0.124963	-
EgrG_000104900	Leucyl tRNA synthetase	63.3512	60.2332	85.9944	69.7081	0	-0.00681404	-	0.169525	0.323755	-	0	0.0612595	-	0.152144	0.306842	-	0	0.0465925	-	-0.131066	-0.268885	-
EgrG_000105000	Mixed lineage leukemia protein mll	12.4945	7.09701	16.3803	11.8246	-0.353381	-0.74485	-	0	0.271202	-	0	-0.15716	-	0.63835	0.992325	-	0.192881	0.566209	-	-0.154491	-0.434751	-
EgrG_000105100	Expressed conserved protein	15.9531	14.2601	18.3936	12.6853	0	-0.0923137	-	0	0.0719562	-	0	-0.409825	-	0	0.140542	-	0	-0.338993	-	0	-0.488171	-
EgrG_000105200	Zinc finger rad18 domain containing protein	17.1506	13.5911	32.3643	29.1605	0	-0.264858	-	0.305002	0.786202	-	0.186769	0.676974	-	0.515813	1.02733	-	0.400344	0.920351	-	0	-0.115617	-
EgrG_000105300	tRNA threonylcarbamoyladenosine	56.561	47.3261	50.4789	65.8136	0	-0.19001	-	0	-0.281681	-	0	0.139638	-	0	-0.115398	-	0	0.308168	-	0.1127	0.41493	-
EgrG_000105400	MRG binding protein	58.4191	68.2806	83.04	80.8658	0	0.288792	-	0.00678593	0.385206	-	0.0067794	0.387277	-	0	0.0726865	-	0	0.0770036	-	0	-0.00431854	-
EgrG_000105500	Hypothetical protein	23.0399	20.3268	80.2761	62.9958	0	-0.113072	-	1.25932	1.66941	Up	0.939189	1.361	-	1.33554	1.75875	Up	1.01799	1.45259	Up	-0.0445443	-0.314795	-
EgrG_000105600	PDZ domain containing protein	183.323	214.027	129.366	167.603	0.0940292	0.288906	-	-0.411716	-0.618998	-	-0.0102798	-0.205891	-	-0.734115	-0.931632	-	-0.331045	-0.516278	-	0.209692	0.406718	-
EgrG_000105700	Expressed conserved protein	39.2685	37.9806	52.3038	37.649	0	0.0177913	-	0	0.292634	-	0	-0.139187	-	0	0.251116	-	0	-0.178459	-	-0.107735	-0.43821	-
EgrG_000105800	Expressed protein	22.9231	30.1166	14.3433	25.1288	0	0.440181	-	0	-0.77918	-	0	0.0331181	-	-0.208426	-1.24309	-	-0.0151873	-0.428544	-	0	0.805909	-
EgrG_000105900	Dynamin	37.1358	35.3109	48.5533	43.9151	0	-0.00667242	-	0.0331622	0.268554	-	0	0.164148	-	0.0154283	0.251499	-	0	0.14934	-	0	-0.110795	-
EgrG_000106000	E3 ubiquitin protein ligase TRIP12	29.515	23.6343	28.992	22.7649	-0.0672842	-0.254179	-	0	-0.142506	-	-0.273545	-0.450759	-	0	0.0879447	-	-0.0315939	-0.218062	-	-0.149383	-0.314642	-
EgrG_000106100	Hypothetical protein	0	0	0	0	0	0.00722202	-	0	-0.544715	-	0	-0.502935	-	0	-0.575665	-	0	-0.531638	-	0	0.0353912	-
EgrG_000106200	Para nitrobenzyl esterase	42.2288	52.0335	30.9962	39.9333	0.0828056	0.365909	-	-0.259613	-0.562274	-	0	-0.157923	-	-0.667913	-0.95191	-	-0.278274	-0.545313	-	0.11332	0.397961	-
EgrG_000106300	tRNA adenine n1 methyltransferase	40.8855	36.5102	53.8986	57.8833	0	-0.0967289	-	0	0.279078	-	0.122647	0.421846	-	0.0421622	0.352079	-	0.191237	0.497094	-	0	0.136379	-
EgrG_000106400	EGF domain protein	14.298	17.2323	252.713	94.5906	0	0.32915	-	3.53643	3.99832	Up	2.14163	2.62291	Up	3.22685	3.64544	Up	1.83247	2.27228	Up	-1.19211	-1.3818	Down
EgrG_000106500	Exostosin 3	2.82456	1.43568	3.08638	1.11234	0	-0.840775	-	0	-0.0142004	-	0	-1.35093	-	0	0.802847	-	0	-0.531638	-	0	-1.34312	-
EgrG_000106600	Sine oculis homeobox 3	1.08893	3.65914	3.64098	0.810014	0	1.59218	-	0	1.38128	-	0	-0.502935	-	-0.213093	-0.234628	-	-0.249149	-2.1166	Down	-0.11517	-1.89061	-
EgrG_000106700	Hypothetical protein	0	0	0	0	0	0.00722202	-	0	-0.544715	-	0	-0.502935	-	0	-0.575665	-	0	-0.531638	-	0	0.0353912	-
EgrG_000106800	Monocarboxylate transporter	3.64626	2.67703	9.40281	8.77515	0	-0.355348	-	0.343849	1.19225	-	0.276141	1.1345	-	0.559931	1.52387	-	0.493877	1.46836	-	0	-0.0641445	-
EgrG_000106900	Hypothetical protein	8.11493	8.76495	17.5865	16.0971	0	0.170721	-	0.218965	0.961176	-	0.121554	0.875577	-	0.0494757	0.766727	-	0	0.683375	-	0	-0.0919881	-
EgrG_000107000	Transmembrane emp24 domain containing protein	130.005	132.097	142.079	188.576	0	0.0886861	-	0	0.010001	-	0.194907	0.45762	-	0	-0.102413	-	0.0892212	0.347453	-	0.205961	0.44123	-
EgrG_000107110	Hypothetical protein	39.9777	52.225	60.3834	77.0263	0	0.445343	-	0	0.466873	-	0.368656	0.855752	-	0	-0.00219784	-	0	0.388928	-	0	0.38249	-
EgrG_000107120	Hypothetical protein	26.973	19.8356	31.9816	39.7016	0	-0.368287	-	0	0.11825	-	0	0.466692	-	0	0.462809	-	0.186806	0.813498	-	0	0.342053	-
EgrG_000107200	2 amino 3 ketobutyrate coenzyme A ligase	201.774	203.383	1583.37	1074.42	0	0.0773547	-	2.73239	2.85435	Up	2.21057	2.33515	Up	2.63392	2.75326	Up	2.11429	2.23631	Up	-0.468314	-0.525588	-
EgrG_000107300	Lachesin	3.21728	4.94221	6.05605	5.74374	0	0.651078	-	0	0.740687	-	0	0.706519	-	0	0.0658813	-	0	0.0339593	-	0	-0.0405577	-
EgrG_000107400	Uncharacterized sodium dependent transporter	3.20585	2.7158	2.38205	2.94583	0	-0.162703	-	0	-0.544715	-	-0.153479	-0.213428	-	-0.395091	-0.40574	-	-0.0462097	-0.0722062	-	0	0.324898	-
EgrG_000107600	Sodium dependent neurotransmitter transporter	34.3383	30.1166	71.7164	56.4709	0	-0.122546	-	0.660347	0.941266	-	0.345485	0.637386	-	0.750242	1.04008	-	0.437946	0.738451	-	-0.0894545	-0.310268	-
EgrG_000107700	Uncharacterized sodium dependent transporter	47.1206	46.3853	114.786	81.6385	0	0.0428459	-	0.740663	1.15572	-	0.268572	0.706519	-	0.67761	1.08915	-	0.207586	0.642192	-	-0.135029	-0.455595	-
EgrG_000107800	Learning associated protein 18	329.128	396.613	255.31	284.315	0.0917396	0.334203	-	-0.228368	-0.482787	-	-0.0392258	-0.287792	-	-0.600905	-0.840718	-	-0.409881	-0.643476	-	0	0.188606	-
EgrG_000107900	AP1 complex subunit sigma 2	178.071	170.319	131.813	156.953	0	0.00178814	-	-0.258494	-0.550149	-	0	-0.259009	-	-0.28371	-0.575665	-	-0.0011092	-0.282278	-	0.00571674	0.284751	-
EgrG_000108100	Ankyrin repeat containing protein c20orf12	16.1412	8.01571	13.5443	15.1121	-0.413985	-0.932405	-	0	-0.370686	-	0	-0.173627	-	0.0318255	0.537992	-	0.241028	0.737297	-	0	0.190669	-
EgrG_000108200	E3 ubiquitin protein ligase parkin	22.9202	16.6938	22.12	22.3407	0	-0.38612	-	0	-0.171257	-	0	-0.116876	-	0	0.191136	-	0	0.247763	-	0	0.0479912	-
EgrG_000108300	Carbonic anhydrase	9.33012	9.88443	23.9055	16.7526	0	0.144726	-	0.544689	1.20661	-	0.0370896	0.739922	-	0.396408	1.03815	-	0	0.573715	-	0	-0.473073	-
EgrG_000108400	Supervillin	21.4042	20.4138	32.3346	23.3028	0	-0.00230075	-	0.146799	0.474144	-	0	0.0435535	-	0.124707	0.452717	-	0	0.0243733	-	-0.143331	-0.43698	-
EgrG_000108450	Supervillin	21.9905	19.7617	56.9928	27.0888	0	-0.0878046	-	1.01801	1.25358	Up	0	0.222489	-	1.07627	1.31766	Up	0.0177741	0.288813	-	-0.839487	-1.03748	-
EgrG_000108550	Supervillin	15.0756	14.4739	12.1549	17.4177	0	0.00722202	-	0	-0.429238	-	0	0.121556	-	0	-0.460187	-	0	0.092853	-	0	0.544405	-
EgrG_000108600	Translocon associated protein gamma subunit	215.676	260.437	175.536	186.897	0.110021	0.337286	-	-0.177664	-0.413632	-	-0.0503537	-0.283194	-	-0.552581	-0.774646	-	-0.423225	-0.641961	-	0	0.124049	-
EgrG_000108700	Katanin p60 ATPase containing subunit A1	17.9771	14.6199	21.2149	18.7215	0	-0.229218	-	0	0.116483	-	0	-0.022309	-	0	0.321974	-	0	0.185428	-	0	-0.145181	-
EgrG_000108800	Expressed conserved protein	1492.05	1795.38	2500.22	3576.05	0.194445	0.332701	-	0.504546	0.627791	-	1.06693	1.18408	Up	0.156794	0.271362	-	0.721908	0.829901	-	0.460382	0.549904	-
EgrG_000108900	Serine:threonine protein kinase n2	21.2341	20.3866	25.1007	22.257	0	0.00722202	-	0	0.101648	-	0	-0.0264968	-	0	0.0706983	-	0	-0.0551998	-	0	-0.134534	-
EgrG_000109000	Expressed protein	0	2.75495	6.39632	10.6725	0	1.59218	-	0	2.26264	-	0	2.9565	-	0	0.646728	-	0	1.34283	-	0	0.687468	-
EgrG_000109100	Serine:threonine protein kinase n2	41.3152	39.1128	72.8197	64.2532	0	-0.013003	-	0.508987	0.699508	-	0.364735	0.559302	-	0.497364	0.688783	-	0.355377	0.550824	-	0	-0.146595	-
EgrG_000109200	Serine:threonine protein kinase n2	69.302	69.3747	64.8032	70.0503	0	0.0674168	-	-0.0537263	-0.213417	-	0	-0.0610307	-	-0.146787	-0.304561	-	0	-0.149929	-	0	0.145997	-
EgrG_000109300	Son of sevenless 1	5.52369	5.98156	8.44717	7.21442	0	0.178988	-	0.0581392	0.488075	-	0	0.302049	-	0	0.285359	-	0	0.10158	-	0	-0.192415	-
EgrG_000109400	PHD:f box containing protein	24.3059	25.6265	26.2591	17.1929	0	0.141523	-	0	-0.00744941	-	-0.199468	-0.575085	-	0	-0.1727	-	-0.371712	-0.738089	-	-0.231572	-0.574024	-
EgrG_000109500	3 ketodihydrosphingosine reductase	22.839	37.0397	31.4176	29.157	0.273979	0.755683	-	0	0.334991	-	0	0.268246	-	-0.0285537	-0.44442	-	-0.0863673	-0.508918	-	0	-0.0731333	-
EgrG_000109600	E3 ubiquitin protein ligase TRIM9	3.77342	3.29348	5.22521	4.21037	0	-0.124023	-	0	0.32404	-	0	0.060966	-	0	0.424335	-	0	0.163508	-	0	-0.269463	-
EgrG_000109700	E3 ubiquitin protein ligase TRIM9	10.1747	5.52138	9.861	4.27789	0	-0.770386	-	0	-0.175481	-	-0.0984329	-1.28054	-	0	0.571177	-	0	-0.531638	-	-0.0106972	-1.11145	-
EgrG_000110000	Myosin regulatory light chain	589.676	584.049	682.541	771.62	0	0.052121	-	0	0.0944677	-	0.208354	0.311544	-	0	0.0186192	-	0.135736	0.237942	-	0.119705	0.210687	-
EgrG_000110300	Chloride intracellular channel exc 4	107.934	119.204	267.852	285.732	0	0.208652	-	0.977248	1.19178	-	1.11221	1.32508	Up	0.75538	0.959401	-	0.892676	1.09495	-	0	0.126913	-
EgrG_000110400	Rho GTPase activation protein	1.97833	0.633125	0	0.490536	0	-0.992778	-	0	-2.54472	-	0	-1.50293	-	0	-1.57566	-	0	-0.531638	-	0	1.03539	-
EgrG_000110500	Aldo keto reductase	33.9456	47.4995	17.1729	24.9823	0.102908	0.545891	-	-0.558165	-1.0922	-	-0.0283235	-0.518202	-	-1.16935	-1.66182	Down	-0.641369	-1.08557	-	0.0321934	0.567612	-
EgrG_000110600	Aspartate ornithine carbamoyltransferase	5.81611	4.21337	4.63585	3.61844	0	-0.394876	-	0	-0.444313	-	-0.287868	-0.758192	-	0	-0.0731644	-	0	-0.384796	-	0	-0.320268	-
EgrG_000110700	ATP dependent RNA helicase ddx31	16.0643	15.8438	29.7322	23.2475	0	0.0456962	-	0.395419	0.764157	-	0.0653749	0.450842	-	0.329158	0.694733	-	0.00122076	0.383665	-	-0.0155335	-0.319704	-
EgrG_000110800	4 hydroxybutyrate coenzyme A transferase	172.138	173.798	193.094	219.25	0	0.0797345	-	0	0.0488974	-	0.12144	0.272192	-	0	-0.0545647	-	0.0224787	0.170976	-	0.0825049	0.216905	-
EgrG_000110900	NSFL1 cofactor p47	77.7907	83.2008	115.979	140.612	0	0.1625	-	0.226158	0.457625	-	0.551175	0.775243	-	0.0474725	0.271397	-	0.374992	0.591262	-	0.129056	0.311229	-
EgrG_000111000	Flotillin 2	29.7854	26.2905	22.6669	30.5542	0	-0.113072	-	-0.0869787	-0.510499	-	0	-0.0424544	-	0	-0.421155	-	0	0.0491368	-	0.0725015	0.461656	-
EgrG_000111100	Neurogenic locus notch protein	0.424681	0	0.315552	0.157953	0	-1.57774	-	0	-0.544715	-	0	-1.0879	-	0	1.0093	-	0	0.468362	-	0	-0.549571	-
EgrG_000111210	Protein cysteine N palmitoyltransferase	22.9115	16.4979	18.24	18.7169	0	-0.403566	-	-0.0046294	-0.446031	-	0	-0.368918	-	0	-0.0661924	-	0	0.0131675	-	0	0.0707242	-
EgrG_000111220	Putative zinc finger protein	7.25066	10.6906	13.0839	10.0165	0	0.608673	-	0	0.705828	-	0	0.367005	-	0	0.0734281	-	0	-0.263149	-	0	-0.345213	-
EgrG_000111300	Hypothetical protein	0	0	0	0	0	0.00722202	-	0	-0.544715	-	0	-0.502935	-	0	-0.575665	-	0	-0.531638	-	0	0.0353912	-
EgrG_000111400	Copine 9	11.9752	11.2169	9.76605	9.45109	0	-0.0279674	-	0	-0.41196	-	0	-0.418543	-	0	-0.40772	-	0	-0.412056	-	0	-0.0129719	-
EgrG_000111500	Annexin	25.7284	20.0114	154.872	168.128	0	-0.292338	-	2.07778	2.45754	Up	2.23818	2.61601	Up	2.31216	2.72615	Up	2.47466	2.88686	Up	0	0.15208	-
EgrG_000111600	Solute carrier family 28	1.20648	0.579166	0.560284	0.448729	0	-0.840775	-	0	-1.12968	-	0	-1.35093	-	-0.0326206	-0.31263	-	0	-0.531638	-	0	-0.227643	-
EgrG_000111700	Complement C1q tumor necrosis factor	1.95166	5.99607	5.80059	6.09744	0	1.50972	-	0	1.26264	-	0	1.37153	-	-0.253735	-0.27081	-	-0.139319	-0.159669	-	0	0.102505	-
EgrG_000111800	Zinc finger protein 236	5.67149	4.64653	7.41682	6.24386	0	-0.218338	-	0	0.26264	-	0	0.0564926	-	0	0.45725	-	0	0.253349	-	0	-0.212536	-
EgrG_000111900	Hypothetical protein	74.8539	70.7665	60.1592	78.9764	0	-0.014917	-	-0.0990579	-0.432057	-	0	-0.000865357	-	-0.106392	-0.440868	-	0	-0.00742939	-	0.120958	0.424803	-
EgrG_000112000	Twik family of potassium channels protein 7	25.8952	25.1725	45.6973	46.7116	0	0.024924	-	0.259065	0.692864	-	0.332306	0.764545	-	0.212076	0.644212	-	0.287569	0.71814	-	0	0.0652927	-
EgrG_000112100	Hypothetical protein	49.6407	56.0243	35.6803	32.8566	0	0.239633	-	-0.287061	-0.592412	-	-0.359278	-0.670662	-	-0.562923	-0.855773	-	-0.632641	-0.931776	-	0	-0.0846395	-
EgrG_000112200	PKC activated phosphatase 1 inhibitor	159.256	175.443	78.888	106.314	0	0.204454	-	-0.706415	-1.12509	-	-0.268974	-0.658004	-	-0.947098	-1.35327	-	-0.508396	-0.88394	-	0.0311451	0.460697	-
EgrG_000112300	Palmitoyltransferase zdhhc8	39.9676	25.1881	37.4642	36.8963	-0.219606	-0.596261	-	0	-0.211058	-	0	-0.192832	-	0.00270784	0.361475	-	0.0220276	0.381947	-	0	0.0118364	-
EgrG_000112400	Nischarin	53.1378	43.0362	48.4743	43.5975	-0.0176179	-0.237679	-	-0.0474821	-0.249259	-	-0.155314	-0.361807	-	0	-0.0353075	-	0	-0.145609	-	0	-0.118937	-
EgrG_000112500	Splicing factor 45	88.5813	69.3797	114.474	103.883	-0.0418809	-0.285732	-	0.0481325	0.252273	-	0	0.152581	-	0.296842	0.514277	-	0.195548	0.416832	-	0	-0.106081	-
EgrG_000112700	Cysteine and histidine rich protein 1	0	0	0	0	0	0.00722202	-	0	-0.544715	-	0	-0.502935	-	0	-0.575665	-	0	-0.531638	-	0	0.0353912	-
EgrG_000112900	Protocadherin alpha 6	2.34477	2.39643	3.48449	2.81322	0	0.0946849	-	0	0.432565	-	0	0.16949	-	0	0.314152	-	0	0.0533246	-	0	-0.269463	-
EgrG_000113000	Protocadherin alpha 6	30.9664	25.8473	42.4493	32.4367	0	-0.193825	-	0.0733354	0.336138	-	0	-0.0108211	-	0.231883	0.506236	-	0	0.161523	-	-0.114722	-0.353348	-
EgrG_000113100	Caspase 2	15.9676	20.9783	35.177	43.1348	0	0.453022	-	0.514311	1.00669	-	0.861129	1.33952	-	0.0834731	0.529945	-	0.433991	0.865021	-	0	0.32644	-
EgrG_000113200	SWI:SNF related matrix associated actin	30.776	28.3864	54.4227	45.2864	0	-0.0503655	-	0.442901	0.702552	-	0.209985	0.478124	-	0.466085	0.72919	-	0.235525	0.507008	-	-0.0181581	-0.230817	-
EgrG_000113250	WD repeat containing protein 59	15.179	11.6268	22.3105	17.8314	0	-0.316668	-	0.136145	0.435549	-	0	0.153412	-	0.406994	0.728489	-	0.114133	0.448599	-	-0.0251396	-0.288525	-
EgrG_000113300	Ring and yy1 binding protein	19.9393	19.3922	35.211	37.9472	0	0.0256006	-	0.251603	0.693445	-	0.40469	0.84102	-	0.204028	0.644117	-	0.359385	0.793938	-	0	0.141186	-
EgrG_000113400	Clathrin interactor 1	40.4182	40.6619	40.9528	51.2124	0	0.0743362	-	0	-0.0990893	-	0	0.2626	-	0	-0.197153	-	0	0.166783	-	0.0899028	0.3553	-
EgrG_000113500	Carbonyl reductase 1	155.867	222.843	197.64	176.016	0.321033	0.57998	-	0	0.224186	-	0	0.0975685	-	-0.152507	-0.379522	-	-0.270893	-0.503893	-	0	-0.133006	-
EgrG_000113600	Cytosolic Fe S cluster assembly factor NARFL	93.9992	85.0342	129.81	98.4767	0	-0.0784493	-	0.164062	0.348149	-	0	-0.00974389	-	0.215338	0.402871	-	0	0.0472244	-	-0.197575	-0.364282	-
EgrG_000113700	Mitochondrial processing peptidase beta subunit	330.938	295.962	492.928	491.697	0	-0.0950978	-	0.353267	0.458131	-	0.38976	0.494689	-	0.422168	0.529502	-	0.460908	0.568306	-	0	0.0301683	-
EgrG_000113800	Eukaryotic translation elongation factor 1	692.251	758.567	855.963	833.097	0.110237	0.197896	-	0.109043	0.189832	-	0.109708	0.190943	-	0	-0.0317914	-	0	-0.0284336	-	0	-0.00527788	-
EgrG_000113900	Expressed conserved protein	15.0118	15.4571	36.0492	28.3214	0	0.106758	-	0.689602	1.13336	-	0.366517	0.827214	-	0.569387	1.00287	-	0.24817	0.698975	-	0	-0.312532	-
EgrG_000114000	Adenylate kinase	201.616	249.17	286.865	309.125	0.141061	0.370642	-	0.179506	0.39072	-	0.330134	0.538557	-	0	-0.00365019	-	0	0.146434	-	0	0.141449	-
EgrG_000114100	Hypothetical protein	0	0	0.2911	0.874277	0	0.00722202	-	0	0.455285	-	0	1.49707	-	0	0.424335	-	0	1.46836	-	0	1.03539	-
EgrG_000114200	Fibroblast growth factor acidic intracellular	82.1423	90.6669	103.592	91.862	0	0.207792	-	0	0.216498	-	0	0.0836569	-	0	-0.0150219	-	0	-0.145616	-	0	-0.13923	-
EgrG_000114300	Hypothetical protein	0	0	0	0	0	0.00722202	-	0	-0.544715	-	0	-0.502935	-	0	-0.575665	-	0	-0.531638	-	0	0.0353912	-
EgrG_000114400	Carbonyl reductase 1	19.9678	14.9627	15.5605	14.8534	0	-0.340701	-	0	-0.477601	-	0	-0.502935	-	0	-0.160627	-	0	-0.183715	-	0	-0.031723	-
EgrG_000114500	Carbonyl reductase 1	0	0	0	0	0	0.00722202	-	0	-0.544715	-	0	-0.502935	-	0	-0.575665	-	0	-0.531638	-	0	0.0353912	-
EgrG_000114700	Hypothetical protein	0	0	0	0	0	0.00722202	-	0	-0.544715	-	0	-0.502935	-	0	-0.575665	-	0	-0.531638	-	0	0.0353912	-
EgrG_000114800	STARP-like antigen	0.500804	0.480817	0	0	0	0.00722202	-	0	-1.54472	-	0	-1.50293	-	0	-1.57566	-	0	-1.53164	-	0	0.0353912	-
EgrG_000115000	STARP-like antigen	234.402	197.247	113.722	114.362	0	-0.182404	-	-0.870787	-1.15744	-	-0.82291	-1.10921	-	-0.70343	-0.998766	-	-0.653295	-0.948285	-	0	0.0418462	-
EgrG_000115200	Carbonyl reductase 1	16.3339	24.5923	19.3083	18.2253	0.0134222	0.644652	-	0	0.113179	-	0	0.0713012	-	0	-0.555201	-	-0.0194155	-0.594832	-	0	-0.0482668	-
EgrG_000115300	Carbonyl reductase 1	111.441	111.693	91.4765	120.705	0	0.0690273	-	-0.131785	-0.401482	-	0	0.0376335	-	-0.227776	-0.494237	-	0	-0.0528748	-	0.188006	0.432727	-
EgrG_000115400	Hypothetical protein	8.62448	6.28159	13.0375	7.964	0	-0.376107	-	0	0.455285	-	0	-0.200372	-	0.0231913	0.807664	-	0	0.154254	-	0	-0.662046	-
EgrG_000115500	60S ribosomal protein L35	1219.25	1509.27	1174.41	1327.31	0.255391	0.373612	-	-0.0518463	-0.170493	-	0	0.0461506	-	-0.457215	-0.567832	-	-0.241411	-0.348942	-	0.103102	0.210255	-
EgrG_000115600	ATP synthase gamma subunit	164.994	180.449	203.883	243.599	0	0.194773	-	0	0.187862	-	0.294569	0.484493	-	0	-0.0306377	-	0.0857923	0.268239	-	0.126142	0.290241	-
EgrG_000115700	Ankyrin repeat containing protein	4.88814	2.06494	2.76035	5.09056	0	-1.10826	-	0	-0.923227	-	0	-0.0334496	-	0	0.161301	-	0	1.05332	-	0	0.883388	-
EgrG_000115800	Transcription factor far1	37.0901	23.5915	36.6881	43.6267	-0.168054	-0.582228	-	0	-0.134165	-	0	0.154833	-	0.0342708	0.424335	-	0.337449	0.71558	-	0	0.282609	-
EgrG_000115900	Replication factor C subunit 4	46.9886	42.5435	48.3935	55.0844	0	-0.0768422	-	0	-0.0762384	-	0	0.149966	-	0	-0.0231237	-	0	0.205328	-	0	0.219816	-
EgrG_000116000	RNA recognition motif protein split ends	10.6129	11.5028	9.82635	8.04874	0	0.181507	-	0	-0.228412	-	-0.179954	-0.475136	-	-0.160648	-0.433646	-	-0.392348	-0.678124	-	0	-0.253114	-
EgrG_000116100	Hypothetical protein	37.7452	34.1016	24.666	22.0299	0	-0.0802408	-	-0.481762	-0.729475	-	-0.596921	-0.851865	-	-0.421349	-0.672962	-	-0.534374	-0.793105	-	0	-0.128779	-
EgrG_000116200	Pre mRNA processing factor 19	126.965	121.322	136.68	145.013	0	0.000400757	-	0	-0.0105408	-	0	0.11492	-	0	-0.034669	-	0	0.0930378	-	0	0.119071	-
EgrG_000116300	Cornichon	158.949	162.032	122.208	160.235	0	0.0933787	-	-0.203119	-0.495621	-	0	-0.065871	-	-0.324972	-0.612727	-	0	-0.180731	-	0.15281	0.42336	-
EgrG_000116400	Cytoplasmic intermediate filament protein	3.77108	2.22805	3.87974	6.04191	0	-0.630208	-	-0.0752285	-0.104143	-	0	0.547691	-	0	0.502338	-	0	1.15642	-	0	0.645445	-
EgrG_000116500	Cyclic AMPdependent transcription factor ATF 6	9.51759	10.083	16.5823	15.2582	0	0.146947	-	0.162906	0.670674	-	0.0759145	0.591702	-	0.00683532	0.5	-	0	0.423274	-	0	-0.085361	-
EgrG_000116600	Dolichyldiphosphatase 1	24.6387	24.0855	27.9603	28.6581	0	0.0327571	-	0	0.0573208	-	0	0.132654	-	0	0.000836224	-	0	0.0784156	-	0	0.0689437	-
EgrG_000116800	Zinc finger CCCH type	28.1393	18.0405	30.95	24.65	-0.271911	-0.573018	-	0	0.019603	-	-0.00524278	-0.26776	-	0.290121	0.568894	-	0	0.283777	-	-0.0571688	-0.293752	-
EgrG_000116900	Lysosomal protein NCU G1 B	42.4155	51.8519	27.2095	41.3499	0.00310488	0.353873	-	-0.368823	-0.755282	-	0	-0.114864	-	-0.768569	-1.13288	-	-0.161078	-0.490218	-	0.272086	0.634029	-
EgrG_000117000	Ankyrin	24.0945	17.9373	59.5489	24.153	0	-0.357542	-	0.910736	1.18378	-	0	-0.0745301	-	1.2178	1.5176	Up	0	0.261531	-	-1.01842	-1.2647	Down
EgrG_000117100	Eukaryotic translation initiation factor 3	142.517	155.196	177.439	183.33	0	0.188552	-	0	0.198677	-	0.0882076	0.2859	-	0	-0.0136026	-	0	0.0758672	-	0	0.0808341	-
EgrG_000117200	Cadherin	10.4443	9.87666	16.6878	12.1502	0	-0.014473	-	0.209328	0.554103	-	0	0.138335	-	0.198455	0.544848	-	0	0.131327	-	-0.118835	-0.422157	-
EgrG_000117400	N alpha acetyltransferase 35 natc auxiliary	24.2922	21.6652	25.9295	28.0683	0	-0.0985726	-	0	-0.0243247	-	0	0.129803	-	0	0.0505205	-	0	0.206895	-	0	0.147739	-
EgrG_000117500	Expressed conserved protein	44.2062	40.6282	37.0577	42.1582	0	-0.0552421	-	0	-0.372076	-	0	-0.147173	-	0	-0.340561	-	0	-0.113412	-	0	0.218513	-
EgrG_000117600	DNA directed RNA polymerases I II and III	145.144	154.835	106.848	155.953	0	0.15856	-	-0.23467	-0.558074	-	0	0.0255328	-	-0.425921	-0.740361	-	0	-0.154508	-	0.282113	0.577217	-
EgrG_000117700	Tetraspanin	47.1868	53.7981	52.8659	61.1518	0	0.253383	-	0	0.0439704	-	0	0.293193	-	0	-0.23314	-	0	0.0183292	-	0	0.242833	-
EgrG_000117800	Protein chibby 1	54.9413	47.0461	57.9248	60.7511	0	-0.155507	-	0	-0.0456134	-	0	0.0626623	-	0	0.0861666	-	0	0.196689	-	0	0.101887	-
EgrG_000117900	Sodium calcium exchanger	12.9957	10.249	18.709	18.2983	0	-0.273798	-	0.0208968	0.40329	-	0.0274461	0.411596	-	0.24748	0.653361	-	0.256375	0.663913	-	0	0.00191647	-
EgrG_000118000	Segment polarity protein dishevelled	30.2056	29.974	44.7199	40.4104	0	0.0547007	-	0.199399	0.447218	-	0.0888157	0.341482	-	0.123482	0.368789	-	0.0150975	0.2653	-	0	-0.112125	-
EgrG_000118100	Hypothetical protein	25.0562	22.6292	26.1908	22.7452	0	-0.0802408	-	0	-0.0558286	-	0	-0.217844	-	0	0.000684673	-	0	-0.159084	-	0	-0.168404	-
EgrG_000118400	BTB:POZ domain containing protein	6.1943	4.87662	7.18	10.9664	0	-0.272886	-	0	0.0866402	-	0.187726	0.73153	-	0	0.335799	-	0.405137	0.982935	-	0.158151	0.638501	-
EgrG_000118500	Cyclin Y	26.5426	22.7831	38.3991	28.1124	0	-0.153243	-	0.0819074	0.411928	-	0	0.00402514	-	0.199951	0.541444	-	0	0.135787	-	-0.115524	-0.414292	-
EgrG_000118600	Expressed conserved protein	37.6194	45.7495	70.1917	78.3545	0	0.341641	-	0.198166	0.764613	-	0.406115	0.962188	-	0	0.399244	-	0.0814338	0.599066	-	0	0.191186	-
EgrG_000118700	Polyribonucleotide 5' hydroxyl kinase clp1	134.516	93.1005	129.14	113.748	-0.242308	-0.463902	-	0	-0.175653	-	-0.120126	-0.318297	-	0.0544849	0.264522	-	0	0.124124	-	0	-0.149033	-
EgrG_000118800	Peptidyl prolyl cis trans isomerase	149.397	164.549	131.856	144.414	0	0.204414	-	0	-0.297555	-	0	-0.126667	-	-0.212621	-0.525696	-	-0.0455028	-0.352562	-	0	0.164499	-
EgrG_000118900	WD40 repeat	17.2267	18.2401	13.617	11.7238	0	0.147966	-	-0.17715	-0.455754	-	-0.34239	-0.630785	-	-0.35619	-0.627447	-	-0.518926	-0.800232	-	0	-0.18142	-
EgrG_000119000	26S protease regulatory subunit 7	189.101	166.522	235.573	273.142	0	-0.117293	-	0.04849	0.200058	-	0.306105	0.453544	-	0.138012	0.293623	-	0.397766	0.549356	-	0.120037	0.247098	-
EgrG_000119100	dUTP pyrophosphatase	42.7532	35.574	53.4744	62.545	0	-0.195595	-	0	0.196973	-	0	0.461146	-	0	0.36884	-	0.0968956	0.635259	-	0	0.257784	-
EgrG_000119200	Neuroendocrine protein 7b2	21.4203	16.3928	51.4387	39.7191	0	-0.314706	-	0.689602	1.13336	-	0.340359	0.80241	-	0.944498	1.42434	-	0.598796	1.09564	-	0	-0.337336	-
EgrG_000119300	Monocarboxylate transporter	38.9739	29.39	45.7129	37.2111	-0.0285471	-0.3397	-	0	0.11186	-	0	-0.14404	-	0.145509	0.427833	-	0	0.174179	-	-0.0164704	-0.262289	-
EgrG_000119400	Ras GTP binding protein A	71.7955	83.134	76.9481	73.4739	0	0.276039	-	0	-0.0188878	-	0	-0.0450843	-	0	-0.318654	-	-0.0158218	-0.342604	-	0	-0.0325856	-
EgrG_000119500	Zinc metalloproteinase yil108w	23.7725	28.8198	21.8551	22.6289	0	0.341223	-	0	-0.239861	-	0	-0.149825	-	-0.214618	-0.604811	-	-0.125225	-0.512529	-	0	0.0836463	-
EgrG_000119600	COP9 signalosome complex subunit 2	44.6291	38.1122	72.4303	89.9841	0	-0.160816	-	0.289579	0.578296	-	0.652084	0.930864	-	0.415592	0.715384	-	0.779972	1.0702	-	0.125691	0.346179	-
EgrG_000119700	Transcription factor TFIIIB component b''	17.8496	16.247	16.88	21.7271	0	-0.0687268	-	0	-0.200761	-	0	0.200348	-	0	-0.155761	-	0	0.247593	-	0	0.394719	-
EgrG_000119800	Zinc finger C2H2 type	24.0328	21.3213	18.3092	14.0302	0	-0.105253	-	0	-0.509091	-	-0.285467	-0.847583	-	0	-0.427566	-	-0.189727	-0.763811	-	0	-0.344881	-
EgrG_000119900	Pre mRNA splicing factor spf27	87.2633	76.799	67.361	95.565	0	-0.117584	-	-0.139451	-0.489972	-	0	0.0525017	-	-0.036698	-0.396115	-	0	0.148605	-	0.218569	0.536085	-
EgrG_000120000	Hypothetical protein	12.8065	11.8988	5.52523	5.22412	0	-0.0385817	-	-0.344388	-1.29679	-	-0.364853	-1.33301	-	-0.321439	-1.28193	-	-0.33962	-1.31591	-	0	-0.0426113	-
EgrG_000120100	Phosphofurin acidic cluster sorting protein	10.3001	11.833	13.2788	10.6088	0	0.26413	-	0	0.245067	-	0	-0.0368497	-	0	-0.0427907	-	0	-0.322461	-	0	-0.288306	-
EgrG_000120200	Inosine 5' monophosphate dehydrogenase 2	81.4653	72.9214	70.0889	82.0139	0	-0.0936023	-	-0.103806	-0.333703	-	0	-0.0673063	-	-0.0291876	-0.263828	-	0	0.00481511	-	0.0479283	0.260008	-
EgrG_000120300	Expressed conserved protein	138.052	162.573	487.854	440.97	0.0909968	0.301283	-	1.53333	1.70255	Up	1.42611	1.59702	Up	1.22129	1.37754	Up	1.11617	1.27425	Up	-0.0077356	-0.111922	-
EgrG_000120400	Expressed protein	261.11	252.761	114.804	132.269	0	0.0190766	-	-1.07837	-1.30005	Down	-0.843178	-1.05611	-	-1.12154	-1.34285	Down	-0.884115	-1.09667	-	0	0.237549	-
EgrG_000120500	Expressed protein	814.134	903.498	1075.75	1116.44	0.104678	0.216121	-	0.183747	0.285413	-	0.278137	0.379129	-	0	0.0455648	-	0.0449298	0.141527	-	0.0014641	0.0873262	-
EgrG_000120600	Expressed conserved protein	111.977	103.526	215.093	227.674	0	-0.0468178	-	0.487256	0.819033	-	0.612064	0.940984	-	0.506186	0.842123	-	0.633208	0.966321	-	0	0.115562	-
EgrG_000120700	Expressed conserved protein	175.06	205.682	299.694	253.609	0.120953	0.298143	-	0.501877	0.658175	-	0.2968	0.457629	-	0.189907	0.336305	-	0	0.138006	-	-0.0788314	-0.206934	-
EgrG_000120800	Expressed conserved protein	131.327	119.945	207.992	194.269	0	-0.064688	-	0.383571	0.545908	-	0.323379	0.487682	-	0.42185	0.586868	-	0.363938	0.530889	-	0	-0.0646151	-
EgrG_000120900	Leucine carboxyl methyltransferase 1	43.6406	40.6482	37.2661	31.9782	0	-0.0361706	-	0	-0.345406	-	-0.113555	-0.524468	-	0	-0.332963	-	-0.0953608	-0.509778	-	0	-0.185451	-
EgrG_000121000	Platelet activating factor acetylhydrolase ib	70.6243	76.3376	157.428	146.472	0	0.177147	-	0.72665	1.03391	-	0.6597	0.970237	-	0.537923	0.833031	-	0.473087	0.771609	-	0	-0.0700581	-
EgrG_000121100	Hypothetical protein	1.37884	1.32381	3.07356	3.077	0	0.00722202	-	0	0.455285	-	0	0.497065	-	0	0.424335	-	0	0.468362	-	0	0.0353912	-
EgrG_000121200	Programmed cell death protein 10	286.907	333.298	146.768	225.909	0.0941774	0.281778	-	-0.865533	-1.08213	-	-0.22673	-0.421024	-	-1.17942	-1.38764	Down	-0.539379	-0.724283	-	0.440761	0.654719	-
EgrG_000121300	Expressed conserved protein	53.0852	73.6184	106.436	98.4071	0	0.530784	-	0.396755	0.873137	-	0.318086	0.800846	-	0	0.318626	-	0	0.248581	-	0	-0.0786806	-
EgrG_000121400	Striatin	29.7599	24.0675	37.0535	35.3	0	-0.239089	-	0	0.197417	-	0	0.16784	-	0.116848	0.412778	-	0.0867281	0.385449	-	0	-0.0359654	-
EgrG_000121500	Dual specificity mitogen activated protein	15.3462	12.3282	24.2016	30.7519	0	-0.244317	-	0	0.525674	-	0.371099	0.908491	-	0.155184	0.746263	-	0.562723	1.13133	-	0	0.376428	-
EgrG_000121600	DNAj Hsp40 subfamily C member	54.8722	46.2232	66.8595	91.0183	0	-0.180711	-	0	0.166696	-	0.404854	0.650994	-	0.0526553	0.323679	-	0.553279	0.810224	-	0.265364	0.477909	-
EgrG_000121700	Methyltransferase protein 13	19.4838	17.7551	26.1324	24.6878	0	-0.0674168	-	0	0.301934	-	0	0.260459	-	0	0.345623	-	0	0.306395	-	0	-0.0478643	-
EgrG_000121800	Suppressor of cytokine signaling 6	146.442	150.703	121.392	138.549	0	0.107057	-	-0.128506	-0.387329	-	0	-0.156939	-	-0.264265	-0.518114	-	-0.0387639	-0.285477	-	0	0.224001	-
EgrG_000121900	WD repeat containing protein 61	154.705	121.996	111.195	123.604	-0.0436748	-0.276026	-	-0.369341	-0.592544	-	-0.182169	-0.400058	-	-0.104575	-0.340246	-	0	-0.145513	-	0	0.186097	-
EgrG_000122000	Cat eye syndrome critical region protein 5	8.75632	10.5086	11.2232	8.46757	0	0.322095	-	0	0.227016	-	0	-0.132566	-	0	-0.118807	-	0	-0.476143	-	0	-0.365971	-
EgrG_000122100	Profilin allergen	2370.86	2897.47	2197.68	2907.82	0.271177	0.355254	-	-0.141029	-0.22574	-	0.138654	0.218282	-	-0.525337	-0.604721	-	-0.0839843	-0.158453	-	0.362975	0.437633	-
EgrG_000122200	Clathrin heavy chain	82.0206	90.4314	147.226	116.178	0.0792544	0.206675	-	0.616988	0.727112	-	0.311144	0.425701	-	0.391597	0.49671	-	0.0877951	0.197545	-	-0.217544	-0.3078	-
EgrG_000122300	ATP dependent RNA helicase ddx54	22.0738	21.9991	22.7304	27.2178	0	0.0608031	-	0	-0.0760966	-	0	0.223072	-	0	-0.160627	-	0	0.140787	-	0.00928483	0.292779	-
EgrG_000122400	Vasohibin 1	2.93108	1.87607	1.69391	1.45355	0	-0.507351	-	0	-0.866643	-	0	-1.01751	-	-0.353271	-0.38302	-	0	-0.531638	-	0	-0.157254	-
EgrG_000122500	Protocadherin gamma a8	12.3636	8.76135	19.4668	17.2259	0	-0.426874	-	0.177739	0.532689	-	0.0337457	0.397124	-	0.544708	0.935836	-	0.403714	0.802517	-	0	-0.141955	-
EgrG_000122600	Hypothetical protein	0	0	0	0	0	0.00722202	-	0	-0.544715	-	0	-0.502935	-	0	-0.575665	-	0	-0.531638	-	0	0.0353912	-
EgrG_000123100	Expressed protein	34.9245	39.5662	31.14	27.0182	0	0.241687	-	0	-0.286403	-	0	-0.44744	-	0	-0.551818	-	-0.0779395	-0.710608	-	0	-0.167426	-
EgrG_000123200	Protein yipf4	173.316	179.623	155.217	172.894	0	0.117195	-	-0.0140229	-0.276136	-	0	-0.0807729	-	-0.160678	-0.417059	-	0	-0.219449	-	0	0.188974	-
EgrG_000123300	Serine:threonine protein phosphatase 4	77.5088	66.7063	106.731	99.1352	0	-0.150319	-	0.187623	0.344378	-	0.119122	0.278123	-	0.308693	0.47097	-	0.242514	0.406962	-	0	-0.0726437	-
EgrG_000123400	A kinase anchor protein 17a	210.016	193.264	185.56	174.67	0	-0.0538895	-	-0.156486	-0.295039	-	-0.201592	-0.34205	-	-0.124636	-0.264877	-	-0.167517	-0.309642	-	0	-0.0534003	-
EgrG_000123500	Hypothetical protein	32.3405	34.1139	36.5193	24.3735	0	0.142152	-	0	0.055878	-	-0.100705	-0.484198	-	0	-0.110001	-	-0.274116	-0.647831	-	-0.201445	-0.546465	-
EgrG_000123600	Dual specificity mitogen activated protein	16.9539	14.8097	32.4226	29.0476	0	-0.127938	-	0.463199	0.811978	-	0.338821	0.694102	-	0.556348	0.916188	-	0.434411	0.800559	-	0	-0.124265	-
EgrG_000123700	ATP dependent RNA helicase ddx6	53.2034	52.6692	49.3709	62.7941	0	0.0512292	-	0	-0.225343	-	0	0.160702	-	-0.00142758	-0.300299	-	0	0.0879918	-	0.113477	0.379656	-
EgrG_000123800	Vacuolar protein sorting associated protein 41	23.7569	19.5792	25.6191	19.4704	0	-0.211996	-	0	-0.00931988	-	-0.0548264	-0.363699	-	0	0.178949	-	0	-0.173184	-	-0.0805396	-0.360768	-
EgrG_000123900	Vacuolar protein sorting 26 vps26	80.5357	86.5509	78.5705	69.7598	0	0.169493	-	0	-0.152761	-	-0.0475783	-0.283818	-	-0.123067	-0.345982	-	-0.245906	-0.474792	-	0	-0.137445	-
EgrG_000124000	Expressed conserved protein	121.404	120.104	111.129	137.694	0	0.0502907	-	0	-0.244813	-	0	0.103723	-	-0.0416263	-0.318832	-	0	0.031951	-	0.0925957	0.342147	-
EgrG_000124100	NudC CS domain containing protein 1	33.5012	27.6836	47.6796	37.1945	0	-0.208046	-	0.101882	0.38953	-	0	0.0724733	-	0.272536	0.573849	-	0	0.259038	-	-0.0664046	-0.323446	-
EgrG_000124200	RILP protein 1	25.855	27.992	43.9402	36.0099	0	0.178833	-	0.236481	0.640317	-	0	0.394815	-	0.0483843	0.437756	-	0	0.194501	-	0	-0.251891	-
EgrG_000124300	CTR1 high affinity copper uptake protein 1	35.2519	29.4651	37.9032	46.2752	0	-0.190224	-	0	-0.0167836	-	0	0.309205	-	0	0.149713	-	0.0140758	0.477948	-	0	0.3196	-
EgrG_000124400	Expressed protein	34.6208	31.0231	28.2968	39.4882	0	-0.0889933	-	0	-0.411449	-	0	0.0974577	-	0	-0.346183	-	0	0.16497	-	0	0.502517	-
EgrG_000124500	N acyl phosphatidylethanolamine hydrolyzing	16.7991	16.7738	15.478	9.49716	0	0.0616698	-	0	-0.245155	-	0	-0.881446	-	0	-0.330552	-	0	-0.964597	-	0	-0.642681	-
EgrG_000124600	Ww rsp5 wwp	29.931	40.9359	41.5421	54.6113	0.0938972	0.513683	-	0	0.350442	-	0.407112	0.783504	-	0	-0.186968	-	0	0.248341	-	0.112458	0.426673	-
EgrG_000124700	Expressed protein	68.2524	96.4724	64.8009	89.5536	0.0550752	0.558864	-	0	-0.195381	-	0	0.307241	-	-0.303001	-0.777973	-	0	-0.273105	-	0.0426862	0.496232	-
EgrG_000124800	Glutaredoxin 1	26.3157	22.6518	20.9019	31.7255	0	-0.144781	-	0	-0.451606	-	0	0.175137	-	0	-0.330552	-	0	0.298437	-	0	0.620354	-
EgrG_000124900	Aquaporin 4	195.726	234.991	28.6044	41.8997	0.125078	0.32915	-	-2.51751	-2.87862	Down	-1.97889	-2.29252	Down	-2.8774	-3.23149	Down	-2.33758	-2.64315	Down	0.139435	0.579712	-
EgrG_000125000	Lethal 2 06225	532.667	450.423	238.012	361.131	0	-0.175642	-	-1.05282	-1.27678	Down	-0.436258	-0.636518	-	-0.894825	-1.12487	-	-0.275319	-0.482357	-	0.405534	0.633875	-
EgrG_000125100	Vacuolar fusion protein mon1 A	38.0722	34.6686	42.7249	43.2107	0	-0.0687268	-	0	0.0476269	-	0	0.104054	-	0	0.0926262	-	0	0.1513	-	0	0.0500379	-
EgrG_000125200	Adenosine kinase	0.902298	1.15505	1.34087	1.34237	0	0.32915	-	0	0.26264	-	0	0.30442	-	0	-0.0902379	-	0	-0.046211	-	0	0.0353912	-
EgrG_000125300	Hypothetical protein	8.24624	10.8861	4.59542	6.90085	0	0.42226	-	0	-0.907285	-	-0.333008	-0.350932	-	0	-1.35327	-	0	-0.794672	-	0	0.549964	-
EgrG_000125400	Aquaporin 1	0	0	0	0	0	0.00722202	-	0	-0.544715	-	0	-0.502935	-	0	-0.575665	-	0	-0.531638	-	0	0.0353912	-
EgrG_000125500	Aquaporin	0	0.828725	0	0	0	1.59218	-	0	-0.544715	-	0	-0.502935	-	0	-2.16063	-	0	-2.1166	-	0	0.0353912	-
EgrG_000125550	Aquaporin 4	1.19293	1.90886	5.90921	2.07054	0	0.592185	-	0.0561644	1.8476	-	0	0.497065	-	0	1.23169	-	-0.0462097	-0.1166	-	0	-1.35693	-
EgrG_000125600	Aquaporin 4	0	0	0	0	0	0.00722202	-	0	-0.544715	-	0	-0.502935	-	0	-0.575665	-	0	-0.531638	-	0	0.0353912	-
EgrG_000125700	Vacuole membrane protein 1	94.4865	92.4226	60.3927	87.6675	0	0.0340458	-	-0.506315	-0.761317	-	0	-0.18488	-	-0.56527	-0.819091	-	-0.00726012	-0.240407	-	0.327996	0.570049	-
EgrG_000125800	Dr1 associated corepressor	44.6553	45.0606	39.2747	53.2158	0	0.0783051	-	0	-0.303707	-	0	0.171489	-	0	-0.40574	-	0	0.0717032	-	0.062342	0.468807	-
EgrG_000125900	Thyroid hormone receptor interactor 10	124.06	125.456	122.378	120.2	0	0.0820126	-	0	-0.136467	-	0	-0.122167	-	-0.068314	-0.242207	-	-0.0510712	-0.225661	-	0	0.00791043	-
EgrG_000126000	Usherin	0	0.485396	0.375657	0	0	1.00722	-	0	0.455285	-	0	-0.502935	-	0	-0.575665	-	0	-1.53164	-	0	-0.964609	-
EgrG_000126100	Elongation factor Ts	50.7299	40.7037	71.3492	72.2378	0	-0.249686	-	0.0266479	0.371016	-	0.0853628	0.428976	-	0.233313	0.596975	-	0.294231	0.657181	-	0	0.0515711	-
EgrG_000126200	Hypothetical protein	0	0.307955	0.119166	0	0	1.59218	-	0	0.455285	-	0	-0.502935	-	0	-1.16063	-	0	-2.1166	-	0	-0.964609	-
EgrG_000126300	Hypothetical protein	0.586577	0	0.435845	0.872667	0	-0.992778	-	0	-0.544715	-	0	0.0820277	-	0	0.424335	-	0	1.05332	-	0	0.620354	-
EgrG_000126400	Glucose 6 phosphate 1 dehydrogenase	17.8317	17.12	44.3174	41.1653	0	0.00722202	-	0.790489	1.18568	-	0.720459	1.11978	-	0.75954	1.15473	-	0.691756	1.09108	-	0	-0.0722843	-
EgrG_000126500	Homeodomain	26.4203	22.8606	27.1443	21.3515	0	-0.141834	-	0	-0.0796621	-	-0.0181058	-0.384057	-	0	0.0384441	-	0	-0.263705	-	0	-0.310784	-
EgrG_000126600	Bromodomain containing protein 8	20.3547	25.0143	33.3943	35.9754	0	0.360859	-	0.238042	0.591747	-	0.389715	0.738954	-	0	0.207161	-	0.0328625	0.356614	-	0	0.140818	-
EgrG_000126700	Sodium:hydrogen exchanger 7	38.8711	35.5095	33.0855	39.1645	0	-0.0642403	-	-0.0681267	-0.349391	-	0	-0.0666026	-	-0.0234915	-0.308878	-	0	-0.0238432	-	0.0171745	0.276399	-
EgrG_000126800	Clathrin coat assembly protein ap19	73.9401	60.0678	50.7137	53.5911	0	-0.227243	-	0	-0.65719	-	0	-0.539461	-	0	-0.453674	-	0	-0.333698	-	0	0.11134	-
EgrG_000126920	Cytosolic Fe S cluster assembly factor nubp2	94.8507	71.5781	82.0783	81.2992	-0.0162237	-0.338553	-	-0.0313233	-0.325705	-	-0.00420639	-0.299246	-	0	-0.0108801	-	0	0.017826	-	0	0.0200704	-
EgrG_000126930	Putative nucleotide binding protein	96.6207	73.8881	95.5839	96.1088	0	-0.318882	-	0	-0.133853	-	0	-0.085814	-	0	0.161301	-	0	0.211587	-	0	0.0416502	-
EgrG_000127000	Protein of unknown function dm9	618.063	702.611	679.564	1100.59	0.0913739	0.250676	-	0	0.0200695	-	0.616692	0.755377	-	-0.109027	-0.254334	-	0.352088	0.48322	-	0.606559	0.728919	-
EgrG_000127100	GTP binding nuclear protein Ran	1542.42	1606.86	1122.69	1232.54	0.0419912	0.124995	-	-0.48928	-0.574434	-	-0.316348	-0.399635	-	-0.639716	-0.723157	-	-0.464576	-0.546112	-	0.0847631	0.168409	-
EgrG_000127200	Concentrative Na nucleoside cotransporter	0.472568	1.20989	287.929	113.074	0	1.17715	-	7.20885	8.72031	Up	5.89774	7.41294	Up	6.31378	7.51944	Up	5.00295	6.21432	Up	-1.18741	-1.31376	Down
EgrG_000127300	Na+ dependent nucleoside transporter	0	0	1.09314	0.182393	0	0.00722202	-	0	2.26264	-	0	0.497065	-	0	2.23169	-	0	0.468362	-	0	-1.77196	-
EgrG_000127400	DEAD box ATP dependent RNA helicase	73.7183	53.2745	87.3722	94.4736	-0.136058	-0.401314	-	0	0.12748	-	0.0623612	0.280201	-	0.263921	0.505067	-	0.422036	0.660034	-	0	0.146332	-
EgrG_000127500	Hypothetical protein	3.21728	1.02963	1.5937	1.59548	0	-0.992778	-	0	-0.959753	-	0	-0.917972	-	0	0.0092978	-	0	0.0533246	-	0	0.0353912	-
EgrG_000127600	Expressed conserved protein	29.2399	24.7702	23.3527	30.3576	0	-0.172327	-	-0.0997124	-0.441093	-	0	-0.0241007	-	0	-0.292493	-	0	0.126746	-	0.0978857	0.410603	-
EgrG_000127700	Acyl coenzyme A binding domain containing protein	12.356	14.0597	16.6617	15.3187	0	0.244261	-	0	0.291786	-	0	0.213272	-	0	0.0237974	-	0	-0.05247	-	0	-0.0849031	-
EgrG_000127800	Phosphatidate phosphatase lpin2	29.4381	21.0044	40.4002	36.9753	-0.0420527	-0.418308	-	0.0335038	0.336864	-	0	0.249628	-	0.398759	0.731445	-	0.308719	0.646454	-	0	-0.0936259	-
EgrG_000127900	Zinc finger protein 1	54.5736	67.9554	104.938	108.746	0.035406	0.380375	-	0.520914	0.821712	-	0.613991	0.913189	-	0.140822	0.417609	-	0.236282	0.511332	-	0	0.0850871	-
EgrG_000128000	Histone H4	870.37	798.567	615.495	590.422	0	-0.0581914	-	-0.493364	-0.616045	-	-0.511844	-0.635837	-	-0.457465	-0.581581	-	-0.473716	-0.599127	-	0	-0.0261812	-
EgrG_000128100	Eukaryotic translation initiation factor 3	64.518	58.5018	56.7553	65.4612	0	-0.0750779	-	-0.101598	-0.301587	-	0	-0.0558437	-	-0.0468938	-0.250236	-	0	-0.00224682	-	0.055256	0.239354	-
EgrG_000128200	Epidermal growth factor receptor kinase	107.227	107.004	180.932	179.956	0	0.0628509	-	0.439202	0.636587	-	0.471361	0.668958	-	0.355103	0.550008	-	0.389505	0.584626	-	0	0.0259823	-
EgrG_000128300	Expressed protein	8.74344	4.79685	8.35285	11.1496	0	-0.67085	-	-0.182144	-0.222787	-	0	0.197505	-	0	0.424335	-	0	0.846874	-	0	0.413903	-
EgrG_000128400	Hypothetical protein	1.24613	0.23928	0	0	0	-1.57774	-	0	-3.12968	-	0	-3.0879	-	0	-1.57566	-	0	-1.53164	-	0	0.0353912	-
EgrG_000128500	snRNA activating protein complex subunit 3	35.2996	31.8052	56.0892	44.6388	0	-0.0836865	-	0.196994	0.545983	-	0	0.258058	-	0.250001	0.605942	-	0	0.320264	-	0	-0.294314	-
EgrG_000128600	Expressed conserved protein	59.4554	69.3145	90.4582	111.62	0	0.281397	-	0	0.471964	-	0.227405	0.812267	-	0	0.166839	-	0	0.509389	-	0	0.333915	-
EgrG_000128800	Expressed protein	135.126	105.64	109.009	106.259	0	-0.284544	-	0	-0.427676	-	0	-0.423863	-	0	-0.166859	-	0	-0.1608	-	0	-0.00257668	-
EgrG_000128900	Hypothetical protein	4.19384	4.9801	10.0045	7.96331	0	0.306782	-	0.52283	1.1124	-	0.214247	0.826373	-	0.230256	0.781887	-	0	0.498109	-	0	-0.292413	-
EgrG_000129000	Retrovirus pol polyprotein from type 1	6.36227	9.92607	2.06822	1.77475	0	0.674647	-	0	-1.63218	-	-0.028471	-1.78304	-	-0.774762	-2.33055	Down	-0.891177	-2.47917	Down	0	-0.157254	-
EgrG_000129100	Ferrochelatase	79.8471	59.2504	91.71	95.0762	-0.0573528	-0.36289	-	0	0.0817666	-	0	0.17382	-	0.142335	0.420929	-	0.2384	0.515229	-	0	0.0856644	-
EgrG_000129200	Phosphatidylserine decarboxylase proenzyme	48.3665	63.4251	88.8805	51.0714	0.149159	0.455148	-	0.485026	0.757469	-	0	0.000389182	-	0.0316584	0.278594	-	-0.195192	-0.47624	-	-0.519349	-0.763469	-
EgrG_000129300	Expressed protein	52.5018	64.9684	25.1401	43.3936	0	0.366303	-	-0.386881	-1.16139	-	0	-0.354071	-	-0.821313	-1.55142	-	-0.100798	-0.741856	-	0.0460006	0.800926	-
EgrG_000129400	Eukaryotic translation initiation	32.6556	28.4465	29.8863	29.8013	0	-0.132741	-	-0.0208662	-0.244716	-	0	-0.20865	-	0	-0.135703	-	0	-0.0973898	-	0	0.0296775	-
EgrG_000129500	A kinase anchor protein 14	27.1324	34.3552	12.8558	13.7477	0	0.401501	-	-0.550915	-1.18215	-	-0.426112	-1.04726	-	-1.01344	-1.60737	Down	-0.887025	-1.47024	-	0	0.128501	-
EgrG_000129600	Coatomer subunit gamma	37.0845	43.2578	83.3517	65.4842	0.0354882	0.28733	-	0.836902	1.04918	-	0.521665	0.741688	-	0.539717	0.738123	-	0.226212	0.432877	-	-0.151986	-0.313882	-
EgrG_000129700	Hypothetical protein	0.808404	1.29357	1.00112	0.801791	0	0.592185	-	0	0.0402473	-	0	-0.181007	-	0	-0.575665	-	0	-0.794672	-	0	-0.227643	-
EgrG_000129800	Hypothetical protein	3.55382	1.70599	2.6406	0.826113	0	-0.910316	-	0	-0.544715	-	-0.223227	-2.00544	Down	0	0.341873	-	0	-1.1166	-	0	-1.46711	-
EgrG_000129900	Kinesin protein CG14535	13.0363	16.2467	21.4218	16.1309	0	0.380439	-	0.206015	0.592788	-	0	0.225763	-	0	0.188622	-	0	-0.176157	-	-0.0384501	-0.373414	-
EgrG_000130000	Pfam-B_4494 domain containing protein	7.5836	7.28094	11.782	8.20534	0	0.00722202	-	0	0.486312	-	0	0.0178973	-	0	0.455362	-	0	-0.0108057	-	0	-0.474804	-
EgrG_000130100	Kinesin protein	6.36145	5.26514	8.31258	2.28444	0	-0.199229	-	0	0.248834	-	-0.438778	-1.50293	-	0	0.424335	-	-0.217706	-1.32519	-	-0.814401	-1.75816	-
EgrG_000130200	Sine oculis homeobox 1	7.31201	5.89696	9.99683	5.22158	0	-0.233786	-	0	0.309434	-	0	-0.559518	-	0	0.519493	-	-0.100598	-0.347213	-	-0.0689127	-0.875341	-
EgrG_000130300	Paxillin	32.4827	23.3898	38.4383	47.4306	0	-0.40341	-	0	0.121729	-	0.0753262	0.46359	-	0.0613898	0.501412	-	0.421313	0.84552	-	0	0.335473	-
EgrG_000130400	GA repeat binding protein beta 2	38.8941	31.0846	41.7091	38.628	0	-0.255812	-	0	-0.0177848	-	0	-0.0878974	-	0	0.2143	-	0	0.146434	-	0	-0.0765017	-
EgrG_000130500	Hypothetical protein	18.959	12.7416	9.861	14.8081	0	-0.478205	-	0	-1.03014	-	-0.240188	-0.435821	-	0	-0.575665	-	0	0.0209032	-	0	0.587932	-
EgrG_000130600	Hypothetical protein	15.4705	11.067	20.7363	23.4673	0	-0.407815	-	0	0.294004	-	0	0.510871	-	0.0600817	0.678092	-	0.292423	0.897205	-	0	0.210478	-
EgrG_000130800	Bromodomain containing protein 7	38.6976	26.1978	48.1069	45.2084	-0.0803606	-0.492983	-	0	0.194087	-	0	0.144959	-	0.29159	0.663342	-	0.240586	0.616461	-	0	-0.0555173	-
EgrG_000130900	Zinc finger E-box binding homeobox	3.64013	2.71822	6.91209	6.7694	0	-0.333815	-	0	0.761946	-	0	0.7727	-	0.110685	1.07203	-	0.119712	1.08503	-	0	0.00436428	-
EgrG_000131100	ER lumen protein retaining receptor	155.019	145.482	103.703	126.436	0	-0.0255148	-	-0.419972	-0.695691	-	-0.10695	-0.370485	-	-0.416551	-0.693904	-	-0.101208	-0.366451	-	0.0494149	0.318817	-
EgrG_000131200	Adenylyl cyclase class 3 4 guanylyl cyclase	3.73464	3.8417	3.17138	2.9765	0	0.103437	-	0	-0.358302	-	0	-0.40672	-	0	-0.485467	-	0	-0.531638	-	0	-0.0548066	-
EgrG_000131300	Expressed conserved protein	0.416354	0	6.18729	10.8399	0	-0.992778	-	0.920825	2.8476	Up	1.8224	3.66699	Up	0.889876	3.81665	Up	1.7937	4.63829	Up	0	0.812999	-
EgrG_000131350	Hypothetical protein	1.26393	0	5.32181	25.0719	0	-1.99278	-	0	1.62521	-	2.25445	3.83692	Up	0.634373	3.59426	Up	3.02702	5.80821	Up	1.39336	2.20532	Up
EgrG_000131400	Expressed conserved protein	4.0216	2.31666	1.49409	2.69238	0	-0.644855	-	0	-1.41918	-	0	-0.640438	-	0	-0.798057	-	0	-0.0170647	-	0	0.772357	-
EgrG_000131500	Dynein intermediate chain	35.2247	29.6908	61.3164	66.3057	0	-0.179656	-	0.409857	0.679602	-	0.566003	0.832414	-	0.55391	0.835531	-	0.712159	0.990589	-	0	0.146422	-
EgrG_000131600	ELL associated factor 1	34.5136	31.5583	55.6856	50.3688	0	-0.0624869	-	0.180318	0.566568	-	0.0689443	0.462632	-	0.213237	0.605328	-	0.104217	0.503638	-	0	-0.110326	-
EgrG_000131700	Chromosome transmission fidelity protein 8	66.848	51.9104	35.7918	51.9196	0	-0.293948	-	-0.392128	-1.00938	-	0	-0.441534	-	-0.0856499	-0.739163	-	0	-0.169068	-	0	0.56146	-
EgrG_000131800	Fizzy protein	34.0064	34.4887	31.9111	31.9468	0	0.085934	-	0	-0.209367	-	0	-0.167586	-	-0.0147219	-0.319028	-	0	-0.275001	-	0	0.0353912	-
EgrG_000132100	Tyrosine protein kinase fyn	56.0771	45.3036	90.8292	72.3632	0	-0.24098	-	0.356359	0.577157	-	0.0596511	0.289939	-	0.560643	0.794409	-	0.266682	0.509438	-	-0.105741	-0.293606	-
EgrG_000132200	Hypothetical protein	0	0	0	0	0	0.00722202	-	0	-0.544715	-	0	-0.502935	-	0	-0.575665	-	0	-0.531638	-	0	0.0353912	-
EgrG_000132300	Dehydrodolichyl diphosphate synthase	39.2791	21.2827	35.8319	33.5577	-0.265883	-0.807222	-	0	-0.251356	-	0	-0.304995	-	0.0129347	0.532139	-	0	0.480746	-	0	-0.0600284	-
EgrG_000132400	RNA recognition motif rnp 1	22.0354	18.3276	25.7415	27.1728	0	-0.198639	-	0	0.105267	-	0	0.223247	-	0	0.280178	-	0.0805195	0.400405	-	0	0.111591	-
EgrG_000132500	Prefoldin subunit 6	331.993	310.653	342.474	389.241	0	-0.0297722	-	0	-0.0723919	-	0	0.152127	-	0	-0.0663473	-	0	0.160418	-	0.0217659	0.21813	-
EgrG_000132600	Armadillo repeat containing protein 4	0	0	0	0.17609	0	0.00722202	-	0	-0.544715	-	0	1.08203	-	0	-0.575665	-	0	1.05332	-	0	1.62035	-
EgrG_000132700	G patch domain containing protein 4	409.173	364.974	145.367	171.559	0	-0.0988315	-	-1.42568	-1.6077	Down	-1.15608	-1.32897	Down	-1.34818	-1.5326	Down	-1.07622	-1.25162	Down	0.0672413	0.272342	-
EgrG_000132800	Expressed conserved protein	0.21492	0	0.159692	0.959227	0	-0.992778	-	0	-0.544715	-	0	1.30442	-	0	0.424335	-	0	2.27572	-	0	1.84275	-
EgrG_000133500	Hypothetical protein	0	0	0	0	0	0.00722202	-	0	-0.544715	-	0	-0.502935	-	0	-0.575665	-	0	-0.531638	-	0	0.0353912	-
EgrG_000133700	Hypothetical protein	0.637022	0	0.157776	0.631811	0	-1.99278	-	0	-1.54472	-	0	-0.181007	-	0	0.424335	-	0	1.79029	-	0	1.35732	-
EgrG_000133800	Expressed protein	48.9099	83.6081	26.5915	32.8329	0.190039	0.824358	-	-0.195454	-0.982836	-	0	-0.647325	-	-1.1403	-1.83092	Down	-0.841418	-1.49316	-	0	0.329122	-
EgrG_000133900	Dual specificity protein phosphatase 14	6.33853	14.1996	12.1668	8.25126	0	1.16476	-	0	0.754845	-	0	0.256057	-	0	-0.433646	-	0	-0.930187	-	0	-0.505177	-
EgrG_000134000	Hypothetical protein	0	0	0.664786	0.221844	0	0.00722202	-	0	1.45528	-	0	0.497065	-	0	1.42434	-	0	0.468362	-	0	-0.964609	-
EgrG_000134100	Transient receptor potential cation channel	0	0	0.148286	0.148452	0	0.00722202	-	0	0.455285	-	0	0.497065	-	0	0.424335	-	0	0.468362	-	0	0.0353912	-
EgrG_000134200	Ankyrin domain repeat containing protein	1.17967	1.13259	1.3148	0	0	0.00722202	-	0	-0.129678	-	0	-2.0879	-	0	-0.160627	-	0	-2.1166	-	0	-1.96461	-
EgrG_000134300	Hypothetical protein	6.63565	3.50395	10.6006	6.17003	0	-0.800133	-	0	0.522399	-	0	-0.194813	-	0.143761	1.2988	-	0	0.583839	-	0	-0.723601	-
EgrG_000134400	Solute carrier family 35 member f3	4.52752	1.52139	3.5323	3.53626	0	-1.3851	-	-0.281968	-0.477601	-	-0.240188	-0.435821	-	0	0.883767	-	0	0.927794	-	0	0.0353912	-
EgrG_000134600	Solute carrier family 35 member f3	4.09134	1.37482	3.192	3.34775	0	-1.3851	-	-0.281968	-0.477601	-	-0.171448	-0.37169	-	0	0.883767	-	0	0.991924	-	0	0.0995215	-
EgrG_000134800	Hypothetical protein	7.29921	3.50395	10.6006	6.17003	0	-0.931377	-	0	0.391154	-	-0.0404889	-0.326057	-	0.143761	1.2988	-	0	0.583839	-	0	-0.723601	-
EgrG_000134900	Ankyrin domain repeat containing protein	1.19967	1.15179	2.22847	0.446194	0	0.00722202	-	0	0.455285	-	0	-1.0879	-	0	0.424335	-	0	-1.1166	-	0	-1.54957	-
EgrG_000135000	GPI inositol deacylase	27.8092	23.8889	17.7352	16.6663	0	-0.152558	-	-0.45137	-0.764202	-	-0.495526	-0.813275	-	-0.313286	-0.635371	-	-0.355336	-0.682198	-	0	-0.0554623	-
EgrG_000135200	Hypothetical protein	53.0852	45.1418	52.9677	41.7447	0	-0.162703	-	0	-0.129678	-	0	-0.424932	-	0	0.0092978	-	0	-0.28371	-	0	-0.301644	-
EgrG_000135300	Rabenosyn 5	59.3687	51.5907	51.0357	58.8293	0	-0.136064	-	-0.0575408	-0.33512	-	0	-0.0905228	-	0	-0.222784	-	0	0.02406	-	0	0.238208	-
EgrG_000135400	Hypothetical protein	30.9177	29.6838	32.0753	23.4325	0	0.00722202	-	0	-0.070784	-	0	-0.476463	-	0	-0.101734	-	0	-0.505166	-	0	-0.412068	-
EgrG_000135500	Expressed protein	2.84385	14.5619	14.0871	7.75661	0.237086	2.09468	Up	0.0561644	1.8476	-	0	1.08203	-	-0.253735	-0.27081	-	0	-1.03414	-	0	-0.771964	-
EgrG_000135600	Expressed protein	1.8959	10.9214	6.33921	4.93602	0.122842	2.1227	Up	0	1.19225	-	0	0.912103	-	0	-0.954176	-	0	-1.23208	-	0	-0.286537	-
EgrG_000135700	Calcium activated potassium channel	22.2265	19.7018	22.2377	14.3419	0	-0.107697	-	0	-0.11635	-	-0.47083	-0.707584	-	0	-0.0323802	-	-0.379735	-0.621368	-	-0.376568	-0.597623	-
EgrG_000135800	Hypothetical protein	0	0	0	1.36166	0	0.00722202	-	0	-0.544715	-	0	0.497065	-	0	-0.575665	-	0	0.468362	-	0	1.03539	-
EgrG_000135900	Protein dj 1	422.386	488.177	362.032	432.876	0.107548	0.274492	-	-0.169594	-0.338917	-	0	-0.0411916	-	-0.476065	-0.637136	-	-0.182591	-0.337164	-	0.135575	0.291336	-
EgrG_000136000	G1 to S phase transition protein	66.6651	57.8806	72.1611	83.2619	0	-0.137402	-	0	-0.0033147	-	0.00967103	0.242882	-	0	0.110359	-	0.118502	0.358802	-	0.0292494	0.239807	-
EgrG_000136100	Zinc finger FLYWCH type	12.4206	7.84101	9.10246	6.70793	0	-0.587521	-	-0.00838185	-0.564344	-	-0.362386	-0.957501	-	0	-0.000549983	-	0	-0.39146	-	0	-0.399546	-
EgrG_000136200	Hypothetical protein	98.6167	93.0694	45.8361	61.8076	0	-0.01744	-	-0.8698	-1.2179	-	-0.426829	-0.748953	-	-0.874783	-1.22419	-	-0.429462	-0.752994	-	0.100597	0.462562	-
EgrG_000136400	Semaphorin 5b	15.0033	13.7267	16.7875	16.7406	0	-0.0619023	-	0	0.0430569	-	0	0.0792126	-	0	0.0812317	-	0	0.119634	-	0	0.0297666	-
EgrG_000136500	Adenylyl cyclase associated protein	62.273	55.8672	90.0764	85.4312	0	-0.0902121	-	0.152801	0.413465	-	0.114059	0.377411	-	0.213754	0.479949	-	0.177312	0.446142	-	0	-0.042443	-
EgrG_000139300	Coatomer subunit zeta 1	244.192	278.617	214.751	274.662	0	0.25515	-	0	-0.30264	-	0	0.0912462	-	-0.278802	-0.581517	-	0	-0.185384	-	0.102935	0.387497	-
EgrG_000142300	Hypothetical protein	0	0	1.12697	0	0	0.00722202	-	0	0.455285	-	0	-0.502935	-	0	0.424335	-	0	-0.531638	-	0	-0.964609	-
EgrG_000142400	Hypothetical protein	0	0	0.290029	0	0	0.00722202	-	0	0.455285	-	0	-0.502935	-	0	0.424335	-	0	-0.531638	-	0	-0.964609	-
EgrG_000142500	Major vault protein	782.732	786.994	455.193	704.524	0.0152249	0.0738046	-	-0.835024	-0.89819	-	-0.171274	-0.227956	-	-0.933195	-0.995722	-	-0.267274	-0.323241	-	0.603183	0.663845	-
EgrG_000142600	Vacuolar protein sorting associated protein 25	141.758	166.851	121.197	142.51	0.0090087	0.300004	-	-0.0454897	-0.343081	-	0	-0.0699754	-	-0.385568	-0.666813	-	-0.120262	-0.39146	-	0	0.266717	-
EgrG_000142800	Activating signal cointegrator 1	99.7746	77.1663	86.8085	73.4258	-0.072714	-0.30398	-	-0.105765	-0.317497	-	-0.298514	-0.518398	-	0	-0.0372448	-	-0.00228674	-0.235899	-	0	-0.20729	-
EgrG_000142900	Hypothetical protein	53.862	72.5963	50.7962	50.4678	0.067428	0.492649	-	0	-0.203678	-	0	-0.172786	-	-0.318677	-0.720055	-	-0.284839	-0.686916	-	0	0.0245029	-
EgrG_000143000	Hypothetical protein	48.4813	44.9228	28.0646	42.3537	0	-0.0434041	-	-0.360184	-0.900196	-	0	-0.273453	-	-0.335478	-0.880519	-	0	-0.25153	-	0.101396	0.620354	-
EgrG_000143100	Ubiquitin carboxyl terminal hydrolase isozyme	61.7905	69.485	94.6149	108.688	0	0.234137	-	0.195627	0.494385	-	0.442406	0.734104	-	0	0.23652	-	0.201018	0.478486	-	0	0.233331	-
EgrG_000143200	Nicastrin	16.2981	16.0947	21.452	26.845	0	0.0472995	-	0	0.271322	-	0.164113	0.63272	-	0	0.200295	-	0.0992467	0.56394	-	0	0.355009	-
EgrG_000143300	Transcriptional co activator crsp77	41.0112	30.9556	46.6111	42.4485	-0.0501625	-0.338553	-	0	0.0668055	-	0	-0.0276798	-	0.118268	0.381631	-	0.0211868	0.289392	-	0	-0.100875	-
EgrG_000143400	Leucine rich repeat and death domain containing protein	14.8096	16.2212	17.9784	17.0676	0	0.194849	-	0	0.155725	-	0	0.121556	-	0	-0.062852	-	0	-0.094774	-	0	-0.0405577	-
EgrG_000143500	Lysosomal alpha glucosidase	70.4671	56.2662	36.2152	36.8673	-0.0555309	-0.258215	-	-0.862605	-1.0755	-	-0.797733	-1.00964	-	-0.618834	-0.841009	-	-0.551674	-0.772908	-	0	0.0594653	-
EgrG_000143600	T complex protein 1 subunit zeta	275.888	249.253	214.927	271.517	0	-0.0804307	-	-0.352135	-0.476497	-	0	-0.0993322	-	-0.293375	-0.419794	-	0	-0.0403826	-	0.254742	0.370776	-
EgrG_000143700	Voltage dependent calcium channel alpha 1	44.854	37.7954	41.7486	31.0138	-0.0021319	-0.180778	-	-0.0555353	-0.220107	-	-0.432111	-0.60823	-	0	-0.0630572	-	-0.266665	-0.448933	-	-0.227654	-0.394512	-
EgrG_000143900	Hypothetical protein	22.4344	20.7159	25.5882	21.3651	0	-0.0486312	-	0	0.0703673	-	0	-0.148504	-	0	0.095271	-	0	-0.121354	-	0	-0.225261	-
EgrG_000144000	Transmembrane protein 145	10.2274	12.391	11.7608	10.1438	0	0.335845	-	0	0.0734142	-	0	-0.0963096	-	0	-0.286158	-	0	-0.453635	-	0	-0.176113	-
EgrG_000144100	Protein translation factor sui1	1531.61	1697.94	1140.22	1199.27	0.0986107	0.214598	-	-0.421761	-0.541942	-	-0.310199	-0.428981	-	-0.664338	-0.780267	-	-0.550582	-0.66506	-	0	0.106572	-
EgrG_000144200	RNA binding protein 26	51.9902	55.1262	65.1622	57.373	0	0.15023	-	0.0286056	0.208511	-	0	0.0652262	-	0	0.0345535	-	0	-0.106484	-	0	-0.149674	-
EgrG_000144300	Collagen alpha 1V chain	75.4462	49.2013	74.0842	58.5484	-0.40296	-0.550238	-	-0.017717	-0.14277	-	-0.310174	-0.441912	-	0.244273	0.383741	-	0	0.0868453	-	-0.182581	-0.305531	-
EgrG_000144350	Collagen alpha 1(IV) chain	52.6262	44.8858	67.6573	55.9435	0	-0.163331	-	0.102675	0.245543	-	0	0.0116383	-	0.236928	0.385147	-	0	0.153489	-	-0.111196	-0.240294	-
EgrG_000144400	Abnormal embroygenesis family member emb 9	109.05	74.3463	100.191	81.4444	-0.361981	-0.486339	-	-0.130265	-0.2386	-	-0.38355	-0.497152	-	0.104906	0.224012	-	0	-0.0322942	-	-0.157116	-0.264942	-
EgrG_000144500	Protein gpr107	58.502	50.7585	67.7256	67.8015	0	-0.138478	-	0	0.0937297	-	0	0.13551	-	0	0.20848	-	0.0341102	0.252507	-	0	0.0353912	-
EgrG_000144600	Echinoderm microtubule associated protein	22.2114	9.38297	19.1444	15.8614	-0.331553	-1.14164	-	0	-0.334497	-	0	-0.56065	-	0	0.783416	-	0	0.55951	-	0	-0.232542	-
EgrG_000144700	Echinoderm microtubule associated protein1	29.0407	23.9843	37.5878	34.8425	0	-0.208756	-	0	0.252686	-	0	0.18379	-	0.119294	0.437714	-	0.0479491	0.371065	-	0	-0.0752851	-
EgrG_000144800	N acyl phosphatidylethanolamine hydrolyzing	39.2685	31.5574	41.065	38.0818	0	-0.247351	-	0	-0.0547492	-	0	-0.122792	-	0	0.168874	-	0	0.103078	-	0	-0.0744321	-
EgrG_000144900	Mitogen activated protein kinase 14	255.787	230.109	289.684	284.657	0	-0.0865359	-	0	0.0627648	-	0	0.0776985	-	0	0.125573	-	0	0.142753	-	0	0.00854456	-
EgrG_000145000	Coatomer protein complex subunit zeta 1	323.301	375.543	308.434	369.348	0.0569123	0.281465	-	0	-0.184912	-	0	0.114818	-	-0.278655	-0.490104	-	0	-0.188129	-	0.094525	0.29334	-
EgrG_000145100	Mitogen activated protein kinase 11	64.8515	57.009	69.1287	63.3032	0	-0.119411	-	0	-0.025905	-	0	-0.11235	-	0	0.0697789	-	0	-0.01442	-	0	-0.0928345	-
EgrG_000145300	Zinc finger FYVE domain containing protein 1	22.7087	21.9439	41.1971	37.8428	0	0.0164998	-	0.423565	0.737581	-	0.336962	0.655569	-	0.383995	0.697354	-	0.299634	0.617588	-	0	-0.0884013	-
EgrG_000145400	Double strand break repair protein MRE11A	21.3588	19.1592	24.4425	26.9053	0	-0.0900752	-	0	0.0746808	-	0	0.252727	-	0	0.141029	-	0	0.321321	-	0	0.171657	-
EgrG_000145500	Zf-met domain containing protein	51.5597	45.4013	45.3379	48.112	0	-0.116767	-	0	-0.303054	-	0	-0.177616	-	0	-0.210015	-	0	-0.0823305	-	0	0.119049	-
EgrG_000145600	Goliath e3 ubiquitin ligase	15.8719	9.6785	21.1962	16.593	-0.0259141	-0.636634	-	0	0.292555	-	0	-0.017508	-	0.361702	0.905462	-	0.0298083	0.597645	-	0	-0.316453	-
EgrG_000145700	Expressed conserved protein	41.5153	49.0063	34.3871	51.1321	0	0.300953	-	0	-0.390387	-	0	0.215294	-	-0.156663	-0.715068	-	0	-0.10714	-	0.0822749	0.599292	-
EgrG_000145800	NADH dehydrogenase ubiquinone 1 beta	281.615	362.188	271.352	336.07	0.199957	0.428019	-	0	-0.170649	-	0	0.17754	-	-0.408781	-0.622396	-	-0.068313	-0.27196	-	0.137624	0.3418	-
EgrG_000145900	Glutamate receptor interacting protein 1	4.82952	4.33273	7.29464	6.71387	0	-0.0889933	-	0	0.466873	-	0	0.388359	-	0.0129347	0.532139	-	0	0.455871	-	0	-0.0849031	-
EgrG_000146000	Hypothetical protein	0	0	0	0	0	0.00722202	-	0	-0.544715	-	0	-0.502935	-	0	-0.575665	-	0	-0.531638	-	0	0.0353912	-
EgrG_000146100	Serine palmitoyltransferase long chain base	23.1795	21.0622	18.9147	21.3991	0	-0.07149	-	0	-0.410698	-	0	-0.193831	-	0	-0.362935	-	0	-0.143822	-	0	0.210478	-
EgrG_000146150	Hypothetical protein	69.6199	38.4338	45.2636	50.4931	0	-0.765367	-	0	-0.732342	-	0	-0.538559	-	0	0.0092978	-	0	0.205328	-	0	0.187394	-
EgrG_000146200	Voltage dependent calcium channel	0.784993	0.188416	3.79129	2.04375	0	-1.31471	-	0.21556	1.88824	-	0	1.08203	-	1.29637	3.17922	Up	0.368815	2.37525	Up	0	-0.812606	-
EgrG_000146300	Voltage dependent calcium channel	3.38199	2.78316	3.5899	3.77361	0	-0.206903	-	0	-0.0451442	-	0	0.0653489	-	0	0.138031	-	0	0.250771	-	0	0.104104	-
EgrG_000146400	Mitochondrial phosphate carrier protein	310.448	359.347	389.447	442.867	0.127753	0.27674	-	0.0717121	0.21023	-	0.300485	0.435732	-	0	-0.0902379	-	0.00978999	0.137511	-	0.10274	0.219113	-
EgrG_000146500	Four and a half LIM domains protein 2	578.234	694.156	666.31	751.581	0.20563	0.329369	-	0	0.0879411	-	0.186431	0.301761	-	-0.153843	-0.265155	-	0	-0.0490885	-	0.105546	0.207431	-
EgrG_000146600	Four and a half LIM domains protein 3	40.4887	42.3282	84.9049	56.8898	0	0.127516	-	0.376367	0.931723	-	0	0.399768	-	0.239575	0.780479	-	0	0.250771	-	-0.0755905	-0.538344	-
EgrG_000146700	Four and a half LIM domains protein 3	0	1.39	0.717164	1.43593	0	2.00722	-	0	1.04025	-	0	1.81899	-	0	-0.990702	-	0	-0.20971	-	0	0.772357	-
EgrG_000146800	Yippee protein	33.7495	27.0022	36.5706	25.1051	0	-0.249936	-	0	-0.00967789	-	0	-0.502935	-	0	0.21653	-	0	-0.27448	-	0	-0.499646	-
EgrG_000146900	Hypothetical protein	10.3981	14.712	23.5851	28.4966	0	0.543275	-	0.194835	1.016	-	0.528155	1.32488	-	0	0.448997	-	0.0502794	0.760128	-	0	0.302495	-
EgrG_000147000	28s ribosomal protein s14 mitochondrial	29.5726	35.8395	43.5865	37.8654	0	0.338428	-	0	0.431826	-	0	0.270789	-	0	0.0696704	-	0	-0.0891196	-	0	-0.167426	-
EgrG_000147050	Expressed conserved protein	223.923	189.966	220.169	278.571	0	-0.170464	-	0	-0.142115	-	0	0.236505	-	0	0.00462132	-	0.0999661	0.385488	-	0.117187	0.372231	-
EgrG_000147100	Mitochondrial GTPase 1	104.897	116.6	194.477	143.559	0	0.218091	-	0.579269	0.772314	-	0.171633	0.375023	-	0.346611	0.530496	-	0	0.135451	-	-0.243646	-0.40368	-
EgrG_000147200	U3 small nucleolar RNA associated protein 15	27.7593	21.6327	41.52	36.6053	0	-0.291622	-	0.135129	0.459931	-	0	0.318973	-	0.381067	0.727826	-	0.23472	0.589114	-	0	-0.147348	-
EgrG_000147300	DNA ligase 3	43.0244	38.009	27.1064	30.9091	0	-0.11236	-	-0.477638	-0.781754	-	-0.258128	-0.552976	-	-0.382406	-0.693122	-	-0.160452	-0.462097	-	0	0.22239	-
EgrG_000147400	Pyruvate dehydrogenase lipoamide kinase	40.1422	56.1893	56.3087	58.8834	0.131377	0.546955	-	0	0.365733	-	0.0804088	0.470098	-	0	-0.20495	-	0	-0.0983382	-	0	0.0979757	-
EgrG_000147500	Expressed conserved protein	4.29973	1.90529	0.245757	3.44445	0	-0.992778	-	-1.32561	-3.35207	Down	-0.396018	-0.403399	-	-0.0975526	-2.38302	Down	0	0.567898	-	0.935844	2.94228	Up
EgrG_000149000	Sec13 protein	53.7571	53.6762	72.6968	75.1775	0	0.0635295	-	0.0247662	0.315986	-	0.115047	0.404434	-	0	0.228729	-	0.0333967	0.319424	-	0	0.0820592	-
EgrG_000149100	NECAP protein CG9132	37.4492	40.7733	69.7083	57.1502	0	0.186928	-	0.379732	0.771312	-	0.120501	0.526211	-	0.184231	0.560657	-	0	0.317802	-	0	-0.25149	-
EgrG_000149200	Microfibrillar associated protein 1	60.6056	54.7891	101.733	79.6345	0	-0.0792575	-	0.388323	0.628121	-	0.0648157	0.315618	-	0.439087	0.683651	-	0.11803	0.373395	-	-0.116108	-0.318892	-
EgrG_000149300	DNA polymerase zeta catalytic subunit	8.715	8.55041	10.4459	8.28093	0	0.0382489	-	0	0.141176	-	0	-0.152028	-	0	0.0791998	-	0	-0.211758	-	0	-0.299593	-
EgrG_000149350	Zinc phosphodiesterase elac protein 1	144.884	138.821	192.208	222.966	0	0.00430454	-	0.103296	0.29027	-	0.362369	0.544371	-	0.0751503	0.262238	-	0.336464	0.518585	-	0.0937643	0.247712	-
EgrG_000149400	Ribosomal protein s23 mitochondrial	96.7168	98.4423	89.1542	121.71	0	0.09088	-	0	-0.235765	-	0	0.251155	-	0	-0.350372	-	0	0.138794	-	0.139682	0.480531	-
EgrG_000149500	Expressed conserved protein	47.9521	48.7832	38.7198	45.1432	0	0.0905504	-	-0.182649	-0.425045	-	0	-0.163952	-	-0.300768	-0.539323	-	-0.0452653	-0.275983	-	0.0269153	0.254704	-
EgrG_000149600	Hypothetical protein	0	0	0	0	0	0.00722202	-	0	-0.544715	-	0	-0.502935	-	0	-0.575665	-	0	-0.531638	-	0	0.0353912	-
EgrG_000149700	Cyclin protein FAM58A	80.6658	73.1755	112.162	109.861	0	-0.0743079	-	0.107967	0.356881	-	0.117245	0.367204	-	0.154191	0.407461	-	0.165731	0.420031	-	0	0.00393374	-
EgrG_000149750	Receptor type tyrosine protein phosphatase zeta	15.4375	13.223	15.294	15.3112	0	-0.156558	-	0	-0.131438	-	0	-0.0896578	-	0	0.0013926	-	0	0.0454194	-	0	0.0353912	-
EgrG_000149800	Guanine nucleotide binding protein Gs subunit	0	0	0.325983	0.326349	0	0.00722202	-	0	1.04025	-	0	1.08203	-	0	1.0093	-	0	1.05332	-	0	0.0353912	-
EgrG_000149900	Trafficking protein particle complex subunit 6b	146.166	160.58	88.0736	129.283	0	0.20076	-	-0.493965	-0.845375	-	0	-0.254256	-	-0.72968	-1.06986	-	-0.166401	-0.476496	-	0.247527	0.58473	-
EgrG_000150000	Eukaryotic initiation factor 4a	565.344	601.768	552.216	670.698	0.0550273	0.155991	-	-0.052849	-0.150272	-	0.0770894	0.170232	-	-0.235393	-0.32999	-	0	-0.00724052	-	0.227915	0.314114	-
EgrG_000150100	T3:t7 bacteriophage mitochodrial	4.55516	5.0462	7.55034	6.32072	0	0.210039	-	0.0576368	0.597729	-	0	0.383855	-	0	0.363963	-	0	0.152335	-	0	-0.220264	-
EgrG_000150200	Protocadherin 1	8.8339	6.43954	12.8846	9.30923	0	-0.385923	-	0.0335459	0.42181	-	0	-0.00433263	-	0.361458	0.784005	-	0	0.360109	-	-0.0800345	-0.432532	-
EgrG_000150300	Hypothetical protein	8.20407	4.63333	10.3989	7.17967	0	-0.703271	-	0	0.19225	-	-0.22597	-0.280542	-	0	0.871794	-	0	0.401248	-	0	-0.479182	-
EgrG_000150400	Rab GTPase activating protein 1	32.6495	24.4823	31.5198	26.68	-0.0437027	-0.347873	-	0	-0.168223	-	-0.0871488	-0.367818	-	0	0.155923	-	0	-0.041426	-	0	-0.205984	-
EgrG_000150500	Hypothetical protein	6.50023	6.93423	12.8797	6.44705	0	0.144726	-	0	0.777213	-	-0.087896	-0.124423	-	0	0.60876	-	-0.268602	-0.29063	-	0	-0.908025	-
EgrG_000150600	Thioredoxin fold	0	0	0	0	0	0.00722202	-	0	-0.544715	-	0	-0.502935	-	0	-0.575665	-	0	-0.531638	-	0	0.0353912	-
EgrG_000150700	Kinesin family member c3	0	0.20265	0.31367	0	0	1.59218	-	0	1.77721	-	0	-0.502935	-	0	0.161301	-	0	-2.1166	-	0	-2.28654	-
EgrG_000150800	GTP binding protein I alpha 1subunit	8.42622	12.9439	7.82619	8.77515	0	0.659299	-	-0.0246043	-0.236593	-	0	-0.0372713	-	-0.0434766	-0.919619	-	0	-0.718051	-	0	0.192932	-
EgrG_000150900	U6 snRNA associated sm protein lsm7	184.644	181.707	190.932	188.857	0	0.0425551	-	0	-0.071261	-	0	-0.0467587	-	0	-0.137544	-	0	-0.110795	-	0	0.0181132	-
EgrG_000151000	Interferon stimulated 20 kDa exonuclease 2	52.1604	63.2199	91.2572	68.7947	0	0.341291	-	0.3551	0.684916	-	0	0.318862	-	0.012962	0.319898	-	0	-0.0439101	-	-0.0933046	-0.372444	-
EgrG_000151100	Mitochondrial ribosomal protein L11	81.2787	59.9894	71.3389	89.5569	0	-0.369499	-	0	-0.305776	-	0	0.060966	-	0	0.0399946	-	0.0433301	0.408984	-	0.0351855	0.360353	-
EgrG_000151200	Ubiquitin carboxyl terminal hydrolase bap1	9.56236	8.37067	12.5385	12.1341	0	-0.124023	-	0	0.265624	-	0	0.258905	-	0	0.365919	-	0	0.361447	-	0	-0.0131073	-
EgrG_000151250	Actin protein 10	60.0769	59.6682	83.8906	87.4519	0	0.0559252	-	0.0935831	0.362588	-	0.19564	0.462602	-	0.0166513	0.282935	-	0.120977	0.385196	-	0	0.0936244	-
EgrG_000151300	Ankyrin repeat domain containing protein	92.5467	90.3567	242.133	142.81	0	0.0313883	-	1.11535	1.26959	Up	0.382061	0.548531	-	1.0612	1.21447	Up	0.330085	0.495662	-	-0.607221	-0.727444	-
EgrG_000151600	Spectrin alpha actinin	104.642	90.1087	126.915	97.3316	-0.0500486	-0.149671	-	0.0751846	0.161961	-	-0.0885175	-0.180646	-	0.198163	0.287905	-	0	-0.0524554	-	-0.267653	-0.348996	-
EgrG_000151700	Pre mRNA processing splicing factor 8	47.3719	44.4597	59.5699	50.655	0	-0.0255194	-	0.0822062	0.213765	-	0	0.0201987	-	0.0830862	0.215557	-	0	0.0242371	-	-0.0811854	-0.199955	-
EgrG_000151800	Expressed conserved protein	66.677	61.5538	46.1133	53.7955	0	-0.0489211	-	-0.224961	-0.647401	-	0	-0.386611	-	-0.195169	-0.622207	-	0	-0.359171	-	0	0.254401	-
EgrG_000151900	Hypothetical protein	51.1082	60.5975	53.2086	55.4469	0.0702786	0.310898	-	0	-0.0592883	-	0	0.0402075	-	-0.171757	-0.393914	-	-0.0719195	-0.292172	-	0	0.0931067	-
EgrG_000152000	Polymerase delta interacting protein 2	0	0	0	0	0	0.00722202	-	0	-0.544715	-	0	-0.502935	-	0	-0.575665	-	0	-0.531638	-	0	0.0353912	-
EgrG_000152100	Hypothetical protein	0	0	0	0	0	0.00722202	-	0	-0.544715	-	0	-0.502935	-	0	-0.575665	-	0	-0.531638	-	0	0.0353912	-
EgrG_000153100	Hypothetical protein	0	1.92327	4.46536	1.49012	0	1.00722	-	0	1.45528	-	0	0.497065	-	0	0.424335	-	0	-0.531638	-	0	-0.964609	-
EgrG_000153200	Aquaporin 9 AQP 9 small solute channel 1	6.07709	6.86419	325.38	156.091	0	0.229614	-	4.83347	5.5451	Up	3.80729	4.52681	Up	4.62742	5.29176	Up	3.60308	4.27572	Up	-0.857821	-1.02468	-
EgrG_000153300	Hypothetical protein	1.8959	0	1.40871	0	0	-0.992778	-	0	-0.544715	-	0	-1.50293	-	0	0.424335	-	0	-0.531638	-	0	-0.964609	-
EgrG_000153400	E3 ubiquitin protein ligase MARCH8	8.24972	6.88738	7.19586	3.73537	0	-0.185423	-	0	-0.322323	-	-0.0465559	-1.18101	-	0	-0.160627	-	0	-1.01706	-	0	-0.865073	-
EgrG_000153500	E3 ubiquitin protein ligase MARCH8	8.25158	5.28151	2.45248	1.63682	0	-0.533346	-	0	-1.73736	-	-0.340823	-2.18101	Down	0	-1.22774	-	0	-1.66914	-	0	-0.450036	-
EgrG_000153600	E3 ubiquitin protein ligase MARCH8	31.1189	21.529	14.6215	13.6166	0	-0.457446	-	-0.556764	-1.19381	-	-0.605218	-1.25391	-	-0.0660279	-0.760089	-	-0.11318	-0.817942	-	0	-0.0664884	-
EgrG_000153800	Hypothetical protein	9.83059	1.88765	11.6871	8.77515	0	-1.57774	-	0	0.0402473	-	-0.239899	-0.280542	-	0	1.59426	-	0	1.27572	-	0	-0.327179	-
EgrG_000153900	Protein of unknown function duf866 eukaryotic	270.024	307.405	131.687	159.196	0	0.252335	-	-0.856256	-1.14986	-	-0.557903	-0.83716	-	-1.14253	-1.42592	Down	-0.842471	-1.11098	-	0	0.306306	-
EgrG_000154000	E3 ubiquitin protein ligase MARCH8	46.3851	44.204	29.8702	23.514	0	-0.00342522	-	-0.328128	-0.749535	-	-0.60426	-1.05124	-	-0.347602	-0.769837	-	-0.621532	-1.06929	-	0	-0.308093	-
EgrG_000154100x	Dephospho-CoA kinase putative	227.833	236.677	211.948	211.169	0	0.120704	-	-0.0190995	-0.22106	-	0	-0.186199	-	-0.168084	-0.365492	-	-0.13077	-0.328385	-	0	0.0284718	-
EgrG_000154200	Thymidine kinase	33.9357	24.6688	11.1668	15.5068	0	-0.387638	-	-1.00461	-1.69446	Down	-0.560558	-1.19325	-	-0.597981	-1.33055	-	-0.148083	-0.827094	-	0	0.494823	-
EgrG_000154250	Thymidine kinase	11.4008	12.9982	4.76505	3.7103	0	0.241687	-	0	-1.31025	-	0	-1.5904	-	0	-1.57566	-	-0.192565	-1.85357	-	0	-0.286537	-
EgrG_000154500	Thymidine kinase 2 mitochondrial	63.4172	78.6732	25.4136	37.633	0	0.37335	-	-0.839237	-1.42186	-	-0.296835	-0.824863	-	-1.26506	-1.81894	Down	-0.723542	-1.21969	-	0	0.590606	-
EgrG_000154700	Expressed conserved protein	678.554	879.623	594.444	610.209	0.345459	0.440231	-	-0.209236	-0.307234	-	-0.131863	-0.229322	-	-0.680534	-0.771192	-	-0.600959	-0.691033	-	0	0.071523	-
EgrG_000154800	Pfam-B_8122 and Pfam-B_9781 and Pfam-B_1643 domain containing protein	20.2229	20.1093	27.3693	24.7137	0	0.0561316	-	0	0.297744	-	0	0.193673	-	0	0.217884	-	0	0.11606	-	0	-0.11046	-
EgrG_000154900	Mohawk	46.3938	43.9712	88.8319	78.5339	0	-0.0112743	-	0.505948	0.8153	-	0.362432	0.678178	-	0.492169	0.802847	-	0.350927	0.667971	-	0	-0.143511	-
EgrG_000155000	Protein of unknown function duf729	3.12266	2.62328	2.90029	2.17766	0	-0.17335	-	-0.222786	-0.239861	-	0	-0.590398	-	-0.0610901	-0.0902379	-	-0.432101	-0.438528	-	0	-0.356926	-
EgrG_000155100	Expressed protein	49.2009	59.6682	16.3548	17.3363	0	0.33653	-	-0.737583	-1.66019	-	-0.63346	-1.54041	-	-1.14088	-2.02045	Down	-1.03455	-1.89842	Down	0	0.113394	-
EgrG_000155200	Battenin	197.83	230.801	49.2376	59.9069	0.130028	0.288055	-	-1.88932	-2.11915	Down	-1.58204	-1.79695	Down	-2.20675	-2.43093	Down	-1.89762	-2.10649	Down	0.0433498	0.315808	-
EgrG_000155300	Expressed protein	5.79111	12.0466	5.73731	10.7695	0	1.00722	-	-0.129676	-0.182145	-	0	0.68971	-	0	-1.21309	-	-0.325186	-0.338993	-	0	0.865466	-
EgrG_000155400	Aldo keto reductase family 1 member b4	45.2431	44.0166	23.3078	33.206	0	0.0260811	-	-0.470917	-1.06472	-	0	-0.522044	-	-0.522662	-1.11453	-	-0.0232118	-0.569606	-	0	0.536289	-
EgrG_000155500	Aldo keto reductase	38.9501	51.2682	20.5389	30.3755	0	0.456207	-	-0.382043	-1.03014	-	0	-0.435821	-	-0.907739	-1.51008	-	-0.367997	-0.913508	-	0	0.587932	-
EgrG_000155600	Aldo keto reductase family 1 member b4	498.615	479.725	363.197	590.629	0	0.0102582	-	-0.446951	-0.573365	-	0.0548566	0.1679	-	-0.481005	-0.607351	-	0.0231897	0.136161	-	0.621159	0.734877	-
EgrG_000155900	Aldo keto reductase family 1 member b4	10.0516	7.84101	1.40038	2.33658	0	-0.272886	-	-0.774579	-2.63218	Down	-0.223227	-2.00544	Down	-0.451076	-2.38302	Down	0	-1.75403	-	0	0.620354	-
EgrG_000156100	Hypothetical protein	0.798273	0.766415	1.18629	0	0	0.00722202	-	0	0.0402473	-	0	-1.50293	-	0	0.0092978	-	0	-1.53164	-	0	-1.54957	-
EgrG_000156200	Aldo keto reductase	25.6752	19.9869	54.1388	44.3919	0	-0.286509	-	0.326517	0.935278	-	0.0613919	0.692081	-	0.547908	1.19806	-	0.286347	0.957109	-	0	-0.249586	-
EgrG_000156300	Aldo keto reductase family 1 member b4	121.738	110.004	215.843	197.557	0	-0.0800108	-	0.508375	0.707854	-	0.418008	0.620448	-	0.560543	0.764137	-	0.472484	0.678977	-	0	-0.0937953	-
EgrG_000156400	Aldo keto reductase family 1 member b4	393.056	440.536	340.309	480.37	0.107977	0.230354	-	-0.201455	-0.324247	-	0.0993759	0.212957	-	-0.460542	-0.578329	-	0	-0.0388781	-	0.422194	0.530815	-
EgrG_000156500	Heterogeneous nuclear ribonucleoprotein K	316.967	323.962	364.893	297.526	0	0.0973666	-	0	0.086307	-	-0.010484	-0.167729	-	0	-0.0347872	-	-0.132138	-0.286577	-	-0.120305	-0.260425	-
EgrG_000156600	Hypothetical protein	14.5148	11.1171	19.1464	16.6202	0	-0.314706	-	0	0.276315	-	0	0.113737	-	0.102319	0.567293	-	0	0.406962	-	0	-0.168967	-
EgrG_000156700	Hypothetical protein	9.5434	5.72658	10.6366	8.87375	0	-0.57774	-	0	-0.0142004	-	-0.181005	-0.213428	-	0	0.539813	-	0	0.342831	-	0	-0.205617	-
EgrG_000156800	Akt interacting protein	85.1832	79.413	125.365	121.832	0	-0.0350062	-	0.156102	0.43784	-	0.153561	0.43687	-	0.164822	0.449118	-	0.164538	0.450396	-	0	-0.00735848	-
EgrG_000156900	Mitochondrial inner membrane translocase complex tim8 9:10:13 zinc finger	138.115	154.253	102.624	132.792	0	0.224033	-	-0.15364	-0.544715	-	0	-0.134959	-	-0.417035	-0.792476	-	-0.0259702	-0.380474	-	0.0377692	0.403367	-
EgrG_000157000	Expressed protein	61.048	48.4182	33.5274	46.3986	0	-0.261965	-	-0.2272	-0.970021	-	0	-0.472561	-	0	-0.731784	-	0	-0.232078	-	0	0.491071	-
EgrG_000157100	Hypothetical protein	18.8282	21.8428	9.71527	15.1728	0	0.276829	-	-0.456573	-1.06211	-	0	-0.388979	-	-0.783478	-1.36267	-	-0.167232	-0.687289	-	0.0728541	0.666747	-
EgrG_000157200	Hypothetical protein	0	0	0	0	0	0.00722202	-	0	-0.544715	-	0	-0.502935	-	0	-0.575665	-	0	-0.531638	-	0	0.0353912	-
EgrG_000157300	Hypothetical protein	0	0	0	0	0	0.00722202	-	0	-0.544715	-	0	-0.502935	-	0	-0.575665	-	0	-0.531638	-	0	0.0353912	-
EgrG_000157400	Pfam-B_9689 domain containing protein	0	0	0	0	0	0.00722202	-	0	-0.544715	-	0	-0.502935	-	0	-0.575665	-	0	-0.531638	-	0	0.0353912	-
EgrG_000157500	Expressed conserved protein	32.2675	16.9889	45.6313	29.8097	-0.150307	-0.840775	-	0	0.372823	-	0	-0.194813	-	0.575815	1.18987	-	0	0.624481	-	-0.0911233	-0.574024	-
EgrG_000157600	Hypothetical protein	0	0	0	0	0	0.00722202	-	0	-0.544715	-	0	-0.502935	-	0	-0.575665	-	0	-0.531638	-	0	0.0353912	-
EgrG_000157700	Hypothetical protein	0.655373	0	0	0	0	-0.992778	-	0	-1.54472	-	0	-1.50293	-	0	-0.575665	-	0	-0.531638	-	0	0.0353912	-
EgrG_000157800	Hypothetical protein	0	0	0	0	0	0.00722202	-	0	-0.544715	-	0	-0.502935	-	0	-0.575665	-	0	-0.531638	-	0	0.0353912	-
EgrG_000157900	Hypothetical protein	3.66105	6.67838	5.44055	4.35732	0	0.869718	-	0	0.388171	-	0	0.125096	-	-0.356394	-0.505275	-	0	-0.766103	-	0	-0.269463	-
EgrG_000157950	Leucine rich repeat serine:threonine protein	8.67787	7.49838	6.94393	6.08274	0	-0.144167	-	-0.148817	-0.438195	-	-0.290091	-0.588326	-	-0.0194281	-0.317755	-	-0.158717	-0.46564	-	0	-0.156521	-
EgrG_000158100	Bromodomain containing protein	14.0241	9.66266	16.2434	12.6411	-0.0744077	-0.468116	-	0	0.0927148	-	0	-0.2273	-	0.178132	0.537103	-	0	0.219335	-	-0.0167791	-0.326404	-
EgrG_000158200	Hypothetical protein	87.8805	102.147	79.0537	66.2008	0.0547646	0.28238	-	-0.0403739	-0.269557	-	-0.246454	-0.484788	-	-0.358412	-0.575665	-	-0.561761	-0.788648	-	0	-0.221619	-
EgrG_000158240	Aconitate hydratase mitochondrial	216.278	177.536	262.388	288.334	-0.0949862	-0.218644	-	0.0559169	0.162254	-	0.233954	0.33841	-	0.245552	0.357171	-	0.425742	0.535573	-	0.0788604	0.169766	-
EgrG_000158250	Transcription factor rfx3	33.1048	32.6299	58.1471	38.9782	0	0.0450241	-	0.479351	0.694	-	0	0.158013	-	0.412455	0.625248	-	0	0.0915078	-	-0.35603	-0.542376	-
EgrG_000158300	Tektin 2	9.22137	12.6818	24.0738	17.2413	0	0.514182	-	0.651577	1.24078	-	0.182094	0.803726	-	0.176883	0.702871	-	0	0.268063	-	0	-0.443443	-
EgrG_000158500	cGMP dependent protein kinase	76.0193	75.757	79.1263	60.8428	0	0.0609191	-	0	-0.0589989	-	-0.222493	-0.397468	-	0	-0.143646	-	-0.30665	-0.479868	-	-0.184076	-0.344858	-
EgrG_000159000	Lateral signaling target protein 2	31.356	35.9143	32.6997	22.9154	0	0.257765	-	0	-0.0628462	-	0	-0.528026	-	0	-0.344339	-	-0.208633	-0.807272	-	0	-0.471569	-
EgrG_000159050	Expressed protein	462.693	609.082	91.549	132.602	0.296617	0.462008	-	-2.17974	-2.44804	Down	-1.64037	-1.87574	Down	-2.67412	-2.93378	Down	-2.13373	-2.35923	Down	0.250723	0.565906	-
EgrG_000159200	Cystatin B stefin b	354.974	395.377	943.469	855.976	0	0.220897	-	1.08621	1.29092	Up	0.983592	1.1908	-	0.852398	1.04629	-	0.751893	0.948426	-	0	-0.106502	-
EgrG_000159400	Expressed protein	181.374	205.687	276.108	183.338	0	0.246688	-	0.249095	0.487484	-	0	-0.0618351	-	0	0.217068	-	-0.0802067	-0.330004	-	-0.338139	-0.555708	-
EgrG_000159500	Tesmin TSO1 CXC	10.2597	9.29683	18.3301	13.4629	0	-0.0752401	-	0.300531	0.711625	-	0	0.308993	-	0.344469	0.763137	-	0	0.362752	-	-0.0596459	-0.409021	-
EgrG_000159600	Ring finger protein 11	9.48756	6.50637	8.05665	6.38532	0	-0.45221	-	-0.113675	-0.360291	-	0	-0.640438	-	0	0.0681915	-	-0.1906	-0.20971	-	0	-0.286537	-
EgrG_000159700	Forkhead box protein K1	56.2761	55.7012	16.4889	13.4864	0	0.0510541	-	-1.56846	-1.88155	Down	-1.7941	-2.12928	Down	-1.64475	-1.95634	Down	-1.86804	-2.20182	Down	0	-0.254115	-
EgrG_000159800	Retinoblastoma protein 1	36.5379	31.6819	39.0176	39.8439	0	-0.13935	-	0	-0.0226279	-	0	0.0477215	-	0	0.0929949	-	0	0.165591	-	0	0.0639603	-
EgrG_000159900	Multidrug resistance protein 1	81.1891	82.4459	92.2293	59.813	0	0.0873924	-	0	0.0629674	-	-0.0510306	-0.516741	-	0	-0.0481525	-	-0.167176	-0.625614	-	-0.168167	-0.586097	-
EgrG_000160100	Multidrug resistance protein 1	29.6425	16.9269	30.5187	18.3029	-0.300192	-0.736003	-	0	-0.0767921	-	-0.369638	-0.769721	-	0.226564	0.635483	-	0	-0.0551998	-	-0.328692	-0.699318	-
EgrG_000160300	Multidrug resistance protein 1	90.7046	74.2427	77.6457	60.0096	0	-0.221803	-	-0.0290927	-0.341356	-	-0.340393	-0.671206	-	0	-0.14328	-	-0.125441	-0.470884	-	-0.0169677	-0.33624	-
EgrG_000160400	Palmitoyltransferase zdhhc9	14.8225	17.8714	16.1362	17.6928	0	0.32915	-	0	-0.00414678	-	0	0.166917	-	0	-0.357024	-	0	-0.183715	-	0	0.164674	-
EgrG_000160600	Hypothetical protein	1.72635	0	0	0	0	-1.57774	-	0	-2.12968	-	0	-2.0879	-	0	-0.575665	-	0	-0.531638	-	0	0.0353912	-
EgrG_000160800	Hypothetical protein	0	0	0	0	0	0.00722202	-	0	-0.544715	-	0	-0.502935	-	0	-0.575665	-	0	-0.531638	-	0	0.0353912	-
EgrG_000160900	CCR4 not transcription complex subunit 2	0.443609	0.709841	0	0.109995	0	0.592185	-	0	-2.54472	-	0	-1.50293	-	0	-3.16063	-	0	-2.1166	-	0	1.03539	-
EgrG_000161100	ATP binding cassette sub family B	12.0477	0.72293	13.9872	8.96186	-1.10669	-3.08024	Down	0	0.0682617	-	0	-0.502935	-	1.23603	3.12478	Up	0.582277	2.55582	Up	0	-0.577586	-
EgrG_000161650	Heat shock protein 70	2.41296	1.32381	3.58582	3.20521	0	-0.729744	-	0	0.406375	-	0	0.290614	-	0	1.11239	-	0	0.998877	-	0	-0.12215	-
EgrG_000161700	Hypothetical protein	8.60841	8.95359	0.533027	0.533624	0	0.114137	-	-1.19553	-3.24515	Down	-1.15374	-3.20337	Down	-1.35656	-3.38302	Down	-1.31253	-3.33899	Down	0	0.0353912	-
EgrG_000161800	Hypothetical protein	52.6236	35.455	43.9029	45.3256	0	-0.493207	-	0	-0.380328	-	0	-0.294827	-	0	0.0891511	-	0	0.176899	-	0	0.0791125	-
EgrG_000161900	Not transcription regulatory protein	48.9404	44.5384	44.6558	43.6386	0	-0.06974	-	0	-0.249259	-	0	-0.242244	-	0	-0.203247	-	0	-0.193985	-	0	0.000625753	-
EgrG_000162000	Deoxyribose phosphate aldolase	80.7676	71.916	102.361	116.042	0	-0.101031	-	0	0.223203	-	0.18499	0.443954	-	0.0292229	0.300507	-	0.258433	0.523504	-	0	0.214361	-
EgrG_000162100	Expressed protein	49.4657	49.8082	82.4738	63.7196	0	0.0743362	-	0	0.602126	-	0	0.274673	-	0	0.504062	-	0	0.178856	-	0	-0.333843	-
EgrG_000162200	cAMPspecific 3'5' cyclic phosphodiesterase	32.8667	36.5187	83.4155	49.9955	0	0.216893	-	0.94303	1.22177	-	0.223357	0.525002	-	0.716463	0.981147	-	0	0.286628	-	-0.482772	-0.703155	-
EgrG_000162300	cAMPspecific 3'5' cyclic phosphodiesterase	20.516	22.1594	27.8204	23.6548	0	0.173232	-	0	0.307186	-	0	0.116793	-	0	0.110227	-	0	-0.0779199	-	0	-0.196782	-
EgrG_000162400	Hypothetical protein	0	0	0	0	0	0.00722202	-	0	-0.544715	-	0	-0.502935	-	0	-0.575665	-	0	-0.531638	-	0	0.0353912	-
EgrG_000162500	WD repeat containing protein 36	22.8798	18.0165	28.7814	26.0517	0	-0.277393	-	0	0.212271	-	0	0.109072	-	0.172011	0.465936	-	0.065442	0.364984	-	0	-0.109587	-
EgrG_000162700	Carbonic anhydrase	13.9349	15.29	15.038	12.8337	0	0.195667	-	0	-0.0167836	-	0	-0.201279	-	0	-0.236178	-	0	-0.418427	-	0	-0.190885	-
EgrG_000162800	Outer dense fiber protein 3	25.7984	21.9109	14.0081	15.131	0	-0.16611	-	-0.285758	-0.987233	-	-0.148852	-0.838538	-	-0.11972	-0.844851	-	0	-0.693909	-	0	0.142306	-
EgrG_000162900	Expressed conserved protein	43.5728	35.9417	25.992	23.282	0	-0.208507	-	-0.26726	-0.856659	-	-0.36762	-0.97242	-	-0.0571805	-0.67188	-	-0.155924	-0.785394	-	0	-0.12215	-
EgrG_000163000	Immunoglobulin binding protein 1	15.0383	13.5718	16.9844	17.8983	0	-0.0802408	-	0	0.049646	-	0	0.16449	-	0	0.106159	-	0	0.22325	-	0	0.108455	-
EgrG_000163100	Signal recognition particle 54 kDa protein	201.646	212.454	150.552	132.784	0	0.141183	-	-0.390581	-0.537782	-	-0.526758	-0.678605	-	-0.558954	-0.702693	-	-0.692774	-0.841269	-	0	-0.147211	-
EgrG_000163200	NEDD4 E3 ubiquitin protein ligase WWP1	43.0283	35.6888	59.1187	51.1358	0	-0.203163	-	0.116063	0.340162	-	0	0.171408	-	0.285045	0.519597	-	0.112201	0.35309	-	0	-0.175143	-
EgrG_000163300	Expressed protein	21.051	28.9982	53.0454	54.4665	0	0.509722	-	0.435416	1.1741	-	0.516114	1.25195	-	0	0.640653	-	0.060101	0.720749	-	0	0.0714604	-
EgrG_000163400	Rho GTPase activating protein 20	33.0883	32.6886	47.8174	34.1732	0	0.0483272	-	0.193218	0.412974	-	0	-0.0306725	-	0.123095	0.340919	-	0	-0.100481	-	-0.250397	-0.450036	-
EgrG_000163500	Hypothetical protein	61.6292	56.7491	72.0191	54.3874	0	-0.0527601	-	0	0.106174	-	0	-0.257414	-	0	0.135207	-	0	-0.226135	-	-0.0966291	-0.369978	-
EgrG_000163600	DNA topoisomerase 3 alpha	16.7691	12.7053	18.9902	20.0635	0	-0.332088	-	0	0.0602652	-	0	0.17945	-	0.0142444	0.368626	-	0.139289	0.490057	-	0	0.112796	-
EgrG_000163700	Rossmann alpha beta alpha sandwich fold	30.4134	23.6251	25.8851	26.3255	0	-0.295341	-	0	-0.350446	-	0	-0.286123	-	0	-0.0788331	-	0	-0.0122637	-	0	0.0579337	-
EgrG_000163800	Mitochondrial import receptor subunit tom22	96.4721	75.4697	111.884	137.449	0	-0.286509	-	0	0.0948826	-	0.134541	0.431035	-	0.0297911	0.357664	-	0.380065	0.696063	-	0.0677498	0.329764	-
EgrG_000163900	HORMA domain containing protein 2	9.95347	9.55623	5.12013	4.17663	0	0.00722202	-	-0.24268	-1.05929	-	-0.445227	-1.3013	-	-0.273629	-1.09024	-	-0.47393	-1.33	-	0	-0.248402	-
EgrG_000164000	Centrosomal protein of 164 kDa	4.83472	5.38445	5.02929	5.32263	0	0.213673	-	0	-0.0752299	-	0	0.0445529	-	0	-0.31263	-	0	-0.190601	-	0	0.113394	-
EgrG_000164100	Coiled coil domain containing protein 37	7.0883	4.88214	4.80885	5.50198	0	-0.459904	-	0	-0.673039	-	0	-0.442814	-	0	-0.236863	-	0	-0.00439085	-	0	0.223836	-
EgrG_000164200	Hypothetical protein	0	0	0.674256	0.675012	0	0.00722202	-	0	0.455285	-	0	0.497065	-	0	0.424335	-	0	0.468362	-	0	0.0353912	-
EgrG_000164300	Solute symporter family transporter	1.51456	2.03575	3.26355	2.25325	0	0.454681	-	0	0.902744	-	0	0.429951	-	0	0.424335	-	-0.0170633	-0.046211	-	0	-0.479182	-
EgrG_000164400	Hypothetical protein	0	0	0	0	0	0.00722202	-	0	-0.544715	-	0	-0.502935	-	0	-0.575665	-	0	-0.531638	-	0	0.0353912	-
EgrG_000164500	Immunoglobulin	12.601	8.75184	24.5031	18.348	0	-0.448457	-	0.273661	0.824519	-	0	0.451261	-	0.638787	1.24925	-	0.239579	0.878238	-	0	-0.379646	-
EgrG_000164600	Cystinosin	31.2266	32.3788	23.2024	28.8031	0	0.114137	-	0	-0.544715	-	0	-0.203375	-	0	-0.68258	-	0	-0.338993	-	0	0.334951	-
EgrG_000164700	Cystinosin	25.7959	21.3773	18.1584	19.1886	0	-0.202701	-	-0.130026	-0.621883	-	-0.0167338	-0.502935	-	0	-0.442909	-	0	-0.321715	-	0	0.112559	-
EgrG_000164800	Centrosomal protein of 97 kDa	23.5218	17.0146	31.0045	28.8821	0	-0.398034	-	0	0.27798	-	0	0.216256	-	0.280045	0.652287	-	0.215825	0.59281	-	0	-0.0681134	-
EgrG_000164900	Expressed conserved protein	67.6224	61.4735	23.545	22.8424	0	-0.07136	-	-1.3474	-1.63435	Down	-1.34786	-1.63766	Down	-1.29693	-1.58672	Down	-1.29516	-1.58778	Down	0	-0.00969672	-
EgrG_000165000	Zinc finger C2H2	16.5246	12.3946	31.5399	23.739	0	-0.346415	-	0.50516	0.810868	-	0.120998	0.442273	-	0.801	1.13356	-	0.420264	0.767207	-	-0.123817	-0.374985	-
EgrG_000165050	Serine:threonine protein phosphatase 6	20.6825	19.3757	23.6571	24.8025	0	-0.0279674	-	0	0.0745988	-	0	0.182722	-	0	0.0788387	-	0	0.189208	-	0	0.101734	-
EgrG_000165100	Glutamate receptor ionotrophic AMPA 3	3.00482	2.11559	6.02823	4.32135	0	-0.423412	-	0.18095	0.858641	-	0	0.425512	-	0.513605	1.25833	-	0.0404935	0.827443	-	0	-0.439518	-
EgrG_000165300	Hypothetical protein	0	0	0	0	0	0.00722202	-	0	-0.544715	-	0	-0.502935	-	0	-0.575665	-	0	-0.531638	-	0	0.0353912	-
EgrG_000165400	Hypothetical protein	11.2469	20.3002	24.7361	18.0709	0.0973706	0.891745	-	0.257226	0.983664	-	0	0.577985	-	0	0.0681915	-	0	-0.335241	-	0	-0.412068	-
EgrG_000165500	USP6 N terminal protein	19.4916	23.5339	41.803	35.2593	0	0.335644	-	0.647594	0.977431	-	0.433931	0.7727	-	0.312216	0.61806	-	0.100131	0.415575	-	0	-0.211121	-
EgrG_000165600	Enteropeptidase	30.6899	25.2178	16.0241	20.1554	0	-0.21517	-	-0.559961	-1.04829	-	-0.218503	-0.680933	-	-0.348964	-0.856846	-	-0.00425118	-0.487244	-	0	0.360967	-
EgrG_000165700	AP2 associated protein kinase 1	23.3227	16.3761	24.4423	14.889	0	-0.440237	-	0	-0.0516752	-	-0.297837	-0.721769	-	0	0.364834	-	0	-0.303013	-	-0.286028	-0.676483	-
EgrG_000165800	SH2 domain containing protein 7	5.39849	6.4788	10.8638	14.3898	0	0.317562	-	0.103911	0.855823	-	0.577777	1.29615	-	0	0.514533	-	0.286347	0.957109	-	0	0.433941	-
EgrG_000166100	Hypothetical protein	3.29722	11.3963	3.9199	3.92429	0	1.67019	-	0	0.0402473	-	0	0.0820277	-	0	-1.65367	-	0	-1.60964	-	0	0.0353912	-
EgrG_000166300	Forkhead box Q:D protein transcription	57.4808	55.836	168.579	133.053	0	0.0239977	-	1.14962	1.42975	Up	0.840496	1.12906	-	1.10311	1.38202	Up	0.796198	1.08358	-	-0.112697	-0.307078	-
EgrG_000166400	Pumilio domain containing protein	83.1286	72.2332	103.765	90.4346	0	-0.136471	-	0.0380519	0.2028	-	0	0.0447851	-	0.145718	0.315544	-	0	0.159776	-	-0.0161307	-0.164404	-
EgrG_000166500	Ring finger protein unkempt	22.123	20.9492	21.0918	20.89	0	-0.0125865	-	0	-0.186524	-	0	-0.160173	-	0	-0.197665	-	0	-0.169068	-	0	0.0199611	-
EgrG_000166600	Bifunctional polynucleotide	85.4649	64.7127	60.3935	58.0034	-0.0790543	-0.334309	-	-0.37325	-0.61696	-	-0.388745	-0.634886	-	-0.0460135	-0.306378	-	-0.0594184	-0.322057	-	0	-0.0243151	-
EgrG_000166800	Peptidase s8 s53 subtilisin kexin sedolisin	18.411	15.614	29.3664	21.1821	0	-0.171115	-	0.323486	0.554821	-	0	0.124532	-	0.461336	0.702208	-	0.0187465	0.274167	-	-0.233437	-0.436677	-
EgrG_000166900	Expressed conserved protein	255.706	376.148	121.11	203.559	0.293782	0.619876	-	-0.784636	-1.18962	-	-0.0483043	-0.405638	-	-1.46063	-1.83322	Down	-0.726814	-1.04699	-	0.378563	0.777593	-
EgrG_000167000	General transcription factor IIH subunit 5	38.6074	34.7499	51.0979	69.1043	0	-0.0829758	-	0	0.268872	-	0.0667918	0.738073	-	0	0.32812	-	0.115725	0.799568	-	0	0.462812	-
EgrG_000167100	Uracil phosphoribosyltransferase	135.765	184.332	161.624	166.483	0.278629	0.506028	-	0	0.133847	-	0	0.216677	-	-0.193423	-0.395909	-	-0.109597	-0.310832	-	0	0.0764413	-
EgrG_000167200	Activating transcription factor 7 interacting	27.1855	25.0424	30.2995	30.6068	0	-0.0516717	-	0	0.0338211	-	0	0.0884254	-	0	0.0617652	-	0	0.118616	-	0	0.0482152	-
EgrG_000167400	Glycosylphosphatidylinositol anchor attachment 1	32.8696	32.7431	31.3029	34.7817	0	0.0601709	-	0	-0.18815	-	0	0.00352568	-	0	-0.272048	-	0	-0.0781262	-	0	0.185287	-
EgrG_000167500	Hypothetical protein	0.727194	0	1.08066	1.6228	0	-0.992778	-	0	0.0402473	-	0	0.497065	-	0	1.0093	-	0	1.46836	-	0	0.450429	-
EgrG_000167600	Vesicle transport protein sft2b	235.395	251.047	127.573	192.251	0	0.158483	-	-0.738054	-0.998594	-	-0.132623	-0.368469	-	-0.926295	-1.18081	-	-0.319267	-0.548433	-	0.368582	0.623736	-
EgrG_000167900	Ubiquitin carboxyl terminal hydrolase 36	31.2185	28.5202	49.4583	47.2631	0	-0.0641168	-	0.278556	0.544236	-	0.251144	0.519044	-	0.314717	0.584625	-	0.289586	0.561679	-	0	-0.0315814	-
EgrG_000168000	Hypothetical protein	24.3041	30.0887	16.1578	15.2244	0	0.365676	-	0	-0.700834	-	0	-0.743943	-	-0.359593	-1.09024	-	-0.390128	-1.1311	-	0	-0.0494977	-
EgrG_000168100	Kelch protein 12	6.99475	4.79685	10.9515	12.2646	0	-0.458442	-	0	0.504194	-	0	0.705173	-	0.132576	0.938908	-	0.3508	1.14213	-	0	0.19459	-
EgrG_000168200	Kelch protein 12	5.49588	4.79685	10.5803	11.1496	0	-0.124023	-	0.000196158	0.789704	-	0.12217	0.904241	-	0.0787427	0.889999	-	0.202791	1.00678	-	0	0.108148	-
EgrG_000168300	Expressed conserved protein	32.5303	19.5629	22.0461	30.3142	-0.104217	-0.658359	-	-0.169294	-0.67596	-	0	-0.181007	-	0	-0.0413283	-	0	0.455871	-	0.0108362	0.488564	-
EgrG_000168400	Polycystin 1	0.757818	0.436545	0.6757	0.563714	0	-0.644855	-	-0.281679	-0.303707	-	0	-0.502935	-	0	0.31742	-	0	0.120439	-	0	-0.205617	-
EgrG_000168600	Hypothetical protein	20.7162	12.4309	21.1651	44.3038	0	-0.57774	-	-0.0852822	-0.129678	-	0	0.912103	-	0	0.424335	-	0	1.46836	-	0	1.03539	-
EgrG_000168700	Synaptogyrin 2	75.3325	81.2082	60.8845	68.4899	0	0.173414	-	-0.0679887	-0.424085	-	0	-0.214954	-	-0.276505	-0.621227	-	-0.0738534	-0.409849	-	0	0.202742	-
EgrG_000168800	Zinc finger protein	22.604	16.8793	28.8408	25.8159	0	-0.351232	-	0	0.229281	-	0	0.110597	-	0.10907	0.556786	-	0	0.440348	-	0	-0.125074	-
EgrG_000168900	WD40 repeat domain containing protein	80.5058	70.5492	81.2968	82.7946	0	-0.124023	-	0	-0.103381	-	0	-0.0369386	-	0	-0.00308592	-	0	0.065603	-	0	0.0600532	-
EgrG_000169000	Expressed protein	56.8471	74.644	31.6794	36.0679	0	0.453286	-	-0.341289	-0.9528	-	-0.134811	-0.728816	-	-0.862002	-1.42981	-	-0.654676	-1.20358	-	0	0.217595	-
EgrG_000169100	Pre mRNA splicing regulator female lethal2d	229.231	187.65	196.964	181.287	-0.0310738	-0.222409	-	-0.157328	-0.335379	-	-0.233284	-0.414708	-	0	-0.136697	-	-0.0240002	-0.213779	-	0	-0.0857179	-
EgrG_000169200	Ubiquitin conjugating enzyme e2 C	152.957	147.717	135.046	146.575	0	0.0156343	-	0	-0.297232	-	0	-0.139428	-	0	-0.336594	-	0	-0.176543	-	0	0.151415	-
EgrG_000169300	Phosphatidylinositol binding clathrin assembly	58.321	48.7324	78.4557	66.1021	0	-0.192619	-	0.103278	0.310045	-	0	0.103401	-	0.263054	0.478936	-	0.0516172	0.274539	-	-0.0292786	-0.213033	-
EgrG_000169400	Eukaryotic translation elongation factor 1	216.521	276.102	224.241	232.576	0.141037	0.415307	-	0	-0.0672371	-	0	0.0254441	-	-0.253259	-0.506271	-	-0.160313	-0.411344	-	0	0.0862921	-
EgrG_000169500	tRNA dihydrouridine synthase 2	50.7047	42.5102	59.6082	45.3317	0	-0.187351	-	0	0.114697	-	0	-0.238777	-	0	0.27832	-	0	-0.0729078	-	-0.0834225	-0.359864	-
EgrG_000169600	Glycoprotein 3 alpha L fucosyltransferase	64.0737	58.2475	101.427	90.7192	0	-0.0711659	-	0.26471	0.542748	-	0.138481	0.422334	-	0.307293	0.590186	-	0.183409	0.472019	-	0	-0.126803	-
EgrG_000169700	Ion_trans_N domain containing protein	8.11024	2.83148	7.66967	1.64534	0	-1.25581	-	-0.19679	-0.222787	-	-0.085848	-2.0879	Down	0	1.0093	-	0	-0.853566	-	0	-1.8715	-
EgrG_000169800	Potassium:sodium hyperpolarization activated	10.1194	6.84863	6.65617	5.67643	0	-0.487543	-	-0.095806	-0.717552	-	-0.258378	-0.902542	-	0	-0.253737	-	0	-0.436481	-	0	-0.19138	-
EgrG_000169900	Expressed protein	31.2923	35.4084	39.8592	36.5785	0	0.236704	-	0	0.212014	-	0	0.130937	-	0	-0.0484177	-	0	-0.127248	-	0	-0.0874656	-
EgrG_000170000	Ras GTPase activating protein binding protein 1	211.83	202.641	268.333	244.143	0	0.00200431	-	0.0783579	0.224186	-	0	0.128157	-	0.0524679	0.198454	-	0	0.104672	-	0	-0.102418	-
EgrG_000170100	Expressed conserved protein	94.5077	103.478	101.001	118.465	0	0.196041	-	0	-0.0222168	-	0	0.247417	-	0	-0.241986	-	0	0.029895	-	0.0155808	0.263245	-
EgrG_000170200	Lysosomal protective protein	135.742	130.719	103.912	124.651	0	0.011574	-	-0.318483	-0.501775	-	-0.0233268	-0.19943	-	-0.353935	-0.537076	-	-0.0565376	-0.232485	-	0.122225	0.295956	-
EgrG_000170300	Guanylate kinase	88.6835	69.5544	62.4917	76.189	0	-0.283034	-	-0.291923	-0.620846	-	0	-0.296035	-	-0.0132889	-0.36154	-	0	-0.0344817	-	0.00153825	0.318422	-
EgrG_000170400	Expressed protein	0.870249	0.835518	0.646623	0.647347	0	0.00722202	-	0	-0.544715	-	0	-0.502935	-	0	-0.575665	-	0	-0.531638	-	0	0.0353912	-
EgrG_000170500	Translation machinery associated tma7	333.155	508.494	262.96	360.386	0.41734	0.674062	-	-0.174622	-0.457872	-	0	0.0356577	-	-0.903258	-1.15566	-	-0.427268	-0.659885	-	0.229653	0.48714	-
EgrG_000170600	GTP binding protein	61.6314	67.0613	78.2774	72.0079	0	0.187343	-	0.0109698	0.227125	-	0	0.147047	-	0	0.0160552	-	0	-0.0617763	-	0	-0.0864672	-
EgrG_000170700	Lin 24 twenty four like family member	34.7983	36.1368	71.7643	51.2422	0	0.119332	-	0.535366	0.918685	-	0.0685784	0.475039	-	0.40201	0.775625	-	0	0.334225	-	-0.137477	-0.450036	-
EgrG_000170800	Glycoprotein 3 alpha L fucosyltransferase	7.35834	6.81236	9.37283	14.466	0	-0.0434041	-	0	0.212014	-	0.165234	0.867903	-	0	0.23169	-	0.179678	0.889826	-	0.0419677	0.6495	-
EgrG_000170900	Expressed protein	932.309	1197.71	546.669	824.933	0.295147	0.427061	-	-0.735721	-0.886009	-	-0.116729	-0.252782	-	-1.19556	-1.3368	Down	-0.575333	-0.701323	-	0.482194	0.626838	-
EgrG_000171000	DNA replication licensing factor mcm4	17.6749	12.4365	14.0325	13.3278	-0.0153909	-0.437563	-	-0.0629216	-0.449767	-	-0.0922051	-0.483439	-	0	-0.0359315	-	0	-0.0673568	-	0	-0.0400611	-
EgrG_000171100	Hypothetical protein	55.613	54.2025	68.8705	63.3065	0	0.0285957	-	0	0.183612	-	0	0.103401	-	0	0.131288	-	0	0.0533246	-	0	-0.0865994	-
EgrG_000171200	RNA binding motif single stranded interacting	55.0751	48.1933	76.9802	65.6067	0	-0.126261	-	0.166769	0.365303	-	0	0.175137	-	0.263451	0.467837	-	0.0693345	0.279917	-	-0.0227501	-0.196556	-
EgrG_000171400	Tyrosine protein kinase fps85d	10.8628	8.14552	23.2127	19.5819	0	-0.346415	-	0.648364	0.972469	-	0.435045	0.767919	-	0.941837	1.29516	-	0.731457	1.09285	-	0	-0.210939	-
EgrG_000171500	Galactosylgalactosylxylosylprotein	1.75973	2.25267	4.7943	10.0357	0	0.32915	-	0	1.04025	-	0.32578	2.08203	Up	0	0.68737	-	0.028146	1.7314	-	0	1.03539	-
EgrG_000171600	Expressed conserved protein	107.781	113.07	132.158	122	0	0.134905	-	0.0137398	0.177098	-	0	0.101986	-	0	0.0184661	-	0	-0.0543994	-	0	-0.0815011	-
EgrG_000171700	Expressed protein	43.042	52.3441	62.8972	39.4882	0	0.338428	-	0	0.407979	-	0	-0.209204	-	0	0.0458237	-	0	-0.569113	-	0	-0.623572	-
EgrG_000171800	Sorting nexin 14	16.7485	14.6939	15.4486	11.7426	0	-0.122061	-	0	-0.234375	-	-0.223501	-0.587824	-	0	-0.136042	-	-0.113731	-0.487244	-	-0.015113	-0.359838	-
EgrG_000171900	Histone acetyltransferase MYST4	13.1909	11.5524	15.0604	11.0567	0	-0.12469	-	0	0.0725651	-	-0.0086728	-0.331454	-	0	0.173527	-	0	-0.228246	-	-0.1219	-0.410409	-
EgrG_000172000	Hypothetical protein	3.77108	2.78506	4.09528	21.1467	0	-0.340701	-	0	-0.030142	-	1.41361	2.31907	Up	0	0.286832	-	1.50116	2.63829	Up	1.58062	2.34282	Up
EgrG_000172200	DUF1510 domain containing protein	1096.84	1432.09	777.769	1046.16	0.335382	0.450482	-	-0.486786	-0.61211	-	-0.0273603	-0.14452	-	-0.969698	-1.08632	-	-0.508683	-0.616483	-	0.343073	0.461201	-
EgrG_000172300	Expressed conserved protein	0.816695	0	0	0	0	-1.57774	-	0	-2.12968	-	0	-2.0879	-	0	-0.575665	-	0	-0.531638	-	0	0.0353912	-
EgrG_000172600	Phospholipid transporting ATPase iib	62.8092	64.0178	61.4884	62.8859	0	0.0933457	-	0	-0.147422	-	0	-0.0748719	-	-0.0900388	-0.264495	-	-0.0160191	-0.189699	-	0	0.0661607	-
EgrG_000172700	Expressed protein	11.907	9.52646	6.63544	10.3334	0	-0.233786	-	0	-0.923227	-	-0.280541	-0.296484	-	0	-0.713168	-	-0.0462097	-0.0841789	-	0	0.620354	-
EgrG_000172800	Solute carrier family 35 member e1 protein	37.6734	47.6784	84.2956	69.1043	0	0.401853	-	0.635973	1.03483	-	0.377935	0.789516	-	0.244615	0.609253	-	0	0.366182	-	0	-0.251707	-
EgrG_000172900	Transmembrane protein 68	34.7692	23.0492	29.8329	25.4018	-0.12331	-0.523293	-	0	-0.338264	-	-0.161444	-0.528775	-	0	0.161301	-	0	-0.0269631	-	0	-0.1969	-
EgrG_000173000	Expressed conserved protein	54.2649	69.4656	113.365	74.2963	0	0.417098	-	0.480282	0.933332	-	0	0.367782	-	0.0783529	0.492507	-	0	-0.0707967	-	-0.194056	-0.571939	-
EgrG_000173100	Expressed protein	11.9293	17.1797	26.5915	21.297	0	0.54779	-	0	0.95005	-	0	0.68149	-	0	0.378532	-	0	0.112218	-	0	-0.274949	-
EgrG_000173200	Zinc finger MYM type protein 3	119.223	86.6884	110.283	87.6848	-0.22217	-0.393251	-	-0.0771968	-0.228981	-	-0.359429	-0.519292	-	0	0.140542	-	0	-0.147522	-	-0.145251	-0.2967	-
EgrG_000173300	Rabb and C	95.1347	126.777	92.4601	96.2436	0.202335	0.478622	-	0	-0.158707	-	0	-0.0608505	-	-0.402818	-0.661056	-	-0.305063	-0.560953	-	0	0.0914671	-
EgrG_000173400	Expressed conserved protein	187.84	262.674	85.9677	172.128	0.179833	0.546492	-	-0.783309	-1.23739	-	0	-0.204023	-	-1.38604	-1.80761	Down	-0.424173	-0.771997	-	0.592195	1.02698	-
EgrG_000173600	Otopetrin	9.98977	13.3829	15.7086	14.1708	0	0.478528	-	0	0.519415	-	0	0.412673	-	0	0.0171599	-	0	-0.0873358	-	0	-0.113131	-
EgrG_000173700	Cysteine and histidine rich protein 1	0	0	0.662924	0.331833	0	0.00722202	-	0	1.77721	-	0	1.08203	-	0	1.74626	-	0	1.05332	-	0	-0.701574	-
EgrG_000173800	FAS associated factor 1	84.3602	71.6429	88.9783	83.6701	0	-0.169452	-	0	-0.0400122	-	0	-0.088483	-	0	0.105712	-	0	0.0594881	-	0	-0.0548599	-
EgrG_000173900	Expressed protein	30.8468	30.9932	64.4963	91.2497	0	0.0713524	-	0.358846	0.926591	-	0.923784	1.4639	-	0.271694	0.831511	-	0.839281	1.37106	-	0.136922	0.530919	-
EgrG_000174000	C-jun n-terminal kinases	44.1965	41.4844	51.1855	64.8341	0	-0.0251995	-	0	0.0927148	-	0.16997	0.472818	-	0	0.0941867	-	0.171596	0.476536	-	0.106324	0.373714	-
EgrG_000174100	Hypothetical protein	13.7884	15.8857	12.8065	7.6925	0	0.258761	-	-0.0246043	-0.236593	-	0	-0.895252	-	-0.169611	-0.519081	-	-0.0903904	-1.17549	-	0	-0.665049	-
EgrG_000174200	Hypothetical protein	1.34923	1.29538	1.45193	1.59199	0	0.00722202	-	0	-0.025341	-	0	0.144763	-	0	-0.0562905	-	0	0.11606	-	0	0.163715	-
EgrG_000174300	Tm GPCR rhodopsin	22.2615	13.7007	34.9906	24.627	-0.0302409	-0.624133	-	0.0780634	0.526544	-	0	0.0636491	-	0.611142	1.12695	-	0.119953	0.666302	-	-0.0676118	-0.469284	-
EgrG_000174500	Actin binding protein anillin	14.7085	10.9392	15.9315	16.0264	0	-0.358233	-	0	-0.00414678	-	0	0.0445529	-	0	0.330359	-	0	0.381305	-	0	0.0423106	-
EgrG_000174600	Growth arrest and DNA damage inducible	147.97	174.169	139.452	160.129	0.0610738	0.300418	-	0	-0.202609	-	0	0.0366172	-	-0.300773	-0.526755	-	-0.0660161	-0.285282	-	0.0167117	0.232837	-
EgrG_000174700	Chromobox protein 2	16.6839	20.3866	25.5822	25.2724	0	0.352358	-	0.11261	0.493759	-	0.134325	0.51643	-	0	0.117674	-	0	0.142592	-	0	0.0162823	-
EgrG_000174800	GPCR rhodopsin superfamily	0.314114	0	0.466793	0	0	-0.992778	-	0	0.0402473	-	0	-1.50293	-	0	1.0093	-	0	-0.531638	-	0	-1.54957	-
EgrG_000174900	Ribosomal RNA small subunit methyltransferase	135.166	158.896	106.068	133.065	0.0397679	0.298453	-	-0.197007	-0.466213	-	0	-0.0998107	-	-0.533217	-0.788394	-	-0.177715	-0.419745	-	0.109666	0.360013	-
EgrG_000175000	Transient receptor potential cation channel	27.0204	26.8596	30.9548	21.3598	0	0.057289	-	0	0.0790871	-	-0.227726	-0.415336	-	0	-0.00192945	-	-0.308251	-0.494106	-	-0.332015	-0.500812	-
EgrG_000175100	Expressed conserved protein	36.875	18.5333	27.3993	29.6391	-0.460309	-0.917816	-	-0.156268	-0.544715	-	-0.00987847	-0.391904	-	0	0.349373	-	0.0538515	0.504431	-	0	0.146422	-
EgrG_000175200	Hypothetical protein	2.97674	3.81059	4.42363	5.16668	0	0.32915	-	0	0.26264	-	0	0.497065	-	0	-0.0902379	-	0	0.146434	-	0	0.228036	-
EgrG_000175300	GPI inositol deacylase	24.0768	14.4744	21.4009	20.1695	-0.299729	-0.664155	-	0	-0.287283	-	-0.0163142	-0.332264	-	0.00193499	0.353144	-	0	0.31041	-	0	-0.0513701	-
EgrG_000175500	Ubiquitin specific peptidase C family	28.5143	32.4245	30.9541	34.5992	0	0.249792	-	0	-0.000975326	-	0	0.199067	-	0	-0.274495	-	0	-0.0722062	-	0	0.193653	-
EgrG_000175600	Protein of unknown function duf590	166.001	176.48	115.922	129.993	0.039006	0.154208	-	-0.514178	-0.634192	-	-0.312071	-0.428845	-	-0.695074	-0.812127	-	-0.490806	-0.604533	-	0.0804652	0.198958	-
EgrG_000175750	Hypothetical protein	12.5316	11.6972	16.0362	13.9827	0	-0.0323063	-	0	0.223111	-	0	0.0689715	-	0	0.23169	-	0	0.0797969	-	0	-0.160529	-
EgrG_000175800	Exportin 4	8.60059	6.73078	8.646	7.90301	0	-0.284959	-	0	-0.111756	-	0	-0.200372	-	0	0.149475	-	0	0.0631057	-	0	-0.0950055	-
EgrG_000176000	Dynactin subunit 4	69.5524	63.0321	90.3187	85.7458	0	-0.0757673	-	0.0263756	0.258794	-	0	0.22414	-	0.0743569	0.310834	-	0.0395021	0.278426	-	0	-0.0410434	-
EgrG_000176100	Expressed protein	186.92	255.551	171.109	164.627	0.126727	0.513758	-	0	-0.245871	-	0	-0.261046	-	-0.415883	-0.783356	-	-0.425297	-0.796285	-	0	-0.0215647	-
EgrG_000176200	Transcription factor btf3	1581.6	1877.54	1015.36	1265.15	0.219544	0.313325	-	-0.653037	-0.755496	-	-0.301084	-0.398163	-	-0.994887	-1.09255	-	-0.640969	-0.732969	-	0.250218	0.350945	-
EgrG_000176400	Fras1 related extracellular matrix protein	14.1227	12.164	15.0488	14.3563	0	-0.148897	-	0	-0.0259864	-	0	-0.0536274	-	0	0.0991833	-	0	0.0737887	-	0	-0.0340302	-
EgrG_000176500	Hypothetical protein	7.45825	13.4788	15.3212	10.7695	0	0.881691	-	0	0.870322	-	0	0.414603	-	0	-0.0350963	-	0	-0.488569	-	0	-0.462108	-
EgrG_000176600	OTXa paired class homeobox protein	0	0	0.372113	0	0	0.00722202	-	0	1.04025	-	0	-0.502935	-	0	1.0093	-	0	-0.531638	-	0	-1.54957	-
EgrG_000176700	Orthodenticle	0	0.228038	0.52945	0	0	1.00722	-	0	1.45528	-	0	-0.502935	-	0	0.424335	-	0	-1.53164	-	0	-1.96461	-
EgrG_000176800	Hypothetical protein	9.21313	13.0576	16.2992	12.4012	0	0.54779	-	0	0.668279	-	0	0.323036	-	0	0.0967606	-	0	-0.246236	-	0	-0.351632	-
EgrG_000176900	MORN and ankyrin domain repeat containing protein	2.71073	1.73503	3.02124	5.04104	0	-0.478205	-	0	-0.030142	-	0	0.68971	-	0	0.424335	-	0	1.14643	-	0	0.713463	-
EgrG_000177000	Ankyrin repeat and mynd domain containing protein	1.75126	1.89154	5.8556	6.025	0	0.159225	-	0.0528214	1.49481	-	0.139268	1.57507	-	0	1.31186	-	0	1.39436	-	0	0.0738653	-
EgrG_000177200	Leucine rich repeat containing protein 50	12.0193	7.91933	14.0965	10.6061	-0.0174734	-0.529531	-	0	0.108634	-	0	-0.258698	-	0.149066	0.614438	-	0	0.249352	-	0	-0.373721	-
EgrG_000177300	Diphthamide biosynthesis protein 2	32.5248	35.2417	49.0245	40.9571	0	0.180554	-	0.130708	0.470552	-	0	0.252332	-	0	0.26627	-	0	0.050297	-	0	-0.224609	-
EgrG_000177400	S adenosylmethionine synthase type 1	827.178	889.253	1013.97	1018.25	0.087877	0.170326	-	0.10157	0.177346	-	0.147854	0.223586	-	0	-0.0167074	-	0	0.0317791	-	0	0.0398508	-
EgrG_000177500	Mitochondrial Rho GTPase 1	13.6353	10.5492	14.2628	14.6727	0	-0.3009	-	0	-0.0553303	-	0	0.0254441	-	0	0.221842	-	0	0.304863	-	0	0.0743853	-
EgrG_000177600	Hypothetical protein	10.9239	4.2423	7.1136	5.66073	-0.643517	-1.27518	-	-0.215957	-0.732788	-	-0.472074	-1.01751	-	0	0.518663	-	0	0.236189	-	0	-0.29111	-
EgrG_000177700	Ribosomal protein L11	1144.77	1219.89	907.212	1069.84	0.0618119	0.157614	-	-0.354953	-0.451799	-	-0.0804933	-0.173842	-	-0.538875	-0.633141	-	-0.262269	-0.352937	-	0.180114	0.271568	-
EgrG_000177800	Regulation of nuclear pre mRNA domain containing protein	30.2513	29.6025	59.6523	52.3624	0	0.0344435	-	0.479723	0.854781	-	0.324316	0.707632	-	0.423875	0.79661	-	0.270663	0.651708	-	0	-0.153538	-
EgrG_000177900	Hypothetical protein	19.7017	20.7544	27.8548	25.0363	0	0.139326	-	0	0.373985	-	0	0.261437	-	0	0.210932	-	0	0.10063	-	0	-0.118937	-
EgrG_000178000	Hypothetical protein	0.836811	1.20512	0.155444	0.0778092	0	0.537737	-	0	-2.12968	-	-0.511287	-2.67286	Down	-0.691285	-2.69114	Down	-1.18245	-3.23208	Down	0	-0.549571	-
EgrG_000178050	NF kappa B inhibitor interacting Ras	68.497	88.2325	44.5335	51.8017	0.027651	0.428209	-	-0.289866	-0.735658	-	-0.0481	-0.479284	-	-0.772968	-1.18759	-	-0.530072	-0.928973	-	0	0.249985	-
EgrG_000178060	WD40 repeat containing domain	28.2941	27.1649	24.227	17.8398	0	0.00722202	-	0	-0.341898	-	-0.259199	-0.739002	-	0	-0.372848	-	-0.287902	-0.767705	-	0	-0.403493	-
EgrG_000178100	TGF beta family	58.8439	35.3851	44.5009	37.8526	-0.346103	-0.664724	-	-0.237494	-0.51936	-	-0.418898	-0.711749	-	0	0.121637	-	0	-0.0685061	-	0	-0.198778	-
EgrG_000178200	Hypothetical protein	0	0	0	0	0	0.00722202	-	0	-0.544715	-	0	-0.502935	-	0	-0.575665	-	0	-0.531638	-	0	0.0353912	-
EgrG_000178300	Hypothetical protein	0	0	0	0	0	0.00722202	-	0	-0.544715	-	0	-0.502935	-	0	-0.575665	-	0	-0.531638	-	0	0.0353912	-
EgrG_000178500	Transcription factor A mitochondrial	141.725	131.802	82.1903	104.69	0	-0.0385817	-	-0.603555	-0.900859	-	-0.232518	-0.512989	-	-0.586388	-0.886005	-	-0.212967	-0.495888	-	0.083675	0.381481	-
EgrG_000178600	Trichoplein keratin filament binding protein	54.314	53.7981	51.4963	58.8666	0	0.0520099	-	0	-0.194473	-	0	0.0380396	-	0	-0.27021	-	0	-0.0354513	-	0	0.226123	-
EgrG_000178700	PDZ domain containing protein	28.2726	20.8802	29.7483	24.34	-0.0708536	-0.369782	-	0	-0.0442862	-	-0.0211403	-0.292802	-	0.0245285	0.301769	-	0	0.055499	-	-0.00730732	-0.254905	-
EgrG_000178800	CCAAT:enhancer binding protein delta	110.119	100.67	104.967	125.318	0	-0.0631673	-	0	-0.186605	-	0	0.1085	-	0	-0.147165	-	0	0.150186	-	0.0361102	0.288715	-
EgrG_000179000	Forkhead box protein O4	127.353	101.933	47.5055	44.8686	-0.0968054	-0.254936	-	-1.35439	-1.53743	Down	-1.393	-1.57948	Down	-1.11675	-1.30622	Down	-1.15324	-1.34602	Down	0	-0.0484404	-
EgrG_000179100	Hypothetical protein	130.671	106.834	69.027	40.2476	0	-0.222646	-	-0.57845	-1.03238	-	-1.23184	-1.75927	Down	-0.360808	-0.833462	-	-1.01446	-1.55811	Down	-0.168573	-0.733283	-
EgrG_000179200	Protein fantom	17.1117	14.5619	14.0631	16.2967	0	-0.165417	-	0	-0.400325	-	0	-0.148826	-	0	-0.258635	-	0	-0.00488997	-	0	0.24511	-
EgrG_000179400	60S ribosomal protein L17	737.267	855.29	845.019	1048.73	0.162831	0.280041	-	0	0.0802454	-	0.325268	0.431881	-	-0.117793	-0.223523	-	0.0297877	0.130359	-	0.251399	0.345246	-
EgrG_000179500	PEST proteolytic signal containing nuclear	78.7983	83.2189	68.1025	78.0509	0	0.144039	-	0	-0.327728	-	0	-0.091679	-	-0.171438	-0.495494	-	0	-0.257199	-	0	0.22966	-
EgrG_000179600	Rhophilin 2	15.7439	18.087	22.5966	16.2157	0	0.26413	-	0.0246582	0.39919	-	0	-0.0368497	-	0	0.111332	-	0	-0.322461	-	-0.100306	-0.442429	-
EgrG_000179700	Enolase	2.45765	2.35956	0.913055	1.64534	0	0.00722202	-	0	-1.41918	-	0	-0.640438	-	0	-1.45013	-	0	-0.669141	-	0	0.772357	-
EgrG_000179900	Hypothetical protein	4.42377	13.8034	33.6917	28.7935	0	1.49265	-	0.940635	2.52567	Up	0.733683	2.34506	Up	0	1.0093	-	0	0.830932	-	0	-0.187001	-
EgrG_000180000	Glycerol kinase	155.818	210.466	481.415	206.106	0.346175	0.499193	-	1.38069	1.50986	Up	0.180819	0.326699	-	0.873389	0.986943	-	-0.0610958	-0.193975	-	-1.08499	-1.18955	Down
EgrG_000180100	Coiled coil helix coiled coil helix	100.454	124.672	94.0588	114.819	0	0.374954	-	0	-0.213509	-	0	0.112724	-	-0.234005	-0.612191	-	0	-0.28371	-	0	0.319845	-
EgrG_000180200	Expressed protein	86.6697	85.9844	91.231	161.176	0	0.0541431	-	0	-0.0457259	-	0.458569	0.811822	-	0	-0.123596	-	0.386652	0.736198	-	0.533734	0.851158	-
EgrG_000180300	Expressed conserved protein	80.7666	88.9812	99.5863	91.6178	0	0.205322	-	0	0.184736	-	0	0.104748	-	0	-0.0443127	-	0	-0.122055	-	0	-0.0863778	-
EgrG_000180400	Protein archease	396.051	403.724	217.164	271.98	0	0.0935359	-	-0.783472	-0.982346	-	-0.430328	-0.618051	-	-0.903374	-1.09961	-	-0.548143	-0.733067	-	0.155311	0.357907	-
EgrG_000180500	DNAj subfamily C 1	18.8211	16.4483	37.1132	35.8983	0	-0.126634	-	0.420914	0.851944	-	0.410874	0.844336	-	0.51047	0.95485	-	0.502749	0.949489	-	0	-0.0139969	-
EgrG_000180600	Arginyl tRNA protein transferase 2	17.7907	17.0807	21.7475	17.5029	0	0.00722202	-	0	0.155725	-	0	-0.110617	-	0	0.124775	-	0	-0.13932	-	0	-0.272731	-
EgrG_000180800	Sorting nexin	78.6377	88.3541	92.0593	71.8222	0.0104294	0.233554	-	0	0.109869	-	0	-0.207479	-	0	-0.147412	-	-0.250082	-0.462513	-	-0.126706	-0.323738	-
EgrG_000180900	Hypothetical protein	8.54244	12.8881	9.06759	12.7088	0	0.592185	-	-0.0301406	-0.0852835	-	0	0.403956	-	0	-0.701196	-	-0.183713	-0.20971	-	0	0.48285	-
EgrG_000181000	Small nuclear ribonucleoprotein polypeptide	325.065	387.598	215.238	314.93	0.0338917	0.318683	-	-0.40091	-0.710301	-	0	-0.123087	-	-0.759285	-1.05271	-	-0.195819	-0.463251	-	0.290546	0.580825	-
EgrG_000181100	Fascin 2	45.6762	36.5199	58.9106	64.2038	0	-0.255812	-	0.00778687	0.248834	-	0.175788	0.412905	-	0.226038	0.480919	-	0.396071	0.647236	-	0	0.157682	-
EgrG_000181200	Anti dorsalizing morphogenetic protein 1a	9.76518	10.5723	28.7146	17.4644	0	0.177147	-	0.898896	1.41722	-	0.185864	0.744993	-	0.71888	1.21634	-	0.00655088	0.546365	-	-0.284912	-0.678613	-
EgrG_000181300	U3 small nucleolar ribonucleoprotein	68.4137	52.9805	74.3322	75.6157	0	-0.301223	-	0	0.00134599	-	0	0.0661363	-	0	0.278841	-	0.0320659	0.345878	-	0	0.0584011	-
EgrG_000181400	Family S10 non peptidase ue S10 family	15.0264	11.5887	9.70084	8.42903	0	-0.303118	-	-0.119783	-0.744024	-	-0.258378	-0.902542	-	0	-0.464633	-	0	-0.620905	-	0	-0.164907	-
EgrG_000181500	Oligosaccharyl transferase	35.8228	32.7731	44.4589	48.7568	0	-0.062126	-	0	0.193292	-	0.118123	0.366317	-	0	0.23169	-	0.155111	0.406962	-	0	0.166636	-
EgrG_000181600	CUE domain containing protein 2 b	156.306	145.349	101.532	102.377	0	-0.0387276	-	-0.463376	-0.738006	-	-0.41177	-0.685921	-	-0.446119	-0.723006	-	-0.392264	-0.668675	-	0	0.0456962	-
EgrG_000181700	LYR motif containing protein 4	369.678	513.35	269.93	395.833	0.283377	0.538119	-	-0.289635	-0.569806	-	0	0.0210596	-	-0.87569	-1.13165	-	-0.306213	-0.538541	-	0.32824	0.584477	-
EgrG_000181800	Ribonuclease III	40.8687	36.59	37.6613	37.3343	0	-0.0934251	-	-0.0683619	-0.2345	-	-0.0404187	-0.206903	-	0	-0.164803	-	0	-0.134959	-	0	0.0212084	-
EgrG_000181900	Golgi reassembly stacking protein 2	30.0265	34.2076	56.4706	44.6713	0	0.252978	-	0.522001	0.790888	-	0.213722	0.493626	-	0.259837	0.514182	-	0	0.219167	-	-0.0849758	-0.303651	-
EgrG_000182000	Serine:threonine protein kinase:endoribonuclease	17.2332	15.132	17.0516	17.7793	0	-0.120934	-	0	-0.133289	-	0	-0.0330489	-	0	-0.0360821	-	0	0.0664045	-	0	0.0938509	-
EgrG_000182100	Heterogeneous nuclear ribonucleoprotein	69.7933	74.7239	58.6684	60.4122	0	0.164161	-	-0.159645	-0.367055	-	-0.0785597	-0.284704	-	-0.353655	-0.554943	-	-0.270361	-0.470346	-	0	0.0759617	-
EgrG_000182300	Rho guanine nucleotide exchange factor 7	32.9989	27.9627	34.0071	33.6183	0	-0.172102	-	0	-0.0745361	-	0	-0.0509031	-	0	0.0738381	-	0	0.0997175	-	0	0.0172438	-
EgrG_000182400	Dynein light chain	913.961	1204.16	1086.37	1212.24	0.347148	0.463532	-	0.0200229	0.132726	-	0.220618	0.330981	-	-0.251109	-0.354533	-	-0.0530081	-0.154032	-	0.0952672	0.191866	-
EgrG_000182500	Hypothetical protein	50.2784	41.7106	43.5244	45.7518	0	-0.202449	-	-0.00554806	-0.325313	-	0	-0.213428	-	0	-0.146591	-	0	-0.0324601	-	0	0.105495	-
EgrG_000182600	Anion:bicarbonate transporter family member	3.86615	4.14014	17.457	7.85339	0	0.159225	-	1.36306	2.01328	Up	0.188842	0.912103	-	1.20491	1.83033	Up	0.0304487	0.731397	-	-0.642593	-1.10757	-
EgrG_000182700	Anion exchange protein	11.71	7.49508	23.7824	18.002	0	-0.554657	-	0.199887	0.876128	-	0	0.520149	-	0.640793	1.40706	-	0.253809	1.05332	-	0	-0.362368	-
EgrG_000182900	Beta 14 N acetylgalactosaminyltransferase	48.1806	51.2436	123.691	79.4056	0	0.154063	-	0.950789	1.23789	-	0.33322	0.640023	-	0.783274	1.0601	-	0.167279	0.464479	-	-0.382533	-0.604259	-
EgrG_000182950	TATA box binding protein 1	69.8489	56.9063	85.7091	81.0547	0	-0.228937	-	0	0.177377	-	0	0.137135	-	0.145988	0.382586	-	0.105441	0.344591	-	0	-0.0466313	-
EgrG_000183100	Vacuolar H ATPase v1 sector subunit A	114.705	122.91	138.878	116.433	0	0.165428	-	0	0.158854	-	0	-0.0550472	-	0	-0.0303017	-	-0.07632	-0.241957	-	-0.0703925	-0.220291	-
EgrG_000183200	Nuclear RNA export factor 1	42.5002	38.6484	57.3189	56.1901	0	-0.0707805	-	0.0592713	0.312892	-	0.0697622	0.324426	-	0.102131	0.359945	-	0.114885	0.373725	-	0	0.00514488	-
EgrG_000183300	Hypothetical protein	3.84675	4.06255	2.28661	1.43073	0	0.132753	-	0	-0.834222	-	0	-1.3774	-	0	-0.990702	-	0	-1.53164	-	0	-0.549571	-
EgrG_000183400	Bud13	44.4059	51.5479	55.1916	50.4488	0	0.278895	-	0	0.19225	-	0	0.103529	-	0	-0.110372	-	0	-0.196848	-	0	-0.0951109	-
EgrG_000183500	Proliferating cell nuclear antigen	185.086	139.426	143.872	198.197	-0.10572	-0.341852	-	-0.259614	-0.47976	-	0	0.0217271	-	0	-0.161635	-	0.123654	0.342098	-	0.294034	0.495098	-
EgrG_000183600	Eukaryotic translation initiation factor 2 alpha	51.397	43.7628	61.187	72.4183	0	-0.165328	-	0	0.133357	-	0.168701	0.416145	-	0.0100108	0.274958	-	0.303143	0.559993	-	0.0594631	0.276399	-
EgrG_000183700	Ribosomal protein L37a	2368.06	2858.56	1401.98	1997.59	0.238327	0.337419	-	-0.761248	-0.872276	-	-0.219846	-0.321577	-	-1.12774	-1.23342	Down	-0.584606	-0.680477	-	0.436336	0.544309	-
EgrG_000183800	60S ribosomal protein L44:l36a	1971.36	2737.09	1166.76	1222.67	0.426958	0.539137	-	-0.742996	-0.872647	-	-0.636916	-0.765011	-	-1.31544	-1.43551	Down	-1.20724	-1.32563	Down	0	0.101247	-
EgrG_000183900	Zinc finger C2H2 type	25.1456	16.5824	35.8582	31.1749	-0.00860933	-0.52811	-	0	0.388857	-	0	0.228248	-	0.436557	0.89324	-	0.267401	0.734877	-	0	-0.166998	-
EgrG_000184100	Sarcoplasmic calcium binding protein	227.584	187.177	275.412	260.204	-0.0467424	-0.215735	-	0.0129956	0.158327	-	0	0.116605	-	0.197967	0.350335	-	0.156846	0.310859	-	0	-0.0481115	-
EgrG_000184200	Fanconi associated nuclease 1	6.48259	3.73432	6.74348	8.78706	0	-0.708985	-	0	-0.0682771	-	0	0.348543	-	0	0.61698	-	0.33814	1.03605	-	0	0.410431	-
EgrG_000184400	Small subunit processome component 20	9.64218	9.35947	11.8003	11.5498	0	0.0229893	-	0	0.173099	-	0	0.182385	-	0	0.126382	-	0	0.137915	-	0	0.00289667	-
EgrG_000184500	ATPase family aaa domain containing protein 2b	7.97355	7.58636	10.9952	10.6869	0	-0.00571703	-	0	0.341417	-	0	0.340762	-	0	0.323406	-	0	0.324998	-	0	-0.0070441	-
EgrG_000184600	Protein fam76a	127.052	133.093	148.616	132.501	0	0.132753	-	0	0.108916	-	0	-0.0162866	-	0	-0.0475645	-	0	-0.17052	-	0	-0.131592	-
EgrG_000184700	Histone H3 methyltransferase	34.4726	34.2294	19.0889	14.5278	0	0.055585	-	-0.652877	-0.967057	-	-0.979831	-1.31851	-	-0.734657	-1.04637	-	-1.05918	-1.39558	Down	0	-0.357842	-
EgrG_000184800	General transcription factor 3C polypeptide 3	35.6551	37.2846	46.9109	41.6421	0	0.130079	-	0.0432503	0.27761	-	0	0.146224	-	0	0.123804	-	0	-0.00533539	-	0	-0.137775	-
EgrG_000184900	Glycoprotein antigen 5	2301.16	2409.2	2124.28	1657.69	0.08685	0.132158	-	-0.187615	-0.231624	-	-0.502566	-0.54923	-	-0.344536	-0.38751	-	-0.657182	-0.702869	-	-0.27966	-0.323995	-
EgrG_000185000	Pfam-B_11549 domain containing protein	11.5148	10.3057	15.8066	14.6629	0	-0.0923137	-	0	0.329754	-	0	0.2626	-	0	0.39834	-	0	0.333433	-	0	-0.0735432	-
EgrG_000185100	Expressed conserved protein	13.2713	12.7416	2.39862	3.20174	0	0.00722202	-	-1.06253	-2.47071	Down	-0.941492	-2.05042	Down	-1.09348	-2.50166	Down	-0.970195	-2.07913	Down	0	0.413903	-
EgrG_000185200	RNA polymerase II subunit A C terminal domain	0	0.66623	0	0.516185	0	1.59218	-	0	-0.544715	-	0	1.08203	-	0	-2.16063	-	0	-0.531638	-	0	1.62035	-
EgrG_000185300	Hypothetical protein	9.43737	6.47195	4.75832	3.51006	0	-0.458442	-	-0.115717	-1.08077	-	-0.380138	-1.45403	-	0	-0.646054	-	0	-1.01706	-	0	-0.379646	-
EgrG_000185400	Hypothetical protein	1.29476	1.24309	0.962049	2.88938	0	0.00722202	-	0	-0.544715	-	0	0.497065	-	0	-0.575665	-	0	0.468362	-	0	1.03539	-
EgrG_000185450	Transcription factor iib	377.79	451.904	189.989	258.648	0.106571	0.323747	-	-0.852727	-1.10627	-	-0.388185	-0.62235	-	-1.21141	-1.45375	Down	-0.745599	-0.967578	-	0.219207	0.477534	-
EgrG_000185500	Pyruvate dehydrogenase	13.4171	9.33454	17.7715	16.7789	0	-0.449636	-	0	0.280198	-	0	0.238147	-	0.16551	0.706106	-	0.119953	0.666302	-	0	-0.0484404	-
EgrG_000185700	Neuropeptide	58.7325	46.629	46.1579	39.4882	0	-0.261267	-	0	-0.465281	-	0	-0.645893	-	0	-0.227741	-	0	-0.406107	-	0	-0.187001	-
EgrG_000185800	Expressed protein	29.8022	32.1894	11.072	29.0966	0	0.167687	-	0	-1.46225	-	-0.110616	-0.130966	-	0	-1.65367	-	-0.21116	-0.320134	-	0	1.3249	-
EgrG_000185900	Peptide chain release factor corf	75.1466	68.1761	43.5421	60.5144	0	-0.073698	-	-0.419487	-0.89981	-	0	-0.389477	-	-0.362443	-0.84984	-	0	-0.33726	-	0.0330147	0.503944	-
EgrG_000186000	Zinc finger protein 45	13.5889	10.3948	1.88806	2.05454	0	-0.317618	-	-2.21768	-2.91395	Down	-2.08004	-2.75669	Down	-1.90483	-2.62006	Down	-1.76444	-2.46055	Down	0	0.150868	-
EgrG_000186100	Hypothetical protein	0	0	0	0	0	0.00722202	-	0	-0.544715	-	0	-0.502935	-	0	-0.575665	-	0	-0.531638	-	0	0.0353912	-
EgrG_000186300	Neuronal calcium sensor	82.6378	78.8143	163.469	137.191	0	-0.00230075	-	0.549275	0.861993	-	0.328117	0.650017	-	0.527156	0.840567	-	0.308264	0.630837	-	0	-0.218365	-
EgrG_000186500	Receptor type tyrosine protein phosphatase	20.2411	16.3777	17.4991	14.015	0	-0.238728	-	-0.0695407	-0.326852	-	-0.335509	-0.606028	-	0	-0.111852	-	-0.105316	-0.388781	-	-0.0251653	-0.285565	-
EgrG_000186600	Neuropeptide receptor	2.98231	3.20689	3.10234	4.79182	0	0.164763	-	0	-0.0752299	-	0	0.577985	-	0	-0.263721	-	0	0.391741	-	0	0.646826	-
EgrG_000186700	Tyrosine kinase	34.8337	33.2298	28.2806	22.8485	0	-0.00199651	-	-0.154378	-0.417271	-	-0.407589	-0.683813	-	-0.175634	-0.439002	-	-0.42662	-0.703298	-	-0.00274261	-0.272931	-
EgrG_000186800	Methionine tRNA synthetase	47.5168	34.9281	51.3048	50.6719	-0.0601455	-0.376351	-	0	-0.00730789	-	0	0.0150026	-	0.0535711	0.345315	-	0.0773661	0.369872	-	0	0.0159213	-
EgrG_000186900	BarH-like 1	6.99572	5.92635	3.66921	2.44888	0	-0.162703	-	0	-1.0142	-	0	-1.50293	-	0	-0.875225	-	0	-1.36171	-	0	-0.495124	-
EgrG_000187100	Protein transport protein sec16a	18.6505	15.5807	23.5764	20.7801	0	-0.192547	-	0	0.219356	-	0	0.077876	-	0.101643	0.388176	-	0	0.248943	-	0	-0.147869	-
EgrG_000187200	Box C:D snoRNA protein 1	19.2706	21.9924	27.5568	35.4312	0	0.252335	-	0	0.386898	-	0.261293	0.786572	-	0	0.110836	-	0.0137397	0.512756	-	0	0.393285	-
EgrG_000187400	Leucine rich repeat containing protein 57	85.2844	89.8181	57.8728	90.9523	0	0.140058	-	-0.329065	-0.674914	-	0	0.0145647	-	-0.501032	-0.838699	-	0	-0.146974	-	0.365961	0.683089	-
EgrG_000187500	Translation initiation factor eif 1a	243.594	257.701	186.463	232.826	0	0.146947	-	-0.297192	-0.501886	-	0	-0.141875	-	-0.47303	-0.67256	-	-0.120631	-0.310303	-	0.161517	0.353622	-
EgrG_000187600	Protein of unknown function duf1279	50.0836	44.7913	47.7916	51.9279	0	-0.0947777	-	0	-0.184883	-	0	-0.0252664	-	0	-0.113833	-	0	0.0480303	-	0	0.153228	-
EgrG_000187700	Serine:arginine repetitive matrix protein 2	23.5243	22.9439	40.0451	30.7387	0	0.0298235	-	0.359883	0.64698	-	0.00502077	0.306588	-	0.307775	0.593429	-	0	0.255283	-	-0.103298	-0.346782	-
EgrG_000187800	Zinc finger protein 577	10.8296	8.16243	10.9796	9.71206	0	-0.338275	-	0	-0.0999303	-	0	-0.235455	-	0	0.214617	-	0	0.081339	-	0	-0.141913	-
EgrG_000187900	Hypothetical protein	5.97582	4.01613	4.73624	4.14885	0	-0.487543	-	0	-0.454517	-	0	-0.59915	-	0	0.0092978	-	0	-0.133088	-	0	-0.151022	-
EgrG_000188000	EWSR:FLI fusion protein type	4.73622	4.92614	5.71865	4.55068	0	0.118253	-	0	0.133357	-	0	-0.146791	-	0	-0.00862411	-	0	-0.286525	-	0	-0.286537	-
EgrG_000188100	Sodium:hydrogen exchanger	4.51789	4.33758	5.18799	3.20794	0	0.00722202	-	0	0.0610059	-	0	-0.567065	-	0	0.0300564	-	0	-0.595768	-	0	-0.63446	-
EgrG_000188200	Expressed conserved protein	72.2548	68.4273	100.801	80.8045	0	-0.0124068	-	0.0228174	0.359574	-	0	0.0820277	-	0.0101313	0.348253	-	0	0.0729535	-	0	-0.283935	-
EgrG_000188300	Solute carrier family 25 8	17.6951	19.451	18.2929	22.1286	0	0.199867	-	0	-0.0740853	-	0	0.238147	-	0	-0.29768	-	0	0.0167988	-	0	0.305843	-
EgrG_000188400	Pre mRNA processing factor 17	92.9463	103.566	157.074	112	0.0157578	0.22165	-	0.459648	0.639124	-	0.000874431	0.191866	-	0.222705	0.393747	-	0	-0.0512643	-	-0.298755	-0.453647	-
EgrG_000188500	Pangolin	15.3218	13.5111	14.0452	13.1318	0	-0.114769	-	0	-0.243207	-	0	-0.299607	-	0	-0.152166	-	0	-0.206319	-	0	-0.0627892	-
EgrG_000188600	Syntaxin 16	188.942	190.949	128.003	146.422	0	0.0811111	-	-0.486869	-0.677766	-	-0.259022	-0.443952	-	-0.594139	-0.782605	-	-0.364123	-0.546544	-	0.0384758	0.227425	-
EgrG_000188700	Ribosome recycling factor	109.909	127.775	107.499	122.636	0.0191184	0.282431	-	0	-0.149373	-	0	0.0803966	-	-0.208763	-0.455532	-	0	-0.223516	-	0	0.223381	-
EgrG_000188800	Protein of unknown function duf423	57.2862	53.5332	70.9424	98.2943	0	-0.0312521	-	0	0.184637	-	0.24221	0.692081	-	0	0.192162	-	0.248242	0.701852	-	0.111412	0.501055	-
EgrG_000188900	Uridine cytidine kinase 1 1	22.8703	16.4236	29.842	26.556	0	-0.407815	-	0	0.26264	-	0	0.135326	-	0.240522	0.646728	-	0.106699	0.52166	-	0	-0.133703	-
EgrG_000189000	ATP synthase mitochondrial f1 complex assembly	33.3893	37.8197	40.6984	44.93	0	0.243289	-	0	0.163104	-	0	0.345062	-	0	-0.103913	-	0	0.0802917	-	0	0.175569	-
EgrG_000189100	Zinc finger C3HC4 RING type	49.7343	57.2316	127.374	116.234	0	0.266866	-	0.921532	1.23332	-	0.826109	1.14173	-	0.650101	0.942722	-	0.55668	0.853387	-	0	-0.0979709	-
EgrG_000189200	PH and SEC7 domain containing protein 3	33.4724	31.5507	37.6305	24.6396	0	-0.0192502	-	0	0.0514455	-	-0.275297	-0.518002	-	0	0.0469682	-	-0.276324	-0.520233	-	-0.356105	-0.575837	-
EgrG_000189250	Expressed conserved protein	320.635	313.954	156.198	206.918	0	0.0355111	-	-0.847653	-1.15126	-	-0.424882	-0.70719	-	-0.908189	-1.2105	-	-0.483272	-0.764182	-	0.124047	0.437686	-
EgrG_000189300	Pleckstrin Y type	33.1782	24.5732	31.1326	26.0904	0	-0.364747	-	0	-0.209731	-	-0.0690542	-0.423208	-	0	0.131288	-	0	-0.0799419	-	0	-0.219866	-
EgrG_000189500	Mps one binder kinase activator 1	97.1494	113.925	120.91	107.625	0.0256529	0.29486	-	0	0.197375	-	0	0.069998	-	0	-0.121213	-	-0.000665074	-0.246343	-	0	-0.133767	-
EgrG_000189600	Wilms tumor protein 1 interacting protein	78.2308	75.6196	94.7051	79.1743	0	0.01697	-	0	0.157604	-	0	-0.0600476	-	0	0.116907	-	0	-0.0984986	-	0	-0.224041	-
EgrG_000189700	Follistatin	37.5514	18.156	17.6645	11.0527	-0.493824	-0.972314	-	-0.749085	-1.19826	-	-1.31082	-1.82486	Down	0	-0.249678	-	-0.277585	-0.87403	-	-0.069398	-0.632987	-
EgrG_000189800	ATPase inhibitor protein	522.685	582.849	271.051	346.787	0.0580393	0.222899	-	-0.87493	-1.06278	-	-0.491645	-0.66771	-	-1.12735	-1.3094	Down	-0.742221	-0.912089	-	0.195905	0.388678	-
EgrG_000189900	SET and MYND domain containing protein 4	20.3338	19.5223	22.6053	20.3214	0	0.00722202	-	0	0.0329425	-	0	-0.0797234	-	0	0.001993	-	0	-0.108426	-	0	-0.119055	-
EgrG_000190000	Ferredoxin	35.8993	38.1333	38.5927	40.3404	0	0.15018	-	0	-0.0211532	-	0	0.0820277	-	0	-0.195061	-	0	-0.0896333	-	0	0.0967917	-
EgrG_000190200	Protein ndrg3	217.804	236.248	192.543	237.282	0.0311463	0.183072	-	-0.14366	-0.294308	-	0	0.0470322	-	-0.355448	-0.501108	-	-0.0183667	-0.157521	-	0.198483	0.334951	-
EgrG_000190300	Hypothetical protein	45.969	36.1242	44.9747	46.7287	0	-0.28058	-	0	-0.148991	-	0	-0.0537716	-	0	0.107862	-	0	0.205328	-	0	0.0888304	-
EgrG_000190400	Actin cytoplasmic type 5	5274.7	5925.11	2509.77	2466.21	0.199607	0.233722	-	-1.14764	-1.1877	Down	-1.13251	-1.17279	Down	-1.40626	-1.44515	Down	-1.38888	-1.428	Down	0	0.00851418	-
EgrG_000190500	Expressed conserved protein	122.628	161.11	171.204	177.157	0.233548	0.458714	-	0.152584	0.363437	-	0.243282	0.452849	-	0	-0.119005	-	0	-0.0273469	-	0	0.0830223	-
EgrG_000190600	Ubiquinol cytochrome C reductase cytochrome c1	96.2363	103.721	176.921	161.648	0	0.173534	-	0.537112	0.759477	-	0.443888	0.669565	-	0.348168	0.562215	-	0.257065	0.47455	-	0	-0.0963007	-
EgrG_000190700	PDZ domain containing protein GIPC3	124.103	104.119	93.9042	109.889	0	-0.186839	-	-0.292262	-0.518543	-	-0.0334404	-0.252057	-	-0.120478	-0.355432	-	0	-0.0866989	-	0.0437801	0.260097	-
EgrG_000190800	Major facilitator superfamily domain containing protein	28.0729	41.3407	49.0893	45.0621	0.251566	0.620613	-	0.344435	0.683816	-	0.256344	0.600901	-	0	0.039476	-	0	-0.041193	-	0	-0.0893046	-
EgrG_000190900	Hypothetical protein	0	0	0	0	0	0.00722202	-	0	-0.544715	-	0	-0.502935	-	0	-0.575665	-	0	-0.531638	-	0	0.0353912	-
EgrG_000191000	Pfam-B_19522 and Nop14 domain containing protein	1.87912	0	0	0	0	-1.57774	-	0	-2.12968	-	0	-2.0879	-	0	-0.575665	-	0	-0.531638	-	0	0.0353912	-
EgrG_000191100	Transcription factor sox 14	99.0395	88.7478	62.9927	37.7201	0	-0.0920396	-	-0.514091	-0.768387	-	-1.17195	-1.46507	Down	-0.441276	-0.700075	-	-1.09747	-1.39451	Down	-0.400789	-0.703069	-
EgrG_000191200	Hypothetical protein	0	0	0	0	0	0.00722202	-	0	-0.544715	-	0	-0.502935	-	0	-0.575665	-	0	-0.531638	-	0	0.0353912	-
EgrG_000191300	Expressed conserved protein	26.3757	25.9641	23.5672	19.8683	0	0.0428459	-	0	-0.281681	-	0	-0.485013	-	0	-0.348254	-	-0.0215743	-0.54934	-	0	-0.209721	-
EgrG_000191400	Probable splicing factor 3b subunit 5	48.147	72.3014	70.6323	66.1197	0	0.63949	-	0	0.418759	-	0	0.364962	-	0	-0.244459	-	0	-0.29601	-	0	-0.0601865	-
EgrG_000191500	Growth arrest specific protein 8	0	0	0	0	0	0.00722202	-	0	-0.544715	-	0	-0.502935	-	0	-0.575665	-	0	-0.531638	-	0	0.0353912	-
EgrG_000191600	Hypothetical protein	0	0	0	0	0	0.00722202	-	0	-0.544715	-	0	-0.502935	-	0	-0.575665	-	0	-0.531638	-	0	0.0353912	-
EgrG_000192200	Expressed conserved protein	100.016	95.2853	70.3132	74.9703	0	-0.00383317	-	-0.203046	-0.623942	-	-0.076866	-0.491964	-	-0.222044	-0.643836	-	-0.0936064	-0.509612	-	0	0.125589	-
EgrG_000192300	Arfaptin 2	80.5537	76.7462	114.663	114.791	0	-0.00383317	-	0.137618	0.390529	-	0.179398	0.432309	-	0.117128	0.370634	-	0.161155	0.414661	-	0	0.0353912	-
EgrG_000192400	Protein dpcd	287.072	241.968	103.78	152.202	0	-0.180261	-	-1.33629	-1.58137	Down	-0.771348	-0.990432	-	-1.17372	-1.42484	Down	-0.605838	-0.831651	-	0.322304	0.584553	-
EgrG_000192500	Integrin alpha ps	16.3521	13.2725	11.5045	11.7524	0	-0.233786	-	-0.289336	-0.623103	-	-0.220095	-0.552323	-	-0.0632019	-0.413044	-	0	-0.340018	-	0	0.064391	-
EgrG_000192600	PQ loop repeat containing protein 2	129.619	163.531	167.697	183.632	0.178297	0.4004	-	0.0447191	0.253832	-	0.219213	0.424776	-	0	-0.170296	-	0	0.00289522	-	0	0.164555	-
EgrG_000192700	Hypothetical protein	10.1115	6.67419	6.10443	9.40195	0	-0.495278	-	0	-0.824823	-	-0.181005	-0.19808	-	-0.334655	-0.353272	-	0	0.275717	-	0	0.620354	-
EgrG_000192800	RNA binding protein lupus la	32.7192	38.2089	35.3259	29.3057	0.000722109	0.288709	-	0	-0.00744941	-	0	-0.235996	-	-0.0555265	-0.319886	-	-0.270737	-0.546186	-	0	-0.234936	-
EgrG_000192900	Hypothetical protein	7.25207	5.15236	6.46623	4.8551	0	-0.417276	-	0	-0.286403	-	0	-0.651798	-	0	0.107145	-	0	-0.256003	-	0	-0.371784	-
EgrG_000193000	Metastasis associated protein 1 mta1	25.6864	22.5688	36.6679	34.1613	0	-0.11989	-	0.0763539	0.393128	-	0.0102046	0.331479	-	0.163869	0.489291	-	0.100081	0.429888	-	0	-0.0680384	-
EgrG_000193100	Hypothetical protein	9.50779	8.911	19.5117	19.702	0	-0.0267253	-	0.323496	0.899385	-	0.378372	0.953443	-	0.322186	0.902383	-	0.379303	0.958688	-	0	0.0476695	-
EgrG_000193200	Rho GTP binding protein rhou	31.8886	34.9382	49.8974	52.1858	0	0.195667	-	0.0903616	0.520873	-	0.198355	0.625389	-	0	0.301479	-	0	0.408241	-	0	0.0981269	-
EgrG_000193300	NAD kinase	89.0728	95.3141	92.8215	94.5665	0	0.163227	-	0	-0.0580167	-	0	0.00896419	-	-0.00707917	-0.244971	-	0	-0.175744	-	0	0.0605917	-
EgrG_000193400	Protein sister of odd and bowel	0	0.373382	0	0	0	1.00722	-	0	-0.544715	-	0	-0.502935	-	0	-1.57566	-	0	-1.53164	-	0	0.0353912	-
EgrG_000193500	UTP glucose 1 phosphate uridylyltransferase	0.744185	1.66713	1.29022	1.29167	0	1.00722	-	0	0.455285	-	0	0.497065	-	0	-0.575665	-	0	-0.531638	-	0	0.0353912	-
EgrG_000193600	ATP dependent DNA helicase 2 subunit 2	39.2934	35.7266	25.5226	26.3255	0	-0.071045	-	-0.456257	-0.738041	-	-0.373591	-0.653352	-	-0.40495	-0.690723	-	-0.32001	-0.603788	-	0	0.0782998	-
EgrG_000193700	Annexin	1095.57	1303.16	443.858	833.11	0.241047	0.31624	-	-1.32552	-1.41939	Down	-0.392377	-0.471156	-	-1.66885	-1.75935	Down	-0.734131	-0.808877	-	0.84835	0.94184	-
EgrG_000193800	Zinc finger C2H2	153.264	179.241	185.113	223.949	0.124238	0.291509	-	0	0.15542	-	0.31866	0.470135	-	-0.0103728	-0.159816	-	0.014572	0.157145	-	0.176799	0.308326	-
EgrG_000193900	Expressed conserved protein	206.239	219.098	104.277	135.258	0	0.15242	-	-0.69579	-1.09613	-	-0.308108	-0.683507	-	-0.880918	-1.27227	-	-0.491601	-0.857408	-	0	0.406229	-
EgrG_000194000	Glycogenin 1	85.3979	68.2017	86.8911	77.641	0	-0.257541	-	0	-0.0923691	-	0	-0.214214	-	0	0.141445	-	0	0.0218464	-	0	-0.128234	-
EgrG_000194100	Hypothetical protein	4.35124	5.84862	2.58649	7.76817	0	0.42226	-	0	-0.80775	-	0	0.612542	-	0	-1.25374	-	0	0.168802	-	0	1.4139	-
EgrG_000194200	Chitobiosyldiphosphodolichol	127.174	97.7229	147.486	141.299	-0.0998282	-0.3134	-	0	0.0966298	-	0	0.0750412	-	0.191755	0.386302	-	0.17083	0.36696	-	0	-0.0279777	-
EgrG_000194300	Lysine specific demethylase 6a	25.487	22.7009	36.5634	27.9244	0	-0.100693	-	0.178069	0.402336	-	0	0.0543247	-	0.249708	0.479302	-	0	0.133537	-	-0.153803	-0.3544	-
EgrG_000194350	Hypothetical protein	10.292	7.38495	9.57926	7.01117	0	-0.407815	-	0	-0.222787	-	-0.132953	-0.628466	-	0	0.161301	-	0	-0.242131	-	0	-0.412068	-
EgrG_000194500	Bifunctional protein NCOAT	12.3763	12.9626	18.088	18.0322	0	0.131767	-	0.0582798	0.425414	-	0.0937147	0.461146	-	0	0.26992	-	0	0.307897	-	0	0.0293421	-
EgrG_000194600	DEAD box ATP dependent RNA helicase	95.7996	80.6504	118.669	95.2731	-0.00183756	-0.182085	-	0.0366952	0.19186	-	0	-0.0844896	-	0.188686	0.350218	-	0	0.0761142	-	-0.139783	-0.282739	-
EgrG_000194700	Stomatin	12.6393	10.2472	30.0526	24.2361	0	-0.230938	-	0.566997	1.11163	-	0.280005	0.843868	-	0.74294	1.31884	-	0.459179	1.05332	-	0	-0.274153	-
EgrG_000194800	Zinc finger C2H2	18.0772	15.3238	20.7703	17.3171	0	-0.171484	-	0	0.0816673	-	0	-0.139587	-	0	0.229424	-	0	0.0104161	-	0	-0.227643	-
EgrG_000194900	Membrane associated guanylate kinase ww and pdz	4.45916	4.07733	9.62434	5.84425	0	-0.0598922	-	0.159753	0.95005	-	0	0.285561	-	0.184496	0.986214	-	0	0.323972	-	0	-0.670878	-
EgrG_000195000	Expressed conserved protein	17.2055	28.6057	59.8676	49.009	0.146539	0.78483	-	1.11375	1.65542	Up	0.853528	1.40853	-	0.39723	0.846867	-	0.1367	0.602218	-	0	-0.253285	-
EgrG_000195100	Expressed protein	11.5631	8.07391	6.50891	11.7292	0	-0.436385	-	-0.063127	-0.931738	-	0	-0.0668357	-	-0.169611	-0.519081	-	0	0.348068	-	0.0561354	0.858513	-
EgrG_000195200	Chromobox protein 3	14.5838	9.52123	18.2049	20.395	-0.0793166	-0.543793	-	0	0.199104	-	0.0378996	0.402428	-	0.300752	0.71917	-	0.513888	0.92474	-	0	0.196935	-
EgrG_000195300	Glutaredoxin 3	395.497	372.95	239.281	365.312	0	-0.0186732	-	-0.662615	-0.840754	-	-0.0296807	-0.19094	-	-0.666904	-0.845809	-	-0.0316397	-0.193748	-	0.473708	0.643425	-
EgrG_000195400	TGF-beta receptor type-1	27.2133	21.3434	45.9943	40.4861	0	-0.282285	-	0.304641	0.635264	-	0.153621	0.492012	-	0.540744	0.893821	-	0.392451	0.752816	-	0	-0.149641	-
EgrG_000195500	Splicing factor arginine:serine rich 4	990.324	911.064	891.613	883.464	0	-0.0543494	-	-0.18877	-0.267771	-	-0.161667	-0.240847	-	-0.15719	-0.237149	-	-0.12784	-0.207979	-	0	0.0205347	-
EgrG_000195550	Bromodomain containing protein 8	42.6231	41.8521	52.4001	44.8205	0	0.0394984	-	0	0.179135	-	0	-0.00543519	-	0	0.115909	-	0	-0.0664146	-	0	-0.190959	-
EgrG_000195600	Anaphase promoting complex subunit 10	87.0709	106.787	132.315	151.267	0.00129403	0.358444	-	0.159944	0.482766	-	0.400145	0.715489	-	0	0.100594	-	0.043162	0.335563	-	0	0.226334	-
EgrG_000195700	LIM and senescent cell antigen containing	122.461	100.046	150.263	137.268	0	-0.225109	-	0	0.177651	-	0	0.0875195	-	0.166942	0.379032	-	0.0753499	0.291147	-	0	-0.0965205	-
EgrG_000195800	CARP domain containing protein	21.5809	19.0547	25.1983	22.5032	0	-0.112517	-	0	0.102711	-	0	-0.0193331	-	0	0.191501	-	0	0.0717032	-	0	-0.128434	-
EgrG_000195900	Tonsoku protein	4.15978	3.07213	2.85309	1.90419	0	-0.364747	-	-0.0611989	-0.658372	-	-0.534232	-1.18978	-	0	-0.317353	-	-0.145656	-0.846511	-	0	-0.537794	-
EgrG_000196000	Expressed protein	71.2282	64.5147	42.939	51.4846	0	-0.0760335	-	-0.360798	-0.843239	-	-0.0807557	-0.543962	-	-0.301022	-0.790933	-	-0.0184641	-0.48941	-	0	0.292887	-
EgrG_000196100	Proteasome subunit alpha beta	333.383	303.816	289.461	364.152	0	-0.0679067	-	-0.15905	-0.320284	-	0	0.050742	-	-0.11245	-0.276104	-	0	0.0971677	-	0.218582	0.364636	-
EgrG_000196200	Basic fibroblast growth factor receptor 1 A	14.2442	7.19031	20.5131	11.3604	-0.344298	-0.907048	-	0	0.402817	-	0	-0.403399	-	0.782848	1.28614	-	0	0.482168	-	-0.410556	-0.812606	-
EgrG_000196300	Hypothetical protein	8.89385	9.07258	8.67355	8.26978	0	0.0896842	-	-0.152396	-0.172746	-	-0.181005	-0.19808	-	-0.226209	-0.286158	-	-0.254673	-0.309245	-	0	-0.031723	-
EgrG_000196700	Expressed conserved protein	202.066	207.154	134.873	198.715	0	0.101344	-	-0.333261	-0.698521	-	0	-0.102151	-	-0.464508	-0.823592	-	0	-0.224977	-	0.248901	0.58998	-
EgrG_000197100	Proto oncogene serine:threonine protein kinase	147.414	116.318	48.2426	38.11	-0.110731	-0.275476	-	-1.52759	-1.72571	Down	-1.80999	-2.02473	Down	-1.26888	-1.47396	Down	-1.54955	-1.77073	Down	-0.0549561	-0.305408	-
EgrG_000197300	Cleavage and polyadenylation	19.155	15.475	21.9567	20.0699	0	-0.240159	-	0	0.0776473	-	0	-0.0112761	-	0	0.294079	-	0	0.207402	-	0	-0.0953125	-
EgrG_000197400	Cleavage and polyadenylation	170.705	153.499	125.602	121.407	0	-0.0870579	-	-0.323969	-0.558825	-	-0.330747	-0.567544	-	-0.256425	-0.495494	-	-0.260994	-0.501967	-	0	-0.0151083	-
EgrG_000197450	Regulator of microtubule dynamics protein	16.2624	19.6283	19.161	20.9106	0	0.333208	-	0	0.112893	-	0	0.278055	-	0	-0.244043	-	0	-0.076634	-	0	0.158774	-
EgrG_000197500	Hypothetical protein	19.273	14.2836	17.9633	18.6123	0	-0.362535	-	0	-0.22028	-	0	-0.129256	-	0	0.118527	-	0	0.211797	-	0	0.0846347	-
EgrG_000197600	Vps33b interacting protein	53.0852	38.7736	38.1229	44.9674	-0.0348759	-0.385095	-	-0.263013	-0.593625	-	0	-0.316314	-	0	-0.232257	-	0	0.0473009	-	0	0.270922	-
EgrG_000197700	Flagellar basal body rod protein	6.26471	4.64292	4.12406	3.27024	0	-0.362535	-	-0.261789	-0.71778	-	-0.526446	-1.00857	-	0	-0.378973	-	-0.151983	-0.667521	-	0	-0.297184	-
EgrG_000197800	Hypothetical protein	0	0	0	0	0	0.00722202	-	0	-0.544715	-	0	-0.502935	-	0	-0.575665	-	0	-0.531638	-	0	0.0353912	-
EgrG_000197900	Hypothetical protein	0	0	0	0	0	0.00722202	-	0	-0.544715	-	0	-0.502935	-	0	-0.575665	-	0	-0.531638	-	0	0.0353912	-
EgrG_000198000	Hypothetical protein	0	0	0	0	0	0.00722202	-	0	-0.544715	-	0	-0.502935	-	0	-0.575665	-	0	-0.531638	-	0	0.0353912	-
EgrG_000198100	Upstream activation factor subunit uaf30	388.951	453.799	334.136	380.074	0.124396	0.288108	-	-0.1693	-0.33562	-	0	-0.109807	-	-0.489623	-0.647455	-	-0.26625	-0.419397	-	0.0646452	0.219423	-
EgrG_000198200	Pentatricopeptide repeat containing protein 3	21.1191	15.8624	20.6027	16.351	0	-0.34425	-	0	-0.154256	-	-0.0579133	-0.445602	-	0	0.166267	-	0	-0.122832	-	0	-0.297735	-
EgrG_000198300	Male specific lethal 3 1	14.9269	20.5885	18.277	22.52	0.0135527	0.523798	-	0	0.168003	-	0.0338183	0.507049	-	0	-0.379522	-	0	-0.0382293	-	0	0.332657	-
EgrG_000198400	Kinesin protein KIF21B	15.9588	12.7682	19.9279	15.0863	0	-0.253824	-	0	0.200188	-	0	-0.159282	-	0.0634089	0.430285	-	0	0.0730609	-	-0.0396778	-0.365859	-
EgrG_000198500	IQ domain containing protein D	0.255217	0.245032	0.189635	0	0	0.00722202	-	0	-0.544715	-	0	-1.50293	-	0	-0.575665	-	0	-1.53164	-	0	-0.964609	-
EgrG_000198600	Expressed protein	141.56	189.093	184.072	173.977	0.0266069	0.47929	-	0	0.255976	-	0	0.215294	-	0	-0.247042	-	0	-0.285477	-	0	-0.047071	-
EgrG_000198700	Four and a half LIM domains protein 3	458.902	561.054	616.761	550.876	0.160034	0.355342	-	0.127771	0.309082	-	0.00102008	0.18645	-	0	-0.069987	-	-0.0158929	-0.190373	-	0	-0.129022	-
EgrG_000198800	Hypothetical protein	19.7526	23.7054	17.7345	20.8155	0	0.317562	-	0	-0.281681	-	0	-0.017508	-	0	-0.62297	-	0	-0.356551	-	0	0.257784	-
EgrG_000198900	Expressed conserved protein	104.195	104.304	173.37	142.525	0	0.067343	-	0.422363	0.616467	-	0.173311	0.374322	-	0.333914	0.525397	-	0.0870173	0.285498	-	-0.0863851	-0.248534	-
EgrG_000199000	SET and MYND domain containing protein 3	56.7937	64.7001	63.7717	77.4	0	0.253172	-	0	0.0491584	-	0.116356	0.368117	-	0	-0.227741	-	0	0.093464	-	0.0881289	0.31257	-
EgrG_000199100	Chromodomain helicase DNA binding protein 4	28.1859	24.2842	43.6053	29.4157	0	-0.148667	-	0.337314	0.51192	-	0	-0.0152071	-	0.455955	0.636859	-	0	0.111979	-	-0.375974	-0.533516	-
EgrG_000199200	Patatin phospholipase domain containing protein	16.6897	14.0287	22.3118	19.6444	0	-0.183775	-	0.0380864	0.300072	-	0	0.15699	-	0.187315	0.46012	-	0.0397906	0.319284	-	0	-0.149472	-
EgrG_000199300	Expressed conserved protein	138.894	126.369	142.377	157.141	0	-0.0701528	-	0	-0.0815216	-	0	0.10074	-	0	-0.0350963	-	0	0.149412	-	0	0.175872	-
EgrG_000199400	Protein kinase core	14.4132	13.838	11.9162	9.51341	0	0.00722202	-	0	-0.392712	-	-0.0963964	-0.67286	-	0	-0.423662	-	-0.125099	-0.701563	-	0	-0.286537	-
EgrG_000199600	Scythe:bat3	33.849	31.9433	31.2239	21.9242	0	-0.0175611	-	-0.00986933	-0.233356	-	-0.459899	-0.702114	-	-0.0148954	-0.239523	-	-0.462765	-0.706034	-	-0.245024	-0.475146	-
EgrG_000199900	RPE spondin	71.6835	67.1671	13.3615	14.2927	0	-0.0277844	-	-2.10475	-2.52509	Down	-1.97842	-2.38898	Down	-2.09946	-2.52103	Down	-1.97085	-2.38268	Down	0	0.129719	-
EgrG_000200100	DNA repair protein complementing xp A cells	32.5147	21.0237	31.8017	21.7185	-0.0313697	-0.556045	-	0	-0.151704	-	-0.166505	-0.656558	-	0	0.380614	-	0	-0.121994	-	-0.0542769	-0.511243	-
EgrG_000200200	Expressed conserved protein	106.17	97.0969	64.2045	93.3881	0	-0.0626428	-	-0.539624	-0.840648	-	0	-0.261927	-	-0.497027	-0.801733	-	0	-0.220765	-	0.282962	0.572332	-
EgrG_000200300	Guanine nucleotide binding protein subunit	31.7577	19.1311	44.1865	47.4785	-0.133022	-0.656911	-	0	0.353747	-	0.0996233	0.497065	-	0.521529	0.98693	-	0.671904	1.13249	-	0	0.136929	-
EgrG_000200400	Expressed protein	25.2059	37.3999	62.4293	33.5223	0	0.620199	-	0.535868	1.16224	-	0	0.316493	-	0	0.518311	-	0	-0.325187	-	-0.325526	-0.852134	-
EgrG_000200500	PDZ domain containing protein	0	0	0	0.175114	0	0.00722202	-	0	-0.544715	-	0	0.497065	-	0	-0.575665	-	0	0.468362	-	0	1.03539	-
EgrG_000200600	Triple functional domain protein	18.6406	20.0754	25.0515	22.5475	0	0.171609	-	0	0.304663	-	0	0.193673	-	0	0.109327	-	0	0.000583182	-	0	-0.117379	-
EgrG_000200700	Hypothetical protein	2.89556	5.09666	12.9089	12.9234	0	0.78483	-	0.346919	1.85738	-	0.388699	1.89916	-	0	1.04883	-	0	1.09285	-	0	0.0353912	-
EgrG_000200800	Hypothetical protein	11.5582	10.4628	13.4956	12.7738	0	-0.0764359	-	0	0.0999536	-	0	0.0615635	-	0	0.152662	-	0	0.116518	-	0	-0.0447792	-
EgrG_000200900	UPF0564 domain containing protein	22.9853	31.0003	21.1452	28.9037	0	0.487848	-	0	-0.243059	-	0	0.240725	-	-0.121966	-0.754635	-	0	-0.268603	-	0	0.477396	-
EgrG_000201000	Synaptobrevin	584.645	713.532	351.315	454.904	0.132897	0.352654	-	-0.604325	-0.850185	-	-0.20712	-0.438199	-	-0.99369	-1.22657	-	-0.595118	-0.812334	-	0.162363	0.405597	-
EgrG_000201100	Beta arrestin 1	21.521	24.4502	13.7254	16.8092	0	0.24823	-	-0.315365	-0.763139	-	-0.00486642	-0.433113	-	-0.605985	-1.0351	-	-0.294105	-0.702825	-	0	0.323636	-
EgrG_000201300	Major facilitator superfamily domain containing protein	54.3519	41.127	48.0857	55.8488	-0.00781192	-0.334627	-	0	-0.293907	-	0	-0.0385313	-	0	0.0169922	-	0	0.274615	-	0	0.248987	-
EgrG_000201400	DNAj subfamily C 7	66.3565	94.766	52.3866	60.7748	0.237966	0.577172	-	-0.0878021	-0.45778	-	0	-0.204495	-	-0.724891	-1.05868	-	-0.48165	-0.803148	-	0	0.246895	-
EgrG_000201500	BTB:POZ domain containing protein	46.6609	37.0076	101.667	91.7199	0	-0.266953	-	0.738472	1.00277	-	0.626292	0.894658	-	0.963133	1.246	-	0.85346	1.14013	-	0	-0.114504	-
EgrG_000201600	60S ribosomal protein L28	649.325	702.595	396.133	529.786	0.0576287	0.179618	-	-0.696826	-0.828948	-	-0.246643	-0.369668	-	-0.90372	-1.03229	-	-0.451558	-0.570767	-	0.323543	0.452891	-
EgrG_000201900	LUC7	134.315	115.845	156.741	149.869	0	-0.147106	-	0	0.105459	-	0	0.0810317	-	0.0284343	0.228838	-	0.00442176	0.206657	-	0	-0.030817	-
EgrG_000202000	Aryl hydrocarbon receptor interacting	88.5121	86.2511	84.4643	85.2157	0	0.0285957	-	0	-0.18454	-	0	-0.131619	-	-0.0134294	-0.236863	-	0	-0.181695	-	0	0.0465317	-
EgrG_000202100	Hypothetical protein	50.6311	44.6423	46.2579	51.1137	0	-0.114984	-	0	-0.247904	-	0	-0.0642907	-	0	-0.156647	-	0	0.0292122	-	0	0.177224	-
EgrG_000202200	Expressed protein	49.8351	43.6856	23.6127	52.1137	0	-0.122061	-	-0.550915	-1.18215	-	0	-0.017508	-	-0.438331	-1.08381	-	0	0.083072	-	0.571747	1.15825	-
EgrG_000202300	Expressed conserved protein	69.8489	83.156	60.204	82.0939	0	0.312077	-	0	-0.334497	-	0	0.146568	-	-0.0606814	-0.670302	-	0	-0.18699	-	0	0.474676	-
EgrG_000202400	Rap guanine nucleotide exchange factor 1	9.43457	7.72953	10.0479	7.71985	0	-0.219955	-	0	-0.0282324	-	0	-0.3663	-	0	0.167996	-	0	-0.167826	-	0	-0.344457	-
EgrG_000202500	Beta tubulin	314.264	359.031	319.058	447.357	0.133412	0.257938	-	0	-0.094661	-	0.320065	0.432886	-	-0.260885	-0.376327	-	0.0465417	0.153467	-	0.418448	0.521157	-
EgrG_000202600	Tubulin beta 2c chain	366.6	266.225	355.924	318.848	-0.273781	-0.395315	-	-0.0525491	-0.159041	-	-0.168429	-0.277504	-	0.0975707	0.212546	-	0	0.0963297	-	-0.0231362	-0.124852	-
EgrG_000202700	Zinc finger protein	51.9196	81.5872	57.4733	42.0892	0.446573	0.715759	-	0	0.0284702	-	-0.0820184	-0.37936	-	-0.468752	-0.711017	-	-0.853856	-1.1166	-	-0.145865	-0.414219	-
EgrG_000202800	14 kDa subunit splicing factor 3b	258.576	325.528	245.571	249.03	0.142149	0.397043	-	0	-0.191699	-	0	-0.131399	-	-0.372623	-0.61247	-	-0.310795	-0.549923	-	0	0.0539113	-
EgrG_000202900	Hypothetical protein	4.6161	7.75578	18.8645	16.3103	0	0.685294	-	0	1.65692	-	0	1.49707	-	0	0.947897	-	0	0.79029	-	0	-0.166243	-
EgrG_000203000	Epidermal growth factor receptor kinase	75.3112	67.9554	144.31	134.907	0	-0.082145	-	0.662962	0.820585	-	0.604335	0.763608	-	0.717933	0.879002	-	0.661585	0.824272	-	0	-0.0633655	-
EgrG_000203200	4 hydroxybutyrate coenzyme A transferase	6.02385	7.47028	19.0226	40.1417	0	0.363366	-	0.796228	1.49793	-	1.95502	2.6081	Up	0.464649	1.11084	-	1.62998	2.22325	Up	0.709889	1.10378	-
EgrG_000203400	Collagen alpha 1V chain	93.2636	80.4265	65.7938	57.2821	-0.021851	-0.147555	-	-0.495551	-0.619524	-	-0.650609	-0.779074	-	-0.368213	-0.495696	-	-0.521143	-0.653	-	-0.0358701	-0.16594	-
EgrG_000203500	Hypothetical protein	35.9346	61.1599	103.161	112.997	0	0.805588	-	0.618384	1.35799	-	0.797461	1.52809	-	0	0.528672	-	0.0888956	0.701023	-	0	0.163715	-
EgrG_000203600	Calcium binding protein 39	51.9963	49.3984	89.8109	84.039	0	-0.00788487	-	0.38306	0.667984	-	0.324305	0.612542	-	0.366247	0.652141	-	0.309747	0.598946	-	0	-0.0618306	-
EgrG_000203700	Choline transporter protein 2	72.4286	75.4026	30.3665	33.5379	0	0.123811	-	-1.12052	-1.36806	Down	-0.94452	-1.18506	-	-1.27188	-1.5156	Down	-1.09374	-1.33035	Down	0	0.176611	-
EgrG_000203800	Expressed conserved protein	131.554	127.787	127.434	132.996	0	0.0240396	-	0	-0.162676	-	0	-0.0609639	-	-0.0276772	-0.210443	-	0	-0.106484	-	0	0.0953229	-
EgrG_000203900	Transmembrane GTPase mfn mitofusin 1 fzo	96.63	104.027	102.889	96.0085	0	0.172171	-	0	-0.0262864	-	0	-0.0858668	-	-0.0628071	-0.222185	-	-0.117747	-0.279519	-	0	-0.0659695	-
EgrG_000204000	tRNA guanine n7 methyltransferase subunit	52.7783	54.5018	38.988	33.5535	0	0.111753	-	-0.191017	-0.553079	-	-0.353236	-0.72811	-	-0.333608	-0.688559	-	-0.493331	-0.861343	-	0	-0.18142	-
EgrG_000204100	P53 transcription factor DNA binding	98.8238	81.228	39.9723	41.4273	0	-0.216321	-	-1.14608	-1.41918	Down	-1.05734	-1.32765	Down	-0.944693	-1.22659	-	-0.85362	-1.13281	-	0	0.0851442	-
EgrG_000204300	General transcription factor 3C polypeptide	9.01854	8.60677	11.6767	7.87353	0	-0.00139111	-	0	0.252792	-	0	-0.2732	-	0	0.230456	-	0	-0.29329	-	-0.225419	-0.532382	-
EgrG_000204400	Nuclear transcription factor Y subunit beta	148.562	132	339.389	270.167	0	-0.104253	-	0.880423	1.07316	-	0.585331	0.784553	-	0.95546	1.15369	-	0.662787	0.867325	-	-0.149585	-0.294999	-
EgrG_000204500	Potassium voltage gated channel protein	3.02835	2.3944	7.01521	4.24034	0	-0.255812	-	0.176375	1.04025	-	0	0.371534	-	0.334714	1.27233	-	0	0.605866	-	0	-0.675102	-
EgrG_000204600	Potassium voltage gated channel subfamily D	6.35751	4.88303	0.944766	3.31039	0	-0.282285	-	-0.347694	-2.41918	Down	0	-0.962366	-	0	-2.16063	-	0	-0.701563	-	0	1.45043	-
EgrG_000204800	Actin related protein 2:3 complex	232.564	265.148	244.177	298.982	0.017929	0.254532	-	0	-0.0470526	-	0.0670332	0.284738	-	-0.106932	-0.325312	-	0	0.00872465	-	0.127651	0.325401	-
EgrG_000204900	Mitochondrial ribosomal protein L43	48.2593	55.0548	45.9828	62.9277	0	0.253383	-	0	-0.18962	-	0	0.299619	-	-0.00262011	-0.46673	-	0	0.0247555	-	0.0647057	0.48285	-
EgrG_000205000	Protocadherin 1	8.99749	7.34264	14.3179	9.70472	0	-0.225141	-	0.184842	0.547649	-	0	0.029413	-	0.367274	0.749062	-	0	0.233073	-	-0.19867	-0.524625	-
EgrG_000205100	Soluble guanylate cyclase gcy	60.3029	50.5195	58.993	60.9642	0	-0.188597	-	0	-0.14923	-	0	-0.0617783	-	0	0.0156393	-	0	0.105338	-	0	0.081063	-
EgrG_000205200	Expressed conserved protein	72.8378	75.8572	89.8956	92.7513	0	0.122699	-	0	0.177751	-	0	0.2626	-	0	0.0313241	-	0	0.11842	-	0	0.0784599	-
EgrG_000205300	Phosphorylase B kinase regulatory	65.6198	64.3522	86.6657	68.1801	0	0.0377968	-	0.131739	0.284273	-	0	-0.0213758	-	0.0711993	0.222749	-	0	-0.0806537	-	-0.17348	-0.312038	-
EgrG_000205400	SANT DNA binding	85.4828	73.0771	88.749	103.076	0	-0.159428	-	0	-0.06398	-	0	0.191439	-	0	0.0717203	-	0.0345296	0.329386	-	0	0.24903	-
EgrG_000205500	Calpain 5	23.969	19.3245	24.3171	27.7732	0	-0.243005	-	0	-0.0978689	-	0	0.133182	-	0	0.121408	-	0	0.354705	-	0	0.224662	-
EgrG_000205600	Hepatocellular carcinoma associated antigen 59	81.2493	84.8897	98.4197	77.7066	0	0.128723	-	0	0.158044	-	0	-0.141707	-	0	0.00559383	-	-0.00763833	-0.291911	-	-0.0508851	-0.30614	-
EgrG_000205700	Mechanosensory protein 2	21.2341	32.8682	52.0017	51.254	0.266617	0.690748	-	0.791855	1.16578	-	0.810403	1.18512	-	0.131473	0.451302	-	0.152138	0.472892	-	0	0.0129538	-
EgrG_000205800	Expressed protein	1.27916	12.2811	19.9596	17.1274	0.357801	2.46665	Up	0.996943	2.91472	Up	0.797309	2.74499	Up	0	0.424335	-	0	0.256858	-	0	-0.176113	-
EgrG_000205900	Hypothetical protein	0	0	0.89139	0	0	0.00722202	-	0	1.04025	-	0	-0.502935	-	0	1.0093	-	0	-0.531638	-	0	-1.54957	-
EgrG_000206000	Kinesin associated protein 3	8.81256	5.50627	5.71652	4.78645	0	-0.600461	-	-0.123625	-0.73736	-	-0.309552	-0.948346	-	0	-0.160627	-	0	-0.369366	-	0	-0.217375	-
EgrG_000206400	C type lectin domian containing protein	8.02801	5.20264	15.2109	16.273	0	-0.542975	-	0.186731	0.784233	-	0.330175	0.920873	-	0.628171	1.30348	-	0.773093	1.44237	-	0	0.13025	-
EgrG_000206600	Serine:threonine protein phosphatase	0	1.85333	0	0.717967	0	1.59218	-	0	-0.544715	-	0	0.497065	-	0	-2.16063	-	0	-1.1166	-	0	1.03539	-
EgrG_000206700	Ankyrin repeat domain containing protein	98.3138	80.9349	129.692	97.6148	0	-0.214134	-	0.0887692	0.282052	-	0	-0.0871202	-	0.26972	0.472459	-	0	0.105533	-	-0.197626	-0.375562	-
EgrG_000206800	MAM	1.64925	2.37514	1.07226	1.84023	0	0.537737	-	0	-0.71464	-	0	0.0275799	-	0	-1.2761	-	0	-0.531638	-	0	0.735831	-
EgrG_000206900	Hypothetical protein	0	0	0	0	0	0.00722202	-	0	-0.544715	-	0	-0.502935	-	0	-0.575665	-	0	-0.531638	-	0	0.0353912	-
EgrG_000207000	MAM	1.62205	0.707869	2.08177	1.97441	0	-0.992778	-	0	0.19225	-	0	0.16003	-	0	1.1613	-	0	1.13133	-	0	-0.0386094	-
EgrG_000207100	MAM	33.6381	28.2587	32.8049	26.9771	0	-0.184356	-	0	-0.154179	-	-0.0582655	-0.394952	-	0	0.00644944	-	0	-0.232078	-	0	-0.247163	-
EgrG_000207200	Expressed conserved protein	43.1317	44.5958	47.6615	42.3675	0	0.112832	-	0	0.0218688	-	0	-0.106276	-	0	-0.114691	-	0	-0.240589	-	0	-0.134534	-
EgrG_000207300	Ras protein rap 1b	212.341	267.744	206.862	247.108	0.190719	0.399692	-	0	-0.154684	-	0	0.141561	-	-0.382836	-0.578104	-	-0.0919322	-0.279612	-	0.10306	0.289856	-
EgrG_000207400	Expressed conserved protein	123.233	146.226	749.906	569.758	0	0.311375	-	2.23626	2.48263	Up	1.87562	2.12672	Up	1.92201	2.14752	Up	1.56321	1.79386	Up	-0.234809	-0.362297	-
EgrG_000207800	Hypothetical protein	43.1682	41.4453	13.0035	13.0181	0	0.00722202	-	-0.820838	-1.79264	-	-0.779058	-1.75086	-	-0.851788	-1.82359	-	-0.807761	-1.77957	-	0	0.0353912	-
EgrG_000207900	Oligomeric Golgi complex subunit 6	461.768	368.286	402.68	359.315	-0.161538	-0.260248	-	-0.223106	-0.313831	-	-0.344831	-0.43799	-	0	-0.077311	-	-0.101188	-0.199223	-	-0.0410814	-0.130548	-
EgrG_000208000	Ubiquitin conjugating enzyme e2 A	42.0675	40.3886	34.2344	36.7563	0	0.00722202	-	0	-0.415432	-	0	-0.274116	-	0	-0.446382	-	0	-0.302819	-	0	0.134927	-
EgrG_000208200	Neurogenic locus notch protein	13.9459	14.9484	20.831	13.4292	0	0.165612	-	0.223025	0.4602	-	0	-0.131638	-	0.0415558	0.270861	-	-0.0644165	-0.318731	-	-0.378644	-0.598227	-
EgrG_000208300	mRNA capping enzyme	64.8819	48.9441	55.8268	42.9356	-0.105591	-0.339852	-	-0.11988	-0.333494	-	-0.444289	-0.671303	-	0	-0.0173701	-	-0.110717	-0.352932	-	-0.125134	-0.344197	-
EgrG_000208400	F box:WD repeat containing protein	35.1788	35.4484	32.6149	28.0543	0	0.0766868	-	0	-0.226674	-	-0.0894831	-0.402968	-	-0.027718	-0.327088	-	-0.191869	-0.501136	-	0	-0.182683	-
EgrG_000208420	Hypothetical protein	342.37	368.028	186.14	207.35	0.0129345	0.170063	-	-0.819597	-0.994763	-	-0.62892	-0.799152	-	-1.01763	-1.18855	Down	-0.824828	-0.990696	-	0.0052983	0.189222	-
EgrG_000208500	Ribonuclease h2 subunit C	216.692	262.353	97.6401	114.58	0.0574761	0.340646	-	-0.921317	-1.26257	-	-0.666162	-0.992986	-	-1.30096	-1.62695	Down	-1.04426	-1.35511	Down	0	0.263197	-
EgrG_000208600	Septin 7	56.5379	49.7235	55.1575	59.3928	0	-0.118808	-	0	-0.153182	-	0	-0.00657846	-	0	-0.0581015	-	0	0.0907482	-	0	0.140214	-
EgrG_000208900	Expressed protein	1087.63	1428.25	940.235	1041.39	0.310395	0.458601	-	-0.172085	-0.326535	-	0	-0.139093	-	-0.666534	-0.808864	-	-0.48043	-0.619175	-	0.0365933	0.181053	-
EgrG_000209000	40S ribosomal protein s12	2040.1	2302.12	1736.75	1775.15	0.11116	0.240128	-	-0.218485	-0.348612	-	-0.147389	-0.27692	-	-0.487833	-0.612468	-	-0.414518	-0.538529	-	0	0.065303	-
EgrG_000209100	Hypothetical protein	14.7577	19.4692	13.5687	12.7152	0.0925435	0.462902	-	0	-0.23937	-	0	-0.292368	-	-0.374521	-0.725999	-	-0.419706	-0.77675	-	0	-0.0593871	-
EgrG_000209200	Hypothetical protein	8.84753	36.4047	15.0263	26.3255	0.444767	1.96142	-	0	0.542748	-	0	1.35505	-	-0.446515	-1.4424	-	0	-0.627853	-	0	0.805909	-
EgrG_000209300	Hypothetical protein	0	0	0	0	0	0.00722202	-	0	-0.544715	-	0	-0.502935	-	0	-0.575665	-	0	-0.531638	-	0	0.0353912	-
EgrG_000209350	Copine 9	25.6864	26.0313	14.4204	16.5596	0	0.0843899	-	-0.412093	-0.943985	-	-0.191684	-0.706949	-	-0.527359	-1.0521	-	-0.304938	-0.81282	-	0	0.230647	-
EgrG_000209400	Copine 9	9.85086	10.5086	8.13278	4.88514	0	0.144726	-	-0.392711	-0.407212	-	0	-1.01751	-	0	-0.575665	-	0	-1.18371	-	0	-0.616686	-
EgrG_000209500	UDP galactose transporter	18.1757	16.3596	26.3609	21.3854	0	-0.0854273	-	0.134975	0.416811	-	0	0.156028	-	0.191019	0.47851	-	0	0.219975	-	-0.0193374	-0.267172	-
EgrG_000209600	Histone cluster h2aj	143.133	124.585	114.534	91.8466	0	-0.133438	-	-0.0924657	-0.438363	-	-0.351163	-0.714854	-	0	-0.328652	-	-0.229606	-0.602897	-	0	-0.28288	-
EgrG_000209700	H:Cl exchange transporter 4	30.9357	37.5809	36.5903	28.7258	0.0851686	0.345683	-	0	0.124158	-	0	-0.183944	-	-0.0112319	-0.245252	-	-0.304346	-0.551108	-	-0.0816122	-0.314491	-
EgrG_000209800	Barrier to autointegration factor	273.01	269.955	325.955	400.957	0	0.0495683	-	0	0.137189	-	0.210019	0.475417	-	0	0.0638928	-	0.141354	0.404367	-	0.0996964	0.331839	-
EgrG_000209900	Signal recognition particle 72 kDa protein	50.1407	47.1703	54.0089	53.0681	0	-0.0220228	-	0	-0.0104936	-	0	0.00438251	-	0	-0.0121983	-	0	0.00492432	-	0	0.00848699	-
EgrG_000210000	tRNA cytosine34 c5 methyltransferase	34.2153	34.1187	41.6808	42.0552	0	0.0616698	-	0	0.166121	-	0	0.219157	-	0	0.0807234	-	0	0.136007	-	0	0.0466476	-
EgrG_000210100	Radial spoke head protein 4 A	6.62185	6.99333	9.02046	8.04541	0	0.140489	-	0	0.308443	-	0	0.186725	-	0	0.144227	-	0	0.0247555	-	0	-0.128108	-
EgrG_000210200	Exportin 5	18.6913	14.666	18.9641	21.7379	0	-0.282285	-	0	-0.0972562	-	0	0.139172	-	0	0.161301	-	0.0790982	0.399975	-	0	0.230039	-
EgrG_000210300	Lysine specific histone demethylase 1a	13.1604	10.3637	16.5907	13.0894	0	-0.275178	-	0	0.211359	-	0	-0.0878974	-	0	0.462809	-	0	0.165799	-	0	-0.305646	-
EgrG_000210400	Expressed conserved protein	66.54	89.72	8.72494	3.63946	0.121703	0.494152	-	-2.32003	-2.99889	Down	-3.03082	-4.14154	Down	-2.85806	-3.51677	Down	-3.56626	-4.65717	Down	0	-1.14903	-
EgrG_000210500	Hypothetical protein	0	0	0	0	0	0.00722202	-	0	-0.544715	-	0	-0.502935	-	0	-0.575665	-	0	-0.531638	-	0	0.0353912	-
EgrG_000210600	Expressed conserved protein	505.087	572.788	69.6459	58.8192	0.112256	0.247255	-	-2.72455	-2.96908	Down	-2.90954	-3.1714	Down	-2.99882	-3.24006	Down	-3.18134	-3.44014	Down	0	-0.208714	-
EgrG_000210800	Hypothetical protein	0.823026	0	0	1.22444	0	-0.992778	-	0	-1.54472	-	0	0.0820277	-	0	-0.575665	-	0	1.05332	-	0	1.62035	-
EgrG_000210900	Expressed protein	164.7	143.752	126.423	153.903	0	-0.129099	-	-0.0702297	-0.498173	-	0	-0.176284	-	0	-0.392801	-	0	-0.0686659	-	0	0.315499	-
EgrG_000211000	WD repeat containing antisense to TP53	52.9852	37.625	59.1289	51.0149	-0.11239	-0.426009	-	0	0.0402473	-	0	-0.131953	-	0.154453	0.442528	-	0	0.272575	-	0	-0.178589	-
EgrG_000211050	Iron sulfur cluster assembly 2	75.0377	80.4735	61.6869	76.6011	0	0.165287	-	0	-0.400325	-	0	-0.0504226	-	-0.125856	-0.58934	-	0	-0.23719	-	0	0.343513	-
EgrG_000211100	Iron sulfur cluster assembly 2	35.6309	25.4255	32.3781	30.8921	-0.122691	-0.419195	-	0	-0.255209	-	-0.0159986	-0.282626	-	0	0.140258	-	0	0.115088	-	0	-0.0338063	-
EgrG_000211200	Serine:threonine protein phosphatase with	4.80254	4.11685	5.98988	7.27246	0	-0.150319	-	0	0.182266	-	0	0.497065	-	0	0.308858	-	0	0.625903	-	0	0.30841	-
EgrG_000211300	Protein wnt-5	36.5471	42.7335	67.0548	51.9421	0	0.290156	-	0.463375	0.754595	-	0.122605	0.427277	-	0.167239	0.440711	-	0	0.11564	-	-0.0932741	-0.333707	-
EgrG_000211400	Hypothetical protein	33.0491	27.7639	31.3096	37.1834	0	-0.182881	-	0	-0.198065	-	0	0.0879525	-	0	-0.0389113	-	0	0.249352	-	0	0.279628	-
EgrG_000211500	Von willebrand factor type C	21.9064	22.3857	21.5955	19.8449	0	0.0967736	-	0	-0.138589	-	0	-0.219904	-	0	-0.25909	-	-0.0239928	-0.338158	-	0	-0.087704	-
EgrG_000211600	Helicase	7.69669	7.30507	11.111	9.25862	0	-0.0092661	-	0.102389	0.409481	-	0	0.187381	-	0.0868581	0.39502	-	0	0.175166	-	0	-0.22849	-
EgrG_000211700	Hypothetical protein	0	0	0	0	0	0.00722202	-	0	-0.544715	-	0	-0.502935	-	0	-0.575665	-	0	-0.531638	-	0	0.0353912	-
EgrG_000211800	rRNA processing protein UTP23	62.6225	70.1438	90.9218	75.2283	0	0.228436	-	0.110077	0.417702	-	0	0.185405	-	0	0.165538	-	0	-0.0645118	-	0	-0.238685	-
EgrG_000211900	Kinesin light chain 4	60.2943	64.5996	99.8274	91.3266	0	0.164943	-	0.368832	0.608329	-	0.277021	0.520314	-	0.18836	0.419659	-	0.0986613	0.33389	-	0	-0.0944043	-
EgrG_000212000	Serine	16.8219	14.6417	18.5542	14.1153	0	-0.133768	-	0	0.0235686	-	-0.0579746	-0.329697	-	0	0.133609	-	0	-0.21741	-	-0.114468	-0.359655	-
EgrG_000212100	Coiled coil domain containing protein 151	3.94034	2.73223	3.57842	4.7223	0	-0.433351	-	-0.155278	-0.269081	-	0	0.156028	-	0	0.140542	-	0	0.567898	-	0	0.41872	-
EgrG_000212300	Tyrosine protein kinase otk	166	138.007	295.15	194.861	-0.0818046	-0.200324	-	0.617902	0.713569	-	0.0519545	0.154912	-	0.789539	0.890165	-	0.226172	0.333755	-	-0.482359	-0.565047	-
EgrG_000212400	Hypothetical protein	3.481	1.67104	2.58649	1.29469	0	-0.729744	-	0	-0.544715	-	0	-1.2399	-	0	0.161301	-	0	-0.531638	-	0	-0.701574	-
EgrG_000212500	Expressed protein	8.76636	19.6385	44.8721	23.1857	0	1.14473	-	0.798407	2.11064	Up	0	1.21953	-	0.154115	0.942184	-	0	0.0533246	-	-0.196104	-0.897495	-
EgrG_000212600	DNA replication licensing factor mcm2	71.8038	55.1051	42.2081	40.1471	-0.111874	-0.315298	-	-0.67815	-0.882124	-	-0.707273	-0.914029	-	-0.374799	-0.590553	-	-0.401822	-0.620212	-	0	-0.0382944	-
EgrG_000212700	Major egg antigen p40	2923.9	3139.22	1186.33	848.683	0.118904	0.168474	-	-1.35701	-1.41747	Down	-1.79269	-1.86038	Down	-1.55037	-1.60967	Down	-1.98369	-2.05034	Down	-0.373922	-0.449305	-
EgrG_000212900	Dynactin 5 p25	198.425	238.999	220.963	199.358	0.105346	0.333628	-	0	0.0377535	-	0	-0.0702523	-	-0.112077	-0.319602	-	-0.213073	-0.425362	-	0	-0.114395	-
EgrG_000213000	Derlin 2	49.6677	58.6225	103.265	94.2293	0	0.302678	-	0.56769	0.931313	-	0.470876	0.839827	-	0.264825	0.604908	-	0.169903	0.515668	-	0	-0.0978754	-
EgrG_000213100	Ankyrin repeat family A protein 2	10.5711	13.6793	26.296	42.0524	0	0.42226	-	0.415561	1.15572	-	1.17003	1.8663	Up	0.032329	0.709738	-	0.79322	1.42256	-	0.225843	0.704185	-
EgrG_000213200	Syntaxin 1a	52.1539	51.2646	89.4987	73.896	0	0.0407746	-	0.227471	0.653224	-	0	0.418591	-	0.166027	0.588722	-	0	0.356336	-	0	-0.241022	-
EgrG_000213300	Syntaxin	33.1174	32.7308	57.8994	55.0661	0	0.047864	-	0.0108172	0.665852	-	0	0.634569	-	0	0.59426	-	0	0.565224	-	0	-0.0376723	-
EgrG_000213500	Fasciculation and elongation protein zeta	26.9354	17.6713	41.1952	38.0689	-0.0633048	-0.536602	-	0.125148	0.490618	-	0.046287	0.417406	-	0.59085	1.00349	-	0.514862	0.932526	-	0	-0.0796014	-
EgrG_000213600	Hypothetical protein	83.8187	78.4617	105.616	100.279	0	-0.0291504	-	0	0.214821	-	0	0.180366	-	0	0.220244	-	0	0.188035	-	0	-0.0408444	-
EgrG_000213750	DNA directed RNA polymerases I II and III	79.6278	98.9351	91.6493	119.626	0	0.372871	-	0	0.0767732	-	0	0.497065	-	0	-0.319826	-	0	0.102713	-	0	0.413903	-
EgrG_000213800	Expressed conserved protein	235.873	295.291	200.473	251.177	0.175466	0.389326	-	-0.129468	-0.351235	-	0	0.0136407	-	-0.55769	-0.764289	-	-0.201231	-0.397166	-	0.156525	0.358487	-
EgrG_000213900	Dis3 exonuclease 2	15.5244	14.7048	22.3735	18.1359	0	-0.0121433	-	0.073945	0.406375	-	0	0.144763	-	0.0610101	0.394791	-	0	0.135426	-	0	-0.268001	-
EgrG_000213950	Ribonuclease II R	16.0924	16.4864	26.6848	19.9266	0	0.100331	-	0.299449	0.608599	-	0	0.228775	-	0.181608	0.48454	-	0	0.106963	-	-0.119601	-0.386213	-
EgrG_000214000	DH domain containing protein	21.4097	18.3416	60.6956	59.2935	0	-0.156277	-	1.11859	1.38167	Up	1.12433	1.38817	Up	1.23966	1.51422	Up	1.24768	1.52296	Up	0	0.00010611	-
EgrG_000214100	26S proteasome non ATPase regulatory subunit 5	54.3294	36.8313	53.1569	54.6048	-0.17328	-0.492538	-	0	-0.149006	-	0	-0.0701786	-	0.0186296	0.319805	-	0.101192	0.400879	-	0	0.0724382	-
EgrG_000214200	U3 small nucleolar ribonucleoprotein	305.747	378.768	242.268	312.021	0.180369	0.374339	-	-0.248452	-0.452118	-	0	-0.0474831	-	-0.659447	-0.850185	-	-0.263897	-0.443303	-	0.210256	0.398246	-
EgrG_000214300	Receptor type tyrosine protein phosphatase zeta	3.04489	2.0002	3.33413	3.21866	0	-0.523293	-	0	0.00277263	-	0	-0.00697735	-	0	0.502338	-	0	0.494834	-	0	-0.0161391	-
EgrG_000214400	Hypothetical protein	0	0	0	0	0	0.00722202	-	0	-0.544715	-	0	-0.502935	-	0	-0.575665	-	0	-0.531638	-	0	0.0353912	-
EgrG_000214500	Expressed protein	91.3065	80.5272	65.477	67.9197	0	-0.113793	-	-0.0805766	-0.595341	-	0	-0.502935	-	0	-0.505275	-	0	-0.410622	-	0	0.0860172	-
EgrG_000214600	Pre mRNA splicing factor ATP dependent	75.8853	65.56	65.8826	64.9285	0	-0.144781	-	-0.141995	-0.32045	-	-0.122234	-0.301301	-	-0.015383	-0.199397	-	0	-0.178001	-	0	0.0127602	-
EgrG_000214700	EF hand domain containing family member A2	92.8621	66.725	71.6365	74.7966	-0.121915	-0.409343	-	-0.225316	-0.490776	-	-0.125523	-0.388515	-	0	-0.105161	-	0	-0.000652977	-	0	0.0958723	-
EgrG_000214800	Mitochondrial ribosomal protein L24	36.5568	38.4583	52.0141	56.4117	0	0.137806	-	0	0.385275	-	0.130818	0.541919	-	0	0.223741	-	0	0.382632	-	0	0.150255	-
EgrG_000214900	DNA directed RNA polymerase III subunit RPC6	22.9558	22.6518	44.5374	51.9394	0	0.0462162	-	0.378534	0.827703	-	0.64998	1.0886	-	0.312463	0.757759	-	0.58625	1.0209	-	0	0.254508	-
EgrG_000215000	Integrin alpha 3	19.8067	19.7091	20.8541	17.4177	0	0.0586503	-	0	-0.0435843	-	0	-0.262374	-	0	-0.125962	-	-0.0544528	-0.342506	-	0	-0.225179	-
EgrG_000215100	Coiled coil domain containing protein	8.63658	6.14744	10.6217	6.86751	0	-0.415989	-	0	0.172555	-	0	-0.408298	-	0	0.564817	-	0	-0.0137896	-	-0.051591	-0.587242	-
EgrG_000215200	Potassium voltage gated channel subfamily D	11.0534	11.45	9.72592	9.73681	0	0.114137	-	0	-0.306555	-	0	-0.264775	-	0	-0.44442	-	0	-0.400393	-	0	0.0353912	-
EgrG_000215300	Potassium voltage gated channel protein	5.78155	5.55082	11.716	7.42847	0	0.00722202	-	0	0.824519	-	0	0.234031	-	0	0.793569	-	0	0.205328	-	0	-0.596877	-
EgrG_000215400	N alpha acetyltransferase 50 nate catalytic	65.2919	74.6783	61.1698	77.7094	0	0.257765	-	0	-0.212872	-	0	0.170466	-	-0.0942179	-0.494365	-	0	-0.108781	-	0.00718872	0.376948	-
EgrG_000215500	Armadillo repeat containing protein 8	23.0887	19.9869	45.4907	35.3352	0	-0.141513	-	0.611035	0.858497	-	0.276803	0.534842	-	0.719842	0.976283	-	0.388208	0.654874	-	-0.131273	-0.330044	-
EgrG_000215600	Hypothetical protein	48.8442	44.9292	53.8959	41.1199	0	-0.0541785	-	0	0.0229693	-	0	-0.325397	-	0	0.0534204	-	0	-0.292699	-	-0.0331517	-0.354755	-
EgrG_000215700	Hypothetical protein	12.2934	16.0947	13.2864	12.47	0	0.42226	-	-0.00414541	-0.0422148	-	-0.0554745	-0.0878974	-	-0.482554	-0.488202	-	0	-0.531638	-	0	-0.0520717	-
EgrG_000215800	Neurexin 4	17.6951	13.8301	15.989	17.1314	0	-0.287906	-	0	-0.263759	-	0	-0.124423	-	0	0.000419652	-	0	0.142002	-	0	0.132946	-
EgrG_000215900	GATA binding factor 2	2.58211	0.583308	3.16003	1.92074	-0.0461322	-1.84077	-	0	0.143341	-	0	-0.502935	-	0.304592	1.96039	-	0	1.31636	-	0	-0.652665	-
EgrG_000216000	EGF type 3	0.203197	0	0	0.151151	0	-1.57774	-	0	-2.12968	-	0	-0.502935	-	0	-0.575665	-	0	1.05332	-	0	1.62035	-
EgrG_000216100	Hypothetical protein	111.167	88.7418	128.077	81.7638	0	-0.255812	-	0	0.0823728	-	-0.0155892	-0.519055	-	0	0.314458	-	0	-0.284723	-	-0.157906	-0.607816	-
EgrG_000216200	GYF domain containing protein	52.6489	37.7944	54.8254	40.3176	-0.192334	-0.411356	-	0	-0.0585308	-	-0.258851	-0.461115	-	0.124941	0.329098	-	0	-0.0712398	-	-0.222907	-0.408973	-
EgrG_000216300	Hypothetical protein	15.9562	12.9626	18.24	26.4776	0	-0.224104	-	0	0.0579493	-	0	0.624821	-	0	0.258325	-	0.0404935	0.827443	-	0	0.560482	-
EgrG_000216400	Calcium dependent secretion activator 1	1.07514	2.83864	4.79319	0.799761	0	1.27026	-	0.0849563	1.77721	-	0	-0.502935	-	0	0.483229	-	0	-1.79467	-	-0.59428	-2.28654	Down
EgrG_000216500	Calcium dependent secretion activator 1	13.4644	11.2317	22.4691	16.5834	0	-0.193825	-	0.259213	0.616058	-	0	0.219887	-	0.412985	0.786156	-	0	0.392231	-	-0.0938286	-0.402561	-
EgrG_000216600	Pre mRNA splicing factor 38b	71.3492	79.9733	59.6099	56.6294	0	0.229614	-	-0.0564989	-0.376318	-	-0.0864031	-0.409825	-	-0.323377	-0.62966	-	-0.350878	-0.660921	-	0	-0.039897	-
EgrG_000216700	Oligomeric Golgi complex subunit 5	51.4958	41.8719	62.0712	54.5741	0	-0.231849	-	0	0.151893	-	0	0.00665492	-	0.139004	0.360014	-	0	0.217023	-	0	-0.151627	-
EgrG_000216800	Hypothetical protein	0	0	0	0	0	0.00722202	-	0	-0.544715	-	0	-0.502935	-	0	-0.575665	-	0	-0.531638	-	0	0.0353912	-
EgrG_000216900	Hypothetical protein	0	0	0.78888	1.57953	0	0.00722202	-	0	0.455285	-	0	1.08203	-	0	0.424335	-	0	1.05332	-	0	0.620354	-
EgrG_000217000	Oligomeric Golgi complex subunit 5	38.6074	33.2055	16.1362	12.8636	0	-0.149747	-	-0.807929	-1.36327	-	-1.05186	-1.64342	Down	-0.667987	-1.23725	-	-0.910498	-1.51515	-	0	-0.286537	-
EgrG_000217200	Expressed conserved protein	255.774	304.255	30.4795	58.634	0.0637005	0.315518	-	-2.68599	-3.16169	Down	-1.81627	-2.19099	Down	-3.03315	-3.50093	Down	-2.16327	-2.52799	Down	0.402762	0.964308	-
EgrG_000217400	Smad4	26.3615	27.9517	37.453	25.8586	0	0.149734	-	0.0845212	0.386668	-	0	-0.105745	-	0	0.213207	-	0	-0.27696	-	-0.219648	-0.498803	-
EgrG_000217500	Transcription factor fork head	0.534863	0.256759	0	0.397866	0	-0.57774	-	0	-2.12968	-	0	-0.502935	-	0	-1.57566	-	0	0.0533246	-	0	1.62035	-
EgrG_000217600	Peptidase C15 pyroglutamyl peptidase I	36.2408	36.7547	68.2685	72.1419	0	0.0852245	-	0.330776	0.785206	-	0.454174	0.904569	-	0.229519	0.676254	-	0.355229	0.797863	-	0	0.112974	-
EgrG_000217700	Ribosomal protein L5	1063.83	1160	1075.51	1174.12	0.106913	0.190783	-	-0.0198013	-0.100586	-	0	0.0661074	-	-0.237209	-0.315097	-	-0.069714	-0.146156	-	0.0876823	0.160305	-
EgrG_000217800	Monoacylglycerol lipase abhd12	14.6765	16.789	23.6664	23.6929	0	0.25515	-	0	0.556823	-	0.0286391	0.598603	-	0	0.277946	-	0	0.321973	-	0	0.0353912	-
EgrG_000217900	Lysyl oxidase	18.8892	16.0508	18.7137	19.5422	0	-0.166807	-	0	-0.133782	-	0	-0.0316291	-	0	0.0092978	-	0	0.113697	-	0	0.0957638	-
EgrG_000218000	EF hand 1 calcium binding site	33.8345	21.2827	47.6796	46.8651	0	-0.57774	-	0	0.355749	-	0	0.371534	-	0.0809164	0.909762	-	0.0962105	0.927794	-	0	0.00939596	-
EgrG_000218100	Hypothetical protein	2.96634	3.20395	2.75511	2.2985	0	0.170721	-	0	-0.234375	-	-0.0968809	-0.446351	-	0	-0.428823	-	0	-0.638553	-	0	-0.218365	-
EgrG_000218200	E3 ubiquitin protein ligase UBR7	53.9368	41.6999	62.6463	59.7602	0	-0.30342	-	0	0.0970245	-	0	0.0693834	-	0.0486294	0.376717	-	0.0201441	0.351323	-	0	-0.0340302	-
EgrG_000218300	Nucleolar protein nol1:nop2	91.2806	92.4028	97.1669	133.554	0	0.0834326	-	0	-0.0270829	-	0.273027	0.471317	-	0	-0.134243	-	0.17135	0.366404	-	0.31361	0.492011	-
EgrG_000218400	Integrin linked kinase associated	152.977	110.428	105.608	91.5022	-0.183231	-0.403345	-	-0.442024	-0.650597	-	-0.600563	-0.816826	-	-0.0453416	-0.27098	-	-0.202198	-0.434962	-	0	-0.172617	-
EgrG_000218500	Connective tissue growth factor	23.8103	19.862	41.7642	27.0029	0	-0.192087	-	0.186007	0.680998	-	0	0.0974577	-	0.332454	0.849357	-	0	0.268063	-	-0.150794	-0.589929	-
EgrG_000218600	Smad nuclear interacting protein 1	25.5253	23.4411	32.1599	40.7265	0	-0.0559718	-	0	0.208645	-	0.112255	0.586951	-	0	0.240889	-	0.14044	0.621441	-	0	0.371917	-
EgrG_000218700	Transmembrane protein skg6	14.156	15.5327	9.76709	6.7694	0	0.187794	-	0	-0.644251	-	0	-1.0879	-	0	-0.855773	-	0	-1.29717	-	0	-0.450036	-
EgrG_000218800	Cyclin dependent kinase 16	29.2011	33.3835	22.5753	36.412	0	0.257765	-	-0.130393	-0.487813	-	0	0.238997	-	-0.428386	-0.769306	-	0	-0.0402495	-	0.405922	0.720421	-
EgrG_000218900	JmjC domain containing protein 4	106.577	82.7963	84.3285	87.9028	-0.0792704	-0.297633	-	-0.249871	-0.454184	-	-0.15176	-0.354233	-	0	-0.180279	-	0	-0.0780815	-	0	0.093562	-
EgrG_000219000	Protein c4	0	0	0	0	0	0.00722202	-	0	-0.544715	-	0	-0.502935	-	0	-0.575665	-	0	-0.531638	-	0	0.0353912	-
EgrG_000219100	TRP transient receptor potential channel	2.10835	1.15669	3.69263	4.70497	0	-0.729744	-	0	0.635857	-	0.0381117	1.01644	-	0	1.34187	-	0.315593	1.7247	-	0	0.374193	-
EgrG_000219200	Transient receptor potential ion channel A	1.84644	0.531825	1.78355	1.0988	0	-1.45221	-	-0.166202	-0.196792	-	0	-0.792441	-	0	1.23169	-	0	0.638287	-	0	-0.602039	-
EgrG_000219300	Hypothetical protein	24.0342	21.2827	24.9668	23.9533	0	-0.108255	-	0	-0.0652458	-	0	-0.0844335	-	0	0.0192819	-	0	0.00234071	-	0	-0.0255768	-
EgrG_000219400	GTP binding protein HSR1	46.9158	44.0792	55.7546	55.9238	0	-0.0239005	-	0	0.131156	-	0	0.175687	-	0	0.131329	-	0	0.178106	-	0	0.0381418	-
EgrG_000219500	Hypothetical protein	0	0	0	0	0	0.00722202	-	0	-0.544715	-	0	-0.502935	-	0	-0.575665	-	0	-0.531638	-	0	0.0353912	-
EgrG_000219600	Ydjc protein	23.8883	28.0316	16.5665	20.9287	0	0.291015	-	0	-0.642012	-	0	-0.271609	-	-0.280991	-0.956755	-	0	-0.584105	-	0	0.364014	-
EgrG_000219700	Alpha actinin	20.1724	23.9543	44.1773	37.1189	0	0.306782	-	0.392607	0.990062	-	0.165934	0.781519	-	0.0995173	0.659552	-	0	0.453255	-	0	-0.214932	-
EgrG_000219800	Expressed protein	1.7995	0.86384	0	1.33858	0	-0.57774	-	0	-2.12968	-	0	-0.502935	-	0	-1.57566	-	0	0.0533246	-	0	1.62035	-
EgrG_000219900	Sodium and chloride dependent glycine	36.6258	34.3099	38.4524	26.5828	0	-0.0281111	-	0	-0.0477004	-	-0.234754	-0.538268	-	0	-0.0433168	-	-0.226086	-0.531638	-	-0.218293	-0.496957	-
EgrG_000220000	Hypothetical protein	19.985	32.3788	13.9214	13.937	0	0.727114	-	0	-0.632178	-	0	-0.590398	-	-0.333218	-1.38302	-	-0.289191	-1.33899	-	0	0.0353912	-
EgrG_000220100	Hypothetical protein	0	0	3.49062	1.39781	0	0.00722202	-	0	2.04025	-	0	1.08203	-	0	2.0093	-	0	1.05332	-	0	-0.964609	-
EgrG_000220200	Sodium and chloride dependent glycine	37.7434	31.8052	207.207	120.484	0	-0.180261	-	2.12727	2.33609	Up	1.37604	1.59453	Up	2.27194	2.49262	Up	1.52345	1.75331	Up	-0.626414	-0.747944	-
EgrG_000220300	Septin 4	88.9867	52.8324	82.232	73.8026	-0.42647	-0.684147	-	-0.013882	-0.23075	-	-0.12433	-0.346307	-	0.182723	0.429669	-	0.0642788	0.316359	-	0	-0.121945	-
EgrG_000220500	LAMA protein 2	20.206	18.7189	26.4716	21.7548	0	-0.0438522	-	0	0.268006	-	0	0.0266145	-	0	0.288131	-	0	0.0489857	-	0	-0.247781	-
EgrG_000220600	Hypothetical protein	27.6043	20.3866	18.9331	25.2724	0	-0.340701	-	0	-0.65163	-	-0.203373	-0.222827	-	-0.312629	-0.334657	-	0	0.0963934	-	0	0.422414	-
EgrG_000220700	Fez family zinc finger protein 2	1.17967	0	0	0	0	-1.57774	-	0	-2.12968	-	0	-2.0879	-	0	-0.575665	-	0	-0.531638	-	0	0.0353912	-
EgrG_000220800	N acetyltransferase 10	26.455	18.5027	31.1126	35.383	-0.152931	-0.448049	-	0	0.115993	-	0.103151	0.341354	-	0.271402	0.540315	-	0.504662	0.767922	-	0.0089826	0.218972	-
EgrG_000220900	Hypothetical protein	9.70374	6.57633	8.69464	6.58136	0	-0.478205	-	0	-0.281681	-	0	-0.632218	-	0	0.172797	-	0	-0.175494	-	0	-0.356926	-
EgrG_000221000	SH2 motif	49.6686	53.6593	62.6709	53.6372	0	0.177147	-	0.0278831	0.218034	-	0	0.0339334	-	0	0.0171599	-	0	-0.164695	-	-0.0189798	-0.19049	-
EgrG_000221100	Expressed protein	36.9288	47.2733	53.7353	42.3496	0	0.40776	-	0	0.396391	-	0	0.101136	-	0	-0.0350963	-	0	-0.328104	-	0	-0.301644	-
EgrG_000221200	Ubxpub domain containing protein	44.7033	42.0608	90.6797	87.6222	0	-0.0217778	-	0.628045	0.89963	-	0.617367	0.890408	-	0.624221	0.897681	-	0.615798	0.890704	-	0	-0.0156117	-
EgrG_000221300	Hypothetical protein	20.4028	18.1376	33.4081	37.9424	0	-0.101712	-	0.0492151	0.580816	-	0.283609	0.803168	-	0.114996	0.658801	-	0.351363	0.8834	-	0	0.215963	-
EgrG_000221400	Dual specificity mitogen activated protein	97.8199	132.857	245.085	204.096	0.265941	0.506365	-	0.998674	1.20578	-	0.769921	0.982179	-	0.492331	0.675688	-	0.265186	0.454333	-	-0.0805771	-0.229991	-
EgrG_000221500	Inhibitor of growth protein 3	113.521	101.933	94.3622	96.1385	0	-0.0891719	-	-0.186993	-0.38316	-	-0.120716	-0.316129	-	-0.117781	-0.317716	-	-0.0492434	-0.248438	-	0	0.0606418	-
EgrG_000221600	Hypothetical protein	0	0	0	0	0	0.00722202	-	0	-0.544715	-	0	-0.502935	-	0	-0.575665	-	0	-0.531638	-	0	0.0353912	-
EgrG_000221700	FeS cluster biogenesis	59.273	72.5414	92.4393	111.439	0	0.354025	-	0.0999615	0.516685	-	0.421961	0.825252	-	0	0.138933	-	0.0755342	0.449746	-	0	0.302178	-
EgrG_000221800	Protein phosphatase 2c	53.5389	39.4955	62.7058	61.6511	0	-0.370479	-	0	0.108834	-	0	0.12462	-	0.111606	0.455586	-	0.128474	0.473618	-	0	0.00939596	-
EgrG_000221900	G protein coupled receptor fragment	25.3886	23.2673	23.1519	32.6207	0	-0.0591205	-	0	-0.252264	-	0	0.27872	-	0	-0.216871	-	0	0.316359	-	0.107465	0.524595	-
EgrG_000222000	Ephrin	15.9945	13.7676	18.4413	16.0004	0	-0.147501	-	0	0.0804364	-	0	-0.0817972	-	0	0.204209	-	0	0.0442224	-	0	-0.168623	-
EgrG_000222100	Coiled coil domain containing protein 115	43.8163	77.6634	52.1746	71.8727	0.422645	0.88335	-	0	0.128784	-	0.18289	0.627913	-	-0.370332	-0.778294	-	0	-0.276919	-	0.102561	0.492739	-
EgrG_000222300	Thioredoxin glutathione reductase	90.8036	71.2766	113.142	123.215	-0.0489955	-0.282636	-	0.00266289	0.199824	-	0.168928	0.36288	-	0.249025	0.458732	-	0.417342	0.624035	-	0	0.156667	-
EgrG_000222400	Expressed protein	12.5474	15.7533	20.7977	18.6671	0	0.369792	-	0	0.554821	-	0	0.444598	-	0	0.161301	-	0	0.0533246	-	0	-0.116612	-
EgrG_000222500	Hypothetical protein	26.1979	21.8428	28.6865	41.0267	0	-0.190717	-	0	0.00277263	-	0	0.551513	-	0	0.169762	-	0.060101	0.720749	-	0	0.542351	-
EgrG_000222600	Armadillo type fold	106.483	95.0275	135.353	158.185	0	-0.0980669	-	0.0682318	0.229009	-	0.337671	0.493889	-	0.138944	0.303348	-	0.410528	0.570474	-	0.124744	0.25849	-
EgrG_000222900	Transmembrane protein 185b	24.6467	36.1447	41.054	41.5029	0.167715	0.612943	-	0.199487	0.611203	-	0.255991	0.66699	-	0	-0.0254676	-	0	0.0325661	-	0	0.049398	-
EgrG_000223000	26S proteasome regulatory subunit t3	119.442	102.178	105.437	129.855	0	-0.158863	-	-0.0855467	-0.296626	-	0	0.0435812	-	0	-0.16149	-	0	0.180963	-	0.142819	0.333818	-
EgrG_000223100	Deoxynucleotidyltransferase terminal interacting	25.6273	23.2655	19.1715	19.8414	0	-0.0729483	-	-0.144515	-0.535	-	-0.0579133	-0.445602	-	-0.0890232	-0.485779	-	-0.00012939	-0.394134	-	0	0.0830092	-
EgrG_000223200	Hypothetical protein	126.257	116.397	100.742	86.4471	0	-0.0509926	-	-0.090506	-0.442465	-	-0.257584	-0.621812	-	-0.0590857	-0.4152	-	-0.224056	-0.592301	-	0	-0.185736	-
EgrG_000223300	Fibulin	42.7439	35.6482	29.0524	26.3743	0	-0.195407	-	-0.440345	-0.672962	-	-0.533627	-0.771951	-	-0.259787	-0.501283	-	-0.351029	-0.598025	-	0	-0.105378	-
EgrG_000223400	Sphingomyelin synthase protein 1	22.0677	17.8913	24.5956	29.7301	0	-0.233786	-	0	0.034953	-	0	0.346823	-	0	0.245012	-	0.106137	0.559128	-	0	0.30548	-
EgrG_000223500	Histone acetyltransferase type B catalytic	29.1223	19.8142	38.5069	40.5969	-0.0289293	-0.484983	-	0	0.281833	-	0.036	0.397932	-	0.337196	0.743089	-	0.458952	0.861434	-	0	0.109709	-
EgrG_000223550	26S proteasome regulatory particle subunit	30.2134	18.1636	31.8909	26.1504	-0.299729	-0.664155	-	0	-0.0402426	-	0	-0.285343	-	0.259909	0.600185	-	0.00420138	0.357331	-	0	-0.25149	-
EgrG_000223600	26S proteasome regulatory particle subunit	202.669	165.59	217.74	202.077	-0.111599	-0.225401	-	0	-0.0129659	-	0	-0.0804622	-	0.0835851	0.188707	-	0.0167535	0.123457	-	0	-0.0738854	-
EgrG_000223700	WD repeat containing protein 33	93.6711	75.5322	125.98	111.354	-0.0478674	-0.244101	-	0.145896	0.3103	-	0.0041182	0.172591	-	0.356934	0.530674	-	0.217614	0.395211	-	0	-0.144098	-
EgrG_000223800	Inositol trisphosphate 3 kinase C	38.4759	35.5516	51.159	42.6085	0	-0.0476399	-	0	0.290062	-	0	0.0676006	-	0	0.313975	-	0	0.0937595	-	0	-0.228851	-
EgrG_000223900	Histone lysine N methyltransferase MLL5	21.8111	17.9491	21.7799	16.9112	0	-0.214536	-	0	-0.119247	-	-0.201546	-0.44328	-	0	0.0715612	-	0	-0.250225	-	-0.106207	-0.330422	-
EgrG_000224000	Zinc finger protein	23.0805	32.0783	36.0957	34.9916	0.11653	0.536689	-	0.133312	0.52178	-	0.12652	0.517338	-	0	-0.0386367	-	0	-0.0408329	-	0	-0.0108318	-
EgrG_000224100	Zinc finger protein	54.7584	60.4589	73.463	80.3341	0	0.207816	-	0	0.304167	-	0.170937	0.472953	-	0	0.0726237	-	0	0.243656	-	0	0.162396	-
EgrG_000224200	Hypothetical protein	1.14903	0.772221	0.597636	0.170945	0	-0.45221	-	0	-1.00415	-	-0.305913	-2.3774	Down	0	-0.575665	-	0	-1.94668	-	0	-1.37965	-
EgrG_000224500	Expressed conserved protein	98.6823	124.271	149.033	148.205	0.166965	0.397681	-	0.265684	0.476572	-	0.297575	0.508716	-	0	0.0551635	-	0	0.089553	-	0	0.0257539	-
EgrG_000224700	Round spermatid basic protein 1	26.5426	24.7705	49.374	40.7308	0	-0.03342	-	0.448943	0.7732	-	0.201306	0.536594	-	0.455609	0.782892	-	0.210318	0.548532	-	0	-0.242995	-
EgrG_000224800	Hypothetical protein	0.680579	0	1.01138	2.53129	0	-0.992778	-	0	0.0402473	-	0	1.08203	-	0	1.0093	-	0	2.05332	-	0	1.03539	-
EgrG_000224900	Transient receptor potential cation channel	3.31782	1.94232	2.40512	1.62528	0	-0.684656	-	0	-0.579481	-	-0.281809	-1.0879	-	0	0.0814476	-	-0.0407494	-0.424723	-	0	-0.514806	-
EgrG_000225000	Acylphosphatase 1	159.256	158.209	119.154	135.741	0	0.0561316	-	-0.140288	-0.5348	-	0	-0.307805	-	-0.223874	-0.614659	-	-0.0053501	-0.385417	-	0	0.220606	-
EgrG_000225100	Transient receptor potential cation channel	43.6447	39.0789	44.4847	39.8058	0	-0.0932081	-	0	-0.0895574	-	0	-0.209451	-	0	-0.0200768	-	0	-0.137724	-	0	-0.126283	-
EgrG_000225200	CAS1 domain containing protein 1	39.0707	38.7346	20.6687	31.4326	0	0.0532694	-	-0.652309	-1.0317	-	-0.0467596	-0.39046	-	-0.732133	-1.1087	-	-0.124633	-0.46521	-	0.262237	0.634853	-
EgrG_000225300	Cyclin F box donain containing protein	10.9057	13.2421	12.3933	11.4528	0	0.337371	-	0	0.0539223	-	0	-0.017508	-	0	-0.307176	-	0	-0.37636	-	0	-0.0778194	-
EgrG_000225400	Expressed protein	73.4306	83.9714	45.8732	60.189	0	0.25803	-	-0.399428	-0.793213	-	0	-0.363772	-	-0.69776	-1.07497	-	-0.290299	-0.643283	-	0.0387511	0.423052	-
EgrG_000225500	Beta-adrenergic receptor kinase	21.5595	20.0482	26.4975	22.19	0	-0.0385817	-	0	0.177751	-	0	-0.0369604	-	0	0.192605	-	0	-0.0198597	-	0	-0.2211	-
EgrG_000225600	Hypothetical protein	0	0	0	0	0	0.00722202	-	0	-0.544715	-	0	-0.502935	-	0	-0.575665	-	0	-0.531638	-	0	0.0353912	-
EgrG_000225700	Mitochondrial fission 1 protein	153.208	152.255	83.3816	97.4708	0	0.0567615	-	-0.652874	-0.991602	-	-0.401612	-0.727429	-	-0.736081	-1.07209	-	-0.482682	-0.805671	-	0	0.257784	-
EgrG_000225800	Papilin	17.9003	13.1654	9.82287	8.79551	-0.0328708	-0.375248	-	-0.634059	-0.979652	-	-0.741907	-1.09781	-	-0.258173	-0.628132	-	-0.364439	-0.744046	-	0	-0.12455	-
EgrG_000226000	Titin	86.0688	71.3532	103.501	104.881	-0.00471926	-0.204157	-	0	0.148966	-	0.0366637	0.208216	-	0.149631	0.329396	-	0.211529	0.390893	-	0	0.052861	-
EgrG_000226100	HMG transcription factor SoxB1	3.06955	2.94705	5.0982	3.76078	0	0.00722202	-	0	0.570762	-	0	0.185121	-	0	0.539813	-	0	0.156418	-	0	-0.39203	-
EgrG_000226200	Transient receptor potential cation channel	14.7024	10.6446	17.9983	10.9366	0	-0.396134	-	0	0.170982	-	-0.0737448	-0.502935	-	0.131938	0.543388	-	0	-0.128282	-	-0.301226	-0.680306	-
EgrG_000226300	Ankyrin repeat protein	1.8692	1.7946	4.16662	2.50277	0	0.00722202	-	0	0.870322	-	0	0.234031	-	0	0.839373	-	0	0.205328	-	0	-0.642681	-
EgrG_000226400	E3 ubiquitin protein ligase RNF168	21.6991	20.461	14.9714	25.9411	0	-0.0183131	-	-0.00753416	-0.649685	-	0	0.17197	-	-0.00958287	-0.655099	-	0	0.168802	-	0.246318	0.815265	-
EgrG_000226500	Galectin carbohydrate recognition domain	281.861	296.411	123.644	147.133	0.0593472	0.138558	-	-1.21102	-1.30471	Down	-0.924715	-1.01373	-	-1.37488	-1.467	Down	-1.08641	-1.17377	Down	0.183536	0.284592	-
EgrG_000226700	Hypothetical protein	194.497	268.966	310.249	272.103	0.238435	0.531643	-	0.283253	0.553942	-	0.127929	0.405273	-	0	-0.0014286	-	0	-0.147851	-	0	-0.155058	-
EgrG_000226800	Resistance to inhibitors of cholinesterase	124.906	141.907	168.99	167.244	0	0.249151	-	0.0510187	0.317183	-	0.0756334	0.342399	-	0	0.0443043	-	0	0.0717672	-	0	0.0188273	-
EgrG_000226900	Glutaredoxin	58.7729	50.0565	35.2179	32.4367	0	-0.162703	-	-0.220128	-0.84957	-	-0.284187	-0.925626	-	-0.0598356	-0.710594	-	-0.122034	-0.784404	-	0	-0.0824453	-
EgrG_000227000	Actin protein 5	64.7185	60.595	66.7667	54.6071	0	-0.0289225	-	0	-0.0720934	-	-0.111852	-0.321488	-	0	-0.0668984	-	-0.102912	-0.314046	-	-0.0633468	-0.255784	-
EgrG_000227100	Jumonji domain containing 1a	13.0618	11.6527	16.4905	11.7368	0	-0.0982273	-	0	0.217451	-	0	-0.231451	-	0.00791006	0.291951	-	0	-0.154705	-	-0.191605	-0.455291	-
EgrG_000227200	Rho GTPase activating protein 19	13.7195	8.38217	8.57226	8.81381	-0.0746149	-0.635621	-	-0.267041	-0.79163	-	-0.190439	-0.711882	-	0	-0.179736	-	0	-0.0977413	-	0	0.073359	-
EgrG_000227300	Expressed conserved protein	59.4855	79.5223	137.634	66.6538	0	0.47971	-	0.663642	1.08172	-	0	0.0820277	-	0.202687	0.578287	-	0	-0.419163	-	-0.639414	-1.00609	-
EgrG_000227400	Translation initiation factor if 2	57.8391	43.0553	79.8299	60.9415	-0.0944414	-0.358731	-	0.131293	0.346853	-	0	-0.0018264	-	0.448107	0.681856	-	0.0902047	0.335423	-	-0.159973	-0.355068	-
EgrG_000227500	Expressed protein	175.981	175.939	115.63	137.397	0	0.0651694	-	-0.27768	-0.720565	-	-0.00716175	-0.433672	-	-0.371308	-0.809462	-	-0.0987256	-0.520323	-	0	0.280504	-
EgrG_000227600	Hypothetical protein	9.01077	6.77047	13.5361	10.9285	0	-0.337913	-	0	0.455285	-	0	0.190404	-	0.142779	0.769471	-	0	0.506836	-	0	-0.27127	-
EgrG_000227700	Hypothetical protein	21.0167	18.0905	15.3468	19.9462	0	-0.147501	-	0	-0.569377	-	0	-0.156759	-	0	-0.445604	-	0	-0.0307396	-	0	0.406229	-
EgrG_000227800	V type proton ATPase 116 kDa subunit A	59.1162	57.1009	78.1781	70.8033	0	0.0159217	-	0.098823	0.285723	-	0	0.183114	-	0.0595167	0.246074	-	0	0.145711	-	0	-0.108999	-
EgrG_000227900	Kinesin protein KIF3B	58.0798	40.28	43.5793	46.6003	-0.205541	-0.460632	-	-0.295987	-0.53064	-	-0.162823	-0.394	-	0	-0.0937353	-	0	0.0451507	-	0	0.13025	-
EgrG_000228000	Multivalent antigen sj tpi	60.0144	62.9189	93.5486	89.1979	0	0.133926	-	0.344169	0.522719	-	0.314165	0.494245	-	0.191437	0.365065	-	0.163635	0.338837	-	0	-0.0348637	-
EgrG_000228100	Protocadherin	5.87914	4.39939	7.195	4.05172	0	-0.346415	-	0	0.166939	-	-0.0279537	-0.611459	-	0	0.489627	-	0	-0.286525	-	-0.269521	-0.784788	-
EgrG_000228200	Uro adherence factor a	64.2813	48.5572	43.4601	43.1498	-0.142938	-0.338147	-	-0.492597	-0.680705	-	-0.462365	-0.650858	-	-0.165671	-0.366286	-	-0.133215	-0.334192	-	0	0.0234581	-
EgrG_000228300	5' 3' exoribonuclease 1	34.3717	21.2666	37.4576	23.2952	0	-0.609449	-	0	-0.00218793	-	0	-0.634179	-	0	0.583534	-	0	-0.046211	-	0	-0.638381	-
EgrG_000228400	5' 3' exoribonuclease 1	47.0391	37.7463	57.9076	40.3594	-0.0691973	-0.251166	-	0.027972	0.182913	-	-0.128734	-0.29726	-	0.246612	0.410351	-	0	-0.0675748	-	-0.337905	-0.486562	-
EgrG_000228500	MAGUK p55 subfamily	103.328	108.675	60.5015	67.5341	0	0.138568	-	-0.685243	-0.887773	-	-0.492306	-0.689268	-	-0.851731	-1.05007	-	-0.656666	-0.849316	-	0	0.192117	-
EgrG_000228600	Ribosomal protein	2210.52	2418.17	1405.42	1893.41	0.123345	0.195464	-	-0.692047	-0.769537	-	-0.227442	-0.299495	-	-0.91351	-0.988729	-	-0.446838	-0.51644	-	0.388609	0.463653	-
EgrG_000228700	Leucine rich repeat typical subtype	18.5497	15.6375	42.9178	38.142	0	-0.17879	-	0.748392	1.08605	-	0.61294	0.956497	-	0.88771	1.24111	-	0.754758	1.11381	-	0	-0.135943	-
EgrG_000228800	ATP dependent RNA helicase dhx36	16.3818	13.7371	27.4259	22.2892	0	-0.18672	-	0.307863	0.622182	-	0.0373841	0.364091	-	0.456819	0.785174	-	0.189093	0.52933	-	-2.53235e-05	-0.26448	-
EgrG_000228900	SCO cytochrome oxidase deficient protein 1	245.173	245.213	195.794	257.228	0	0.0661157	-	-0.246214	-0.440845	-	0	-0.00752393	-	-0.338209	-0.530688	-	0	-0.0951206	-	0.248446	0.426931	-
EgrG_000229100	Hypothetical protein	0	0	0	0.201986	0	0.00722202	-	0	-0.544715	-	0	0.497065	-	0	-0.575665	-	0	0.468362	-	0	1.03539	-
EgrG_000229200	F box:lrr repeat protein 7	96.5185	76.5246	55.5223	62.301	0	-0.267924	-	-0.625863	-0.912597	-	-0.428247	-0.70689	-	-0.367491	-0.6684	-	-0.16724	-0.460447	-	0	0.199317	-
EgrG_000229300	F box:lrr repeat protein 7	197.271	151.913	102.809	121.267	-0.0149808	-0.309723	-	-0.749111	-1.0543	-	-0.484452	-0.776994	-	-0.446332	-0.76831	-	-0.178743	-0.488752	-	0	0.270922	-
EgrG_000229400	Adenosine 3' phospho 5' phosphosulfate	17.168	14.314	23.6664	19.6601	0	-0.193475	-	0	0.338245	-	0	0.112922	-	0.0226098	0.507993	-	0	0.284916	-	0	-0.231713	-
EgrG_000229500	Mitochondrial thiamine pyrophosphate carrier	69.0107	53.0652	72.6234	98.0236	0	-0.31146	-	0	-0.0445103	-	0.152477	0.427163	-	0	0.243223	-	0.422639	0.717143	-	0.216496	0.465284	-
EgrG_000229600	Transcription factor IIIb 90 kDa subunit	34.1637	39.6126	44.228	34.6988	0	0.278524	-	0	0.253927	-	0	-0.0551074	-	0	-0.0483242	-	-0.0945733	-0.355112	-	-0.0787007	-0.315424	-
EgrG_000229700	Expressed protein	56.7121	59.5138	54.3886	49.5442	0	0.134134	-	0	-0.180304	-	0	-0.273453	-	0	-0.338165	-	0	-0.429068	-	0	-0.0995384	-
EgrG_000229800	Neuropeptide	287.601	343.218	200.715	206.938	0.0133482	0.319725	-	-0.305809	-0.634697	-	-0.224012	-0.550688	-	-0.666849	-0.978149	-	-0.582931	-0.891894	-	0	0.0776194	-
EgrG_000229900	Adenylate kinase	6.46254	8.27284	10.2897	12.5904	0	0.405771	-	0	0.519415	-	0.0397213	0.844988	-	0	0.0899163	-	0	0.417736	-	0	0.319184	-
EgrG_000230000	F box and leucine rich repeat protein	5.52331	1.17842	3.42	5.93464	-0.143339	-1.91878	-	0	-0.792643	-	0	0.00402514	-	0	1.10241	-	0.228637	1.90132	-	0	0.790279	-
EgrG_000230100	Quinolinate phosphoribosyltransferase	85.2131	67.5758	60.9656	68.3874	-0.0284817	-0.267885	-	-0.368586	-0.599163	-	-0.169004	-0.393636	-	-0.111939	-0.355005	-	0	-0.147232	-	0	0.199138	-
EgrG_000230200	DNA directed RNA polymerases I II and III	196.066	207.586	255.666	326.858	0	0.14782	-	0.00304795	0.264262	-	0.408402	0.658128	-	0	0.0927138	-	0.246739	0.488826	-	0.175724	0.387477	-
EgrG_000230300	Slit robo rho GTPase activating protein 1	36.9288	34.2463	28.9984	31.216	0	-0.042531	-	-0.112255	-0.465426	-	0	-0.319489	-	-0.0899203	-0.446623	-	0	-0.298439	-	0	0.139548	-
EgrG_000230400	Slit robo rho GTPase activating protein 1	19.7604	18.543	20.4893	15.6956	0	-0.0255679	-	0	-0.0662523	-	-0.0574226	-0.408813	-	0	-0.0644119	-	-0.05102	-0.404726	-	-0.0270334	-0.34895	-
EgrG_000230500	Expressed protein	216.704	201.074	74.5654	97.3681	0	-0.0416876	-	-1.17016	-1.64425	Down	-0.784309	-1.22396	-	-1.14911	-1.62629	Down	-0.760778	-1.20375	-	0	0.413903	-
EgrG_000230600	Proteasome subunit beta type 6	441.687	424.06	296.769	391.121	0	0.00722202	-	-0.532849	-0.689737	-	-0.104563	-0.251696	-	-0.563798	-0.720686	-	-0.133266	-0.280399	-	0.281142	0.431651	-
EgrG_000230700	Expressed protein	193.434	174.543	65.9201	94.1225	0	-0.0815872	-	-1.15433	-1.65661	Down	-0.654514	-1.10959	-	-1.09043	-1.59875	Down	-0.587753	-1.04949	-	0	0.540626	-
EgrG_000230800	Hypothetical protein	23.4199	16.739	39.6374	35.2297	0	-0.41311	-	0.221235	0.633991	-	0.0830236	0.50497	-	0.569757	1.02337	-	0.434588	0.896599	-	0	-0.13541	-
EgrG_000231000	Galactosylgalactosylxylosylprotein	7.44368	9.40343	6.69529	11.9485	0	0.385734	-	-0.118588	-0.281681	-	0	0.567454	-	0	-0.691142	-	0	0.16024	-	0.0058342	0.842746	-
EgrG_000231100	Innexin unc 9	7.69735	3.82249	8.8749	14.4132	0	-0.899669	-	0	0.0719562	-	0.102301	0.799628	-	0.0144207	0.947897	-	0.813956	1.67782	-	0.101893	0.721283	-
EgrG_000231200	Hypothetical protein	37.6734	19.729	20.3582	28.0239	0	-0.770386	-	0	-0.959753	-	0	-0.502935	-	-0.160626	-0.213095	-	0	0.24597	-	0	0.450429	-
EgrG_000231300	14-3-3 protein epsilon	978.343	1020.53	835.72	1021.45	0.0311369	0.126831	-	-0.249031	-0.343613	-	0	-0.014019	-	-0.401682	-0.494172	-	-0.0738786	-0.162331	-	0.236405	0.323205	-
EgrG_000231400	Zinc finger HIT domain containing protein 2	37.5152	37.4304	42.4501	43.0449	0	0.0623636	-	0	0.058863	-	0	0.119022	-	0	-0.0272281	-	0	0.0351773	-	0	0.0537697	-
EgrG_000231500	LSM2 U6 small nuclear RNA associated	63.9084	77.1921	58.2086	52.9065	0	0.333723	-	0	-0.255209	-	0	-0.350932	-	-0.0733573	-0.612659	-	-0.155532	-0.706136	-	0	-0.102112	-
EgrG_000231600	Zinc finger HIT domain containing protein 1	25.7755	41.2446	61.104	84.911	0.0942527	0.730704	-	0.542901	1.10584	-	1.07866	1.61769	Up	0	0.351404	-	0.411505	0.865509	-	0.129248	0.50547	-
EgrG_000231700	Expressed protein	20.0863	26.8608	11.1936	20.8113	0	0.471169	-	0	-0.943265	-	0	-0.0389877	-	-0.572332	-1.43816	-	0	-0.531638	-	0.0320583	0.897888	-
EgrG_000231800	Coiled coil helix coiled coil helix	31.0055	20.7475	16.755	16.0748	0	-0.495278	-	-0.112204	-0.988322	-	-0.121267	-1.00544	-	-0.201498	-0.516771	-	0	-0.531638	-	0	-0.0235025	-
EgrG_000231900	Apoptotic protease activating factor 1	11.4992	8.57005	5.65715	5.19479	-0.0158223	-0.356285	-	-0.781371	-1.13625	-	-0.85484	-1.21821	-	-0.426453	-0.803693	-	-0.498163	-0.883401	-	0	-0.0883442	-
EgrG_000232000	G protein coupled receptor fragment	2.52036	6.35192	7.95903	7.26489	0	1.29673	-	0	1.41464	-	0	1.32714	-	0	0.0941867	-	0	0.00893052	-	0	-0.0938918	-
EgrG_000232100	Transmembrane protein 151b	3.29407	2.67605	6.02486	3.39278	0	-0.21517	-	0	0.692324	-	-0.0334482	-0.0623623	-	0	0.883767	-	0	0.131327	-	0	-0.761075	-
EgrG_000232200	Hypothetical protein	9.77028	10.0057	12.5834	8.2368	0	0.0946849	-	0	0.210172	-	-0.322361	-0.33301	-	0	0.09176	-	-0.444174	-0.449176	-	0	-0.549571	-
EgrG_000232300	TIMP domain containing protein	8.11493	11.362	11.8081	12.5759	0	0.533291	-	0	0.396391	-	0	0.525634	-	0	-0.160627	-	0	-0.0291375	-	0	0.122854	-
EgrG_000232400	NK2	15.9359	16.4921	11.2258	8.0054	0	0.114137	-	-0.0747488	-0.620664	-	-0.470434	-1.06042	-	-0.223935	-0.758529	-	-0.616509	-1.19603	-	0	-0.446142	-
EgrG_000232500	Transcription elongation factor spt4	167.374	161.894	90.9532	155.63	0	0.0179087	-	-0.681334	-0.994126	-	0	-0.18208	-	-0.723513	-1.03576	-	0	-0.221469	-	0.507795	0.805657	-
EgrG_000232600	Glutamyl tRNAgln amidotransferase subunit A	22.7656	24.8375	44.1342	39.5652	0	0.190086	-	0.464817	0.830794	-	0.341136	0.713877	-	0.265691	0.61698	-	0.143986	0.502309	-	0	-0.123307	-
EgrG_000232700	rRNA processing protein FCF1	212.341	254.412	159.08	185.692	0.122212	0.326172	-	-0.317599	-0.532865	-	-0.0619366	-0.269958	-	-0.67924	-0.882765	-	-0.421767	-0.617611	-	0.050026	0.256519	-
EgrG_000232900	Transcription factor sox 6	15.1973	11.3484	7.37124	5.80939	0	-0.349713	-	-0.534847	-1.14958	-	-0.791176	-1.44483	-	-0.16757	-0.823592	-	-0.423978	-1.1166	-	0	-0.301644	-
EgrG_000233000	Hypothetical protein	27.1599	36.7433	54.5795	42.2432	0	0.492649	-	0.30504	0.870322	-	0	0.544371	-	0	0.353946	-	0	0.030241	-	0	-0.332341	-
EgrG_000233100	Pyrroline 5 carboxylate reductase	133.169	143.967	171.873	173.965	0	0.178023	-	0.0318262	0.250198	-	0.0898966	0.307795	-	0	0.0484476	-	0	0.108291	-	0	0.0512079	-
EgrG_000233300	N chimaerin	26.6209	17.7406	32.4628	22.598	-0.118703	-0.515813	-	0	0.166715	-	0	-0.313457	-	0.299321	0.658801	-	0	0.180875	-	-0.175815	-0.486562	-
EgrG_000233400	COP9 signalosome complex subunit 8	88.3855	102.968	72.4808	122.273	0	0.284756	-	-0.0407317	-0.403243	-	0.0684026	0.388131	-	-0.368158	-0.711726	-	0	0.0818938	-	0.474292	0.784984	-
EgrG_000233500	Zinc finger C2H2 type	16.9771	19.2189	24.0994	27.7077	0	0.241687	-	0	0.379049	-	0.139602	0.619056	-	0	0.113634	-	0	0.355887	-	0	0.233617	-
EgrG_000233600	Expressed conserved protein	118.016	98.1422	50.5274	49.605	0	-0.199229	-	-1.00281	-1.33613	Down	-0.987167	-1.32236	-	-0.816874	-1.16063	-	-0.799038	-1.14461	-	0	0.00737679	-
EgrG_000233700	Expressed conserved protein	29.031	32.2523	91.5224	70.9553	0	0.215027	-	1.099	1.52471	Up	0.759377	1.19907	-	0.881863	1.28595	-	0.543778	0.962559	-	-0.039153	-0.332028	-
EgrG_000233800	Hypothetical protein	13.9494	12.6486	29.3671	32.2823	0	-0.0707805	-	0.0537204	0.907797	-	0.242057	1.08203	-	0.0850564	0.95485	-	0.275585	1.13133	-	0	0.167841	-
EgrG_000233900	1 acyl sn glycerol 3 phosphate acyltransferase	148.252	126.768	170.398	153.071	0	-0.159428	-	0	0.0833161	-	0	-0.0309536	-	0	0.219016	-	0	0.106993	-	0	-0.120659	-
EgrG_000234000	Phospholipid glycerol acyltransferase	79.2642	89.017	57.545	61.9369	0	0.232435	-	-0.255102	-0.578035	-	-0.114476	-0.432232	-	-0.524233	-0.834198	-	-0.381576	-0.686148	-	0	0.139414	-
EgrG_000234100	Nuclear hormone receptor family member nhr 41	24.7569	27.3536	21.2901	17.6308	0	0.209266	-	-0.0714518	-0.334497	-	-0.291177	-0.565566	-	-0.314587	-0.567491	-	-0.531627	-0.796313	-	0	-0.237458	-
EgrG_000234200	Hypothetical protein	0	1.24309	0	0.963126	0	1.00722	-	0	-0.544715	-	0	0.497065	-	0	-1.57566	-	0	-0.531638	-	0	1.03539	-
EgrG_000234300	1 acyl sn glycerol 3 phosphate acyltransferase	44.1445	44.5287	22.4208	36.9942	0	0.0776114	-	-0.504372	-1.08528	-	0	-0.33301	-	-0.612587	-1.18662	-	0	-0.432102	-	0.181098	0.745885	-
EgrG_000234400	Expressed conserved protein	269.678	295	386.694	344.068	0.0488355	0.195278	-	0.272029	0.403035	-	0.140884	0.274795	-	0.0582241	0.184029	-	0	0.0580358	-	-0.0224221	-0.134629	-
EgrG_000234500	Expressed protein	189.385	235.548	287.835	282.821	0	0.378204	-	0.132916	0.482151	-	0.146603	0.497065	-	0	0.0802196	-	0	0.0973798	-	0	0.00852457	-
EgrG_000234600	PHD and RING finger domain containing protein 1	48.2593	34.8126	46.4218	46.0857	-0.139261	-0.403932	-	0	-0.1731	-	0	-0.143392	-	0	0.207105	-	0	0.239059	-	0	0.0233183	-
EgrG_000234700	Hypothetical protein	0	0	0.292178	1.17002	0	0.00722202	-	0	0.455285	-	0	1.81899	-	0	0.424335	-	0	1.79029	-	0	1.35732	-
EgrG_000234800	G protein coupled receptor fragment	4.21311	2.96631	12.9393	12.7449	0	-0.407815	-	0.54863	1.43256	-	0.565154	1.45126	-	0.72457	1.81665	-	0.743153	1.8376	-	0	0.0123076	-
EgrG_000235000	Protein flightless 1	86.9693	90.1494	101.156	83.1212	0	0.117699	-	0	0.101336	-	-0.00959399	-0.141613	-	0	-0.0400902	-	-0.151649	-0.280793	-	-0.132005	-0.249338	-
EgrG_000235050	Muscle myosin heavy chain	82.3485	74.186	97.4869	86.6221	0	-0.0844778	-	0	0.126465	-	0	-0.00367344	-	0.0210341	0.187216	-	0	0.0593234	-	0	-0.136528	-
EgrG_000235200	Dbl	77.3913	70.1702	83.0268	63.8466	0	-0.0752401	-	0	-0.0152889	-	-0.200759	-0.353763	-	0	0.0362238	-	-0.144538	-0.300004	-	-0.205347	-0.344864	-
EgrG_000235300	Bromo adjacent Y domain containing 1	18.865	20.0075	23.3893	24.313	0	0.150023	-	0	0.190582	-	0	0.286439	-	0	0.0168315	-	0	0.114935	-	0	0.0894678	-
EgrG_000235400	Beta 13 glucuronyltransferase 3	30.0047	28.8072	30.2976	32.9068	0	0.00722202	-	0	-0.107029	-	0	0.0512654	-	0	-0.137978	-	0	0.0225624	-	0	0.151905	-
EgrG_000235500	Mediator of RNA polymerase II transcription	369.259	305.158	199.949	203.153	0	-0.208675	-	-0.781699	-1.00025	-	-0.719516	-0.937197	-	-0.588865	-0.815299	-	-0.524409	-0.750003	-	0	0.0566598	-
EgrG_000235600	Zinc finger C2H2 type	17.2738	14.1574	12.2089	13.1627	0	-0.21517	-	0	-0.615104	-	0	-0.468988	-	0	-0.423662	-	0	-0.275298	-	0	0.139728	-
EgrG_000235700	DNA polymerase alpha subunit B	59.3305	54.9015	50.7551	52.1186	0	-0.0457711	-	-0.078281	-0.342053	-	-0.00138347	-0.263747	-	-0.0533925	-0.32001	-	0	-0.239457	-	0	0.071917	-
EgrG_000235800	Expressed protein	254.944	278.855	305	444.431	0.0279136	0.195082	-	0	0.141693	-	0.580022	0.724635	-	0	-0.0771169	-	0.369559	0.508072	-	0.451914	0.576553	-
EgrG_000235900	nAChR subunit ShAR1 beta2	30.6948	27.0476	37.4913	45.04	0	-0.115635	-	0	0.168502	-	0.137633	0.472318	-	0	0.260409	-	0.222925	0.566472	-	0.00549313	0.297428	-
EgrG_000236000	Hypothetical protein	8.16067	7.83498	9.27737	9.7127	0	0.00722202	-	0	0.0638599	-	0	0.169771	-	0	0.0329104	-	0	0.141068	-	0	0.0995215	-
EgrG_000236100	Phosphomevalonate kinase	243.004	267.897	257.739	201.86	0.0244686	0.206384	-	0	-0.0319607	-	-0.160141	-0.343906	-	-0.0945367	-0.262072	-	-0.394726	-0.571771	-	-0.150519	-0.318334	-
EgrG_000236200	Neurexin 1 alpha	13.3021	14.1902	24.1606	16.1251	0	0.157901	-	0.363745	0.736949	-	0	0.196486	-	0.194268	0.555321	-	0	0.0171045	-	-0.223852	-0.546852	-
EgrG_000236300	Hypothetical protein	37.4447	42.016	56.3322	41.2649	0	0.231303	-	0.210681	0.469991	-	0	0.0621828	-	0	0.214961	-	0	-0.190601	-	-0.182836	-0.414198	-
EgrG_000236400	Major egg antigen p40	372.805	305.588	591.415	559.375	-0.100811	-0.220707	-	0.450897	0.549085	-	0.409785	0.508918	-	0.642458	0.746064	-	0.603641	0.708144	-	0	-0.0465556	-
EgrG_000236500	Major egg antigen	507.554	480.907	1117.29	805.361	0	-0.0118112	-	0.922922	1.02153	-	0.485997	0.589524	-	0.910529	1.00962	-	0.475872	0.579855	-	-0.361381	-0.438398	-
EgrG_000236600	Ras guanine nucleotide exchange factor	55.8858	49.3777	69.429	56.06	0	-0.11236	-	0	0.195526	-	0	-0.0724063	-	0.0782914	0.284158	-	0	0.0184723	-	-0.0895447	-0.274321	-
EgrG_000236700	Muscleblind protein 2	25.7928	32.25	27.1874	25.8793	0.0487765	0.386375	-	0	-0.0427055	-	0	-0.0733769	-	-0.141797	-0.452808	-	-0.166785	-0.481233	-	0	-0.0370606	-
EgrG_000236800	Hypothetical protein	0	0	0	0	0	0.00722202	-	0	-0.544715	-	0	-0.502935	-	0	-0.575665	-	0	-0.531638	-	0	0.0353912	-
EgrG_000236900	Dynamin 1 protein	36.5382	29.6167	54.7432	54.3589	0	-0.235929	-	0.20511	0.464091	-	0.234753	0.494118	-	0.402962	0.676292	-	0.434868	0.708566	-	0	0.023638	-
EgrG_000237000	Eukaryotic elongation factor 2 kinase	90.1068	72.6545	136.329	104.835	-0.0593506	-0.244221	-	0.328494	0.480151	-	0	0.141644	-	0.539983	0.700645	-	0.196344	0.364384	-	-0.212106	-0.344897	-
EgrG_000237100	Tektin 1	17.562	14.5619	13.84	18.0122	0	-0.200886	-	0	-0.461057	-	0	-0.0454621	-	0	-0.283899	-	0	0.133943	-	0	0.409206	-
EgrG_000237200	Pre mRNA splicing factor syf1	75.6955	64.888	89.662	84.0038	0	-0.155996	-	0	0.127206	-	0	0.0734285	-	0.0821936	0.259474	-	0.0283528	0.207944	-	0	-0.0601664	-
EgrG_000237250	Protein memo1	197.635	184.237	120.997	161.421	0	-0.0352132	-	-0.611543	-0.823517	-	-0.170409	-0.368285	-	-0.598527	-0.812031	-	-0.155042	-0.354553	-	0.241485	0.448842	-
EgrG_000237300	Vang-like protein 1	38.7831	35.0086	45.5712	36.7087	0	-0.0814356	-	0	0.114726	-	0	-0.156377	-	0	0.172434	-	0	-0.0964225	-	-0.048101	-0.277492	-
EgrG_000237400	Rho guanine nucleotide exchange factor 16	98.5331	80.1762	62.9802	79.442	-0.0549325	-0.231126	-	-0.5861	-0.761626	-	-0.220864	-0.386894	-	-0.371128	-0.554228	-	-0.00322961	-0.17725	-	0.196166	0.368342	-
EgrG_000237500	Tetraspanin ec2 domain	0.50921	0.407407	0.25224	0.126261	0	-0.21517	-	0	-1.03014	-	0	-1.72533	-	0	-0.838699	-	0	-1.53164	-	0	-0.701574	-
EgrG_000237600	Hypothetical protein	30.1471	37.4384	74.5053	70.9325	0	0.374954	-	0.79322	1.17822	-	0.760057	1.14773	-	0.42646	0.77954	-	0.395308	0.751296	-	0	-0.0368791	-
EgrG_000237700	Annexin	151.101	208.02	164.453	170.579	0.322255	0.526227	-	0	0.00494047	-	0	0.097795	-	-0.359956	-0.545014	-	-0.266361	-0.449913	-	0	0.0864654	-
EgrG_000237800	Hypothetical protein	25.2311	31.1796	46.7759	39.5811	0	0.36822	-	0.381617	0.765853	-	0.170363	0.566107	-	0.018445	0.373906	-	0	0.176406	-	0	-0.206135	-
EgrG_000237900	Hypothetical protein	0.586577	2.81583	6.53768	10.472	0	1.59218	-	0.466334	2.45528	Up	1.24579	3.14092	Up	0	0.839373	-	0	1.52726	-	0	0.679247	-
EgrG_000238000	Surfeit locus 6	238.418	262.284	149.472	219.379	0	0.203142	-	-0.536921	-0.789134	-	0	-0.196832	-	-0.771855	-1.016	-	-0.199164	-0.421455	-	0.34593	0.585913	-
EgrG_000238100	Pre-b-cell leukemia	63.6536	57.3811	121.852	122.35	0	-0.0833297	-	0.577225	0.817245	-	0.623378	0.863288	-	0.631623	0.876848	-	0.68002	0.925136	-	0	0.0396532	-
EgrG_000238200	Protocadherin 1	5.69496	5.85823	7.67722	6.83857	0	0.105402	-	0	0.305538	-	0	0.180208	-	0	0.176408	-	0	0.0533246	-	0	-0.131719	-
EgrG_000238300	Transmembrane protein c9orf5	13.7868	15.0467	16.2854	16.7419	0	0.190668	-	0	0.119536	-	0	0.199385	-	0	-0.0948594	-	0	-0.0127645	-	0	0.0734592	-
EgrG_000238400	Charged multivesicular body protein 3	1166.9	1432.23	749.981	819.607	0.26986	0.361437	-	-0.65308	-0.753866	-	-0.487119	-0.585682	-	-1.04364	-1.13903	Down	-0.875559	-0.9686	-	0.0595918	0.161796	-
EgrG_000239500	Nephrin	2.92972	3.54656	8.80214	5.4009	0	0.335276	-	0.9254	1.44759	-	0.226121	0.787966	-	0.605933	1.08859	-	0	0.431209	-	-0.273263	-0.666013	-
EgrG_000239700	Expressed conserved protein	159.256	210.572	196.182	184.971	0.0572556	0.465513	-	0	0.17965	-	0	0.135391	-	0	-0.30959	-	0	-0.351603	-	0	-0.0506487	-
EgrG_000239800	Protein kinase family member kin 1	18.5283	14.1182	14.2042	10.9386	0	-0.320353	-	0	-0.500321	-	-0.203767	-0.83051	-	0	-0.203696	-	0	-0.531638	-	0	-0.336578	-
EgrG_000239850	Glucan 14 alpha branching enzyme 1	33.9992	23.1464	39.1569	45.7534	-0.138369	-0.48606	-	0	0.0852348	-	0.0712224	0.349408	-	0.229604	0.547567	-	0.504143	0.813986	-	0.0109727	0.257784	-
EgrG_000239900	Seryl tRNA synthetase mitochondrial	41.1845	30.0408	29.4091	29.8399	0	-0.386259	-	-0.216188	-0.601671	-	-0.156322	-0.540655	-	0	-0.239139	-	0	-0.175876	-	0	0.0546274	-
EgrG_000240000	Tetratricopeptide repeat protein 27	87.9471	80.938	80.5364	85.4595	0	-0.0537273	-	-0.0514025	-0.243696	-	0	-0.11805	-	-0.0189912	-0.213696	-	0	-0.0858038	-	0	0.119257	-
EgrG_000240100	AP1 complex subunit beta 1	87.1532	82.8402	118.372	119.232	0	-0.0072231	-	0.178304	0.324682	-	0.229076	0.375286	-	0.161345	0.308177	-	0.214361	0.361028	-	0	0.044215	-
EgrG_000240200	Nuclear receptor 2dbd gamma	0	0	0	0	0	0.00722202	-	0	-0.544715	-	0	-0.502935	-	0	-0.575665	-	0	-0.531638	-	0	0.0353912	-
EgrG_000240300	Expressed conserved protein	0	2.37054	0.917302	2.75499	0	1.59218	-	0	0.455285	-	0	1.49707	-	0	-1.16063	-	0	-0.1166	-	0	1.03539	-
EgrG_000240400	Neuroglian	32.3253	22.8583	29.9156	26.5654	-0.152499	-0.432428	-	0	-0.228829	-	-0.105698	-0.359571	-	0	0.179872	-	0	0.0513764	-	0	-0.137131	-
EgrG_000240500	Expressed protein	34.029	26.1367	13.148	32.4006	0	-0.3009	-	-0.283312	-1.4378	-	0	-0.15898	-	0	-1.16063	-	0	0.120439	-	0.18869	1.27243	-
EgrG_000240600	Mps one binder kinase activator 2a	123.703	150.094	102.772	112.306	0.0635482	0.343785	-	-0.0938353	-0.38425	-	0	-0.216518	-	-0.479209	-0.751763	-	-0.314851	-0.581784	-	0	0.161344	-
EgrG_000240700	Nervous system adducin	136.696	135.482	168.619	143.811	0	0.0530698	-	0.053777	0.186026	-	0	-0.00326055	-	0	0.109228	-	0	-0.0778114	-	-0.0756773	-0.195676	-
EgrG_000240800	Hypothetical protein	3.93224	13.2136	7.30444	10.2377	0	1.42226	-	0	0.455285	-	0	0.912103	-	0	-0.990702	-	0	-0.531638	-	0	0.450429	-
EgrG_000240900	COP9 signalosome complex subunit 7b	163.15	203.473	93.5082	121.361	0.161081	0.383785	-	-0.664671	-0.918174	-	-0.265108	-0.502935	-	-1.08632	-1.32569	Down	-0.685497	-0.908201	-	0.155347	0.40885	-
EgrG_000241000	Hypothetical protein	1.14572	0.366666	3.12147	5.96584	0	-0.992778	-	0	1.04025	-	0.177858	1.9565	-	0	2.0093	-	1.01002	2.92779	Up	0	0.90986	-
EgrG_000241100	Hypothetical protein	9.86282	6.68414	8.19056	9.71021	0	-0.478205	-	0	-0.388596	-	0	-0.108656	-	0	0.0658813	-	0	0.348068	-	0	0.273551	-
EgrG_000241200	Hypothetical protein	3.03344	4.36856	2.25394	3.3847	0	0.42226	-	0	-0.544715	-	0	-0.0878974	-	0	-0.990702	-	0	-0.531638	-	0	0.450429	-
EgrG_000241300	Glypican	12.9835	10.6972	15.7365	15.0007	0	-0.211788	-	0	0.157287	-	0	0.128678	-	0	0.345347	-	0	0.318985	-	0	-0.0349982	-
EgrG_000241400	Protein N terminal asparagine amidohydrolase	9.81407	9.13687	8.39704	12.8309	0	-0.0358467	-	0	-0.346776	-	0	0.292245	-	0	-0.334657	-	0	0.306611	-	0	0.632632	-
EgrG_000241500	Integrator complex subunit 6	65.4512	51.0322	70.5626	82.1273	-0.0642086	-0.292338	-	0	-0.00866226	-	0.0581977	0.25017	-	0.0495142	0.259948	-	0.316352	0.521028	-	0.0792028	0.252444	-
EgrG_000241600	Expressed protein	16.7637	12.8758	24.0816	24.9399	0	-0.292338	-	0	0.362175	-	0	0.451261	-	0	0.630786	-	0	0.722119	-	0	0.0826969	-
EgrG_000241700	Expressed conserved protein	21.0129	32.9159	53.4137	42.7789	0	0.685294	-	0.371885	1.17775	-	0.0656954	0.903058	-	0	0.468729	-	0	0.196283	-	0	-0.281082	-
EgrG_000241800	Cell division cycle protein 20	11.4475	6.0341	5.83738	9.1833	-0.0772367	-0.835237	-	-0.356836	-1.07523	-	0	-0.39602	-	0	-0.263721	-	0	0.417736	-	0	0.672821	-
EgrG_000241900	Activator of 90 kDa heat shock protein ATPase	424.092	408.582	415.258	531.116	0	0.0122262	-	-0.0291569	-0.146823	-	0.136972	0.248197	-	-0.0652334	-0.182776	-	0.10338	0.21449	-	0.285902	0.388631	-
EgrG_000242000	ATPase family aaa domain containing protein	57.1547	51.4007	79.0224	101.983	0	-0.0867979	-	0.117668	0.34907	-	0.535323	0.756682	-	0.176039	0.41214	-	0.595735	0.821999	-	0.217508	0.401223	-
EgrG_000242100	Prenylcysteine oxidase	29.9674	21.9896	29.583	26.5908	0	-0.377442	-	0	-0.137372	-	0	-0.250169	-	0	0.216342	-	0	0.105792	-	0	-0.119186	-
EgrG_000242200	FAD synthase	69.3963	46.5058	61.7001	66.9167	-0.232628	-0.509695	-	-0.0430225	-0.28647	-	0	-0.129476	-	0	0.199497	-	0.0962707	0.358738	-	0	0.150605	-
EgrG_000242300	peptidase Clp S14 family	94.4849	63.1473	110.642	95.1193	-0.204695	-0.513168	-	0	0.109669	-	0	-0.0677195	-	0.317219	0.59911	-	0.134278	0.423968	-	0	-0.183777	-
EgrG_000242400	ATP dependent clp protease proteolytic subunit	139.403	124.723	87.2258	91.497	0	-0.0942232	-	-0.516782	-0.791808	-	-0.411024	-0.682914	-	-0.441312	-0.721312	-	-0.333252	-0.610171	-	0	0.102505	-
EgrG_000242500	Dosage compensation regulator	19.5007	18.9536	37.4465	26.7433	0	0.0248519	-	0.572531	0.821464	-	0.112999	0.376899	-	0.524977	0.772884	-	0.0676327	0.330567	-	-0.244597	-0.450953	-
EgrG_000242600	Pleckstriny domain containing family m	35.1024	38.3976	48.1024	49.6545	0	0.193991	-	0	0.332949	-	0.050672	0.418737	-	0	0.115231	-	0	0.203265	-	0	0.0793984	-
EgrG_000242700	Serine:threonine protein phosphatase 2a	79.8521	83.2693	114.221	132.591	0	0.126008	-	0.147762	0.397624	-	0.4092	0.652563	-	0.00418307	0.247889	-	0.268035	0.505074	-	0.0470541	0.24855	-
EgrG_000242800	Hypothetical protein	36.3282	39.5452	68.8131	52.4289	0	0.187794	-	0.571228	0.802304	-	0.208751	0.450771	-	0.36913	0.590782	-	0.00846016	0.241496	-	-0.169	-0.357922	-
EgrG_000243000	Expressed conserved protein	29.8986	28.1195	81.1549	91.6852	0	-0.0219243	-	0.789772	1.30328	-	1.01284	1.51854	Up	0.784354	1.30148	-	1.00962	1.51899	Up	0	0.208874	-
EgrG_000243100	Transcriptional adapter 2 beta	24.9882	26.3562	33.5601	29.0598	0	0.142272	-	0.0235706	0.306275	-	0	0.139302	-	0	0.140275	-	0	-0.0244505	-	0	-0.173362	-
EgrG_000243200	Step II splicing factor slu7	44.7804	36.5834	66.4256	60.9281	0	-0.224785	-	0.205443	0.450048	-	0.117166	0.365821	-	0.393591	0.651106	-	0.307758	0.569125	-	0	-0.0906167	-
EgrG_000243300	Hypothetical protein	18.7359	18.8876	20.8821	26.248	0	0.0764847	-	0	0.0323421	-	0	0.399218	-	0	-0.0678701	-	0	0.301252	-	0	0.360487	-
EgrG_000243400	WD repeat containing domain	21.3935	20.157	26.0656	24.9087	0	-0.019745	-	0	0.165283	-	0	0.140209	-	0	0.161301	-	0	0.138473	-	0	-0.0314638	-
EgrG_000243450	DNA polymerase subunit gamma	19.4691	13.1893	13.5198	12.9935	-0.14011	-0.493043	-	-0.31259	-0.641856	-	-0.326244	-0.658671	-	0	-0.172541	-	0	-0.187108	-	0	-0.0232035	-
EgrG_000243500	Spectrin beta chain	11.7148	12.6635	9.60712	11.0702	0	0.177738	-	-0.120408	-0.402863	-	0	-0.158819	-	-0.330989	-0.604328	-	-0.0931277	-0.358039	-	0	0.237654	-
EgrG_000243550	Centrosomal protein of 104 kDa	10.4607	9.58149	19.1189	17.441	0	-0.0598922	-	0.330007	0.744046	-	0.231528	0.652343	-	0.359945	0.780211	-	0.26381	0.690755	-	0	-0.0980918	-
EgrG_000243600	Annexin	370.401	435.264	522.538	568.325	0.161512	0.298539	-	0.254503	0.379605	-	0.417601	0.540896	-	0	0.0573387	-	0.105179	0.220876	-	0.0525025	0.154901	-
EgrG_000243700	Annexin	9.52359	7.11162	17.8219	20.9904	0	-0.340701	-	0.0353543	0.756454	-	0.328812	1.02956	-	0.297428	1.07343	-	0.591732	1.34878	-	0	0.266717	-
EgrG_000243800	Annexin	11.907	10.1616	7.37271	2.95239	0	-0.157837	-	0	-0.799972	-	-0.896657	-2.01195	Down	0	-0.665863	-	-0.731077	-1.87559	-	-0.0564684	-1.21837	-
EgrG_000244000	Annexin	872.956	973.713	303.621	434.858	0.134891	0.223492	-	-1.52485	-1.63923	Down	-0.978808	-1.08115	-	-1.77475	-1.88645	Down	-1.22678	-1.32612	Down	0.428258	0.551697	-
EgrG_000244100	Transcription factor far1	123.354	104.879	71.136	87.1936	0	-0.167634	-	-0.657491	-0.909332	-	-0.336886	-0.57637	-	-0.505969	-0.765426	-	-0.18274	-0.430218	-	0.0716226	0.326573	-
EgrG_000244200	Ras protein rab 7a	476.997	531.333	297.64	390.303	0.0715156	0.2214	-	-0.633828	-0.796328	-	-0.213359	-0.365572	-	-0.884434	-1.04146	-	-0.462106	-0.608453	-	0.265453	0.424366	-
EgrG_000244250	Target of rapamycin complex subunit lst8	52.1316	60.7326	68.2594	76.6118	0	0.284756	-	0	0.268872	-	0.159	0.475039	-	0	-0.0396118	-	0	0.168802	-	0	0.199778	-
EgrG_000244300	E3 ubiquitin protein ligase RNF13	92.6533	88.9556	125.454	123.949	0	0.00722202	-	0.106395	0.319307	-	0.12864	0.34209	-	0.0754455	0.288358	-	0.0999366	0.313387	-	0	0.0163942	-
EgrG_000244400	Zinc finger protein	113.754	107.929	65.961	68.0259	0	-0.0097844	-	-0.585577	-0.900859	-	-0.503507	-0.816434	-	-0.598613	-0.914802	-	-0.514287	-0.828131	-	0	0.0780355	-
EgrG_000244500	Ubiquitin conjugating enzyme e2 g1	264.484	263.579	194.653	268.239	0	0.0609099	-	-0.3267	-0.558455	-	0	-0.0566159	-	-0.41361	-0.643093	-	0	-0.139007	-	0.280731	0.49545	-
EgrG_000244600	PolyA polymerase papalpha	41.9944	34.5291	21.7622	30.2769	0	-0.21517	-	-0.690743	-1.06139	-	-0.205762	-0.547789	-	-0.4851	-0.86995	-	0	-0.3541	-	0.13384	0.507215	-
EgrG_000244800	Sarco:endoplasmic reticulum calcium ATPase	70.8837	67.0613	80.8102	83.287	0	-0.0139633	-	0	0.0721391	-	0	0.155818	-	0	0.0623749	-	0	0.1483	-	0	0.0772897	-
EgrG_000244900	Exonuclease 1	10.5079	7.33709	10.0384	11.6739	0	-0.44529	-	0	-0.186261	-	0	0.0696439	-	0	0.235301	-	0	0.493453	-	0	0.249516	-
EgrG_000245000	RNA:rnp complex 1 interacting phosphatase	256.728	252.817	248.252	246.299	0	0.0437479	-	0	-0.165428	-	0	-0.136633	-	-0.0179146	-0.232903	-	0	-0.201862	-	0	0.0224055	-
EgrG_000245100	Endoplasmic reticulum oxidoreductin 1	47.9139	47.2175	53.3239	66.8865	0	0.0446967	-	0	0.0360228	-	0.130285	0.402267	-	0	-0.0324015	-	0.0662261	0.33609	-	0.116936	0.359856	-
EgrG_000245200	Protein stoned B	14.2334	16.1873	34.7234	28.8096	0	0.250599	-	0.920443	1.16612	-	0.685167	0.937313	-	0.660366	0.891794	-	0.426955	0.665233	-	-0.0554639	-0.235197	-
EgrG_000245300	Calumenin	81.1891	88.5302	85.9852	103.025	0	0.190086	-	0	-0.0353503	-	0	0.264892	-	0	-0.249164	-	0	0.0533246	-	0.0386937	0.293853	-
EgrG_000245400	Pfam-B_16516 and DUF4200 domain containing protein	55.5607	62.85	33.1084	36.4192	0	0.241687	-	-0.364142	-0.859589	-	-0.198688	-0.683507	-	-0.649284	-1.125	-	-0.482033	-0.946675	-	0	0.169692	-
EgrG_000245500	N acetylglucosaminyl phosphatidylinositol	19.1188	20.6991	15.1126	31.7721	0	0.177147	-	0	-0.457252	-	0.0732204	0.640023	-	-0.000354946	-0.658127	-	0	0.441395	-	0.534061	1.09089	-
EgrG_000245600	Sulfhydryl oxidase 1	36.6605	28.0534	24.8126	28.3505	0	-0.318264	-	-0.33777	-0.67867	-	-0.116324	-0.447172	-	-0.0208986	-0.384133	-	0	-0.150389	-	0	0.225109	-
EgrG_000245700	Transcription initiation factor TFIID subunit 5	69.9493	51.5297	76.055	71.8859	-0.142007	-0.374009	-	0	0.00356667	-	0	-0.0374794	-	0.139639	0.353848	-	0.0984976	0.315048	-	0	-0.0474353	-
EgrG_000245800	Expressed conserved protein	72.378	74.3215	77.4634	79.8677	0	0.103898	-	0	-0.0197048	-	0	0.0644628	-	0	-0.14733	-	0	-0.0609162	-	0	0.0777785	-
EgrG_000245900	Ankyrin repeat domain containing protein 10	147.698	167.381	77.4325	78.6849	0.0117603	0.245879	-	-0.779615	-1.04626	-	-0.717451	-0.983028	-	-1.05857	-1.31587	Down	-0.994196	-1.25039	-	0	0.0568443	-
EgrG_000246000	MMP37 protein mitochondrial	29.2353	24.6215	30.6787	29.5684	0	-0.180057	-	0	-0.0503552	-	0	-0.0630227	-	0	0.105974	-	0	0.0955529	-	0	-0.0190566	-
EgrG_000246100	Protein cwc15 A	147.837	143.476	147.059	177.92	0	0.022735	-	0	-0.124812	-	0	0.189685	-	0	-0.171274	-	0	0.145469	-	0.104655	0.308108	-
EgrG_000246200	Thymosin beta 4	1264.98	1272.92	656.117	907.265	0	0.0749396	-	-0.896017	-1.06266	-	-0.40235	-0.555512	-	-0.996355	-1.16133	-	-0.500587	-0.651932	-	0.332773	0.500763	-
EgrG_000246300	Hypothetical protein	1.0617	3.05799	0	0	0	1.00722	-	0	-1.54472	-	0	-1.50293	-	0	-2.57566	-	0	-2.53164	-	0	0.0353912	-
EgrG_000246500	Transforming protein rhoa	419.027	465.635	444.854	485.541	0.0408205	0.217842	-	0	-0.030574	-	0	0.135729	-	-0.109222	-0.272144	-	0	-0.103595	-	0.00955529	0.159914	-
EgrG_000246600	Transforming protein rhoa	579.888	615.486	454.609	593.661	0.0229631	0.151825	-	-0.336896	-0.467419	-	0	-0.0424869	-	-0.515817	-0.642972	-	-0.0961683	-0.215793	-	0.297897	0.418543	-
EgrG_000246700	Expressed protein	186.713	246.046	170.471	178.832	0.108251	0.461535	-	0	-0.249259	-	0	-0.140365	-	-0.398784	-0.734521	-	-0.291291	-0.62338	-	0	0.102505	-
EgrG_000246800	Membrane associated progesterone receptor	98.9061	74.0357	101.309	109.32	0	-0.34957	-	0	-0.0838107	-	0	0.0657258	-	0	0.242032	-	0.0474671	0.393815	-	0	0.143147	-
EgrG_000246900	Protein iws1	32.9128	35.2689	70.0525	63.497	0	0.164763	-	0.662156	0.967544	-	0.556287	0.866299	-	0.484751	0.779053	-	0.380957	0.680055	-	0	-0.107634	-
EgrG_000247000	ATPase asna1	64.9654	66.9929	79.1115	89.4916	0	0.109857	-	0	0.165409	-	0.103535	0.382972	-	0	0.0318244	-	0	0.251634	-	0	0.211174	-
EgrG_000247100	T box transcription factor tbx2	22.1383	16.1656	20.1564	21.1068	0	-0.384465	-	0	-0.253375	-	0	-0.147106	-	0	0.107362	-	0	0.215878	-	0	0.0998799	-
EgrG_000247200	Hypothetical protein	0	0	0	0	0	0.00722202	-	0	-0.544715	-	0	-0.502935	-	0	-0.575665	-	0	-0.531638	-	0	0.0353912	-
EgrG_000247300	Disks large 3	6.30965	4.68472	11.0018	7.25932	0	-0.358062	-	0.226463	0.674963	-	0	0.119502	-	0.5227	1.0093	-	0	0.456084	-	-0.166119	-0.56185	-
EgrG_000247400	Xenotropic and polytropic retrovirus receptor 1	10.3724	6.76423	10.6153	8.44356	-0.0406312	-0.54442	-	0	-0.0865098	-	0	-0.374037	-	0	0.434183	-	0	0.148902	-	0	-0.293916	-
EgrG_000247500	Hypothetical protein	3.19576	3.75005	2.11072	1.58481	0	0.270256	-	0	-0.696718	-	0	-1.01751	-	0	-0.990702	-	0	-1.30925	-	0	-0.327179	-
EgrG_000247600	N acetyltransferase mak3	1.26393	1.61799	0.313048	0.940195	0	0.32915	-	0	-1.54472	-	0	-0.502935	-	0	-1.89759	-	0	-0.853566	-	0	1.03539	-
EgrG_000247700	Serine:threonine protein phosphatase 1	201.599	158.131	162.287	158.532	-0.145382	-0.284141	-	-0.299813	-0.429238	-	-0.292664	-0.422825	-	-0.0317697	-0.168824	-	-0.0224152	-0.160165	-	0	2.41285e-05	-
EgrG_000247750	Transcription initiation factor IIF	84.1176	67.3215	97.4326	72.1003	-0.058297	-0.254908	-	0	0.0949743	-	-0.116679	-0.298747	-	0.147323	0.326155	-	0	-0.0653199	-	-0.237402	-0.40011	-
EgrG_000247800	Exostosin 3	9.25395	5.40282	8.9202	5.95346	-0.0806038	-0.698035	-	0	-0.173621	-	-0.141433	-0.709386	-	0	0.500686	-	0	-0.032832	-	-0.010797	-0.542154	-
EgrG_000247900	Ligand of numb protein x 2	19.0266	23.1116	28.9777	27.8372	0.0134228	0.344917	-	0.187595	0.486649	-	0.167703	0.469051	-	0	0.118004	-	0	0.102652	-	0	-0.0239874	-
EgrG_000248000	Nibrin	11.6954	5.24978	5.4172	7.68297	-0.41928	-1.06873	-	-0.613566	-1.21541	-	-0.125475	-0.679813	-	0	-0.170408	-	0	0.367433	-	0	0.529206	-
EgrG_000248100	Kelch protein 10	0	0	0	0.256417	0	0.00722202	-	0	-0.544715	-	0	1.08203	-	0	-0.575665	-	0	1.05332	-	0	1.62035	-
EgrG_000248200	Hypothetical protein	3.11249	1.32812	6.93803	8.23206	0	-0.992778	-	0	0.940712	-	0	1.21953	-	0.245822	1.90976	-	0.562703	2.19083	Up	0	0.27243	-
EgrG_000248300	Glutaminyl tRNA synthetase	69.3646	62.6889	74.0232	80.4243	0	-0.079782	-	0	-0.0235493	-	0	0.136067	-	0	0.0325052	-	0	0.194369	-	0	0.153228	-
EgrG_000248500	Coiled coil helix coiled coil helix	939.568	1089.08	818.537	798.077	0.146801	0.278804	-	-0.181971	-0.315341	-	-0.177514	-0.311668	-	-0.491081	-0.617873	-	-0.484336	-0.611953	-	0	-0.00271598	-
EgrG_000248600	D111 G patch	173.953	163.359	119.745	119.622	0	-0.0246141	-	-0.439273	-0.654716	-	-0.400474	-0.616029	-	-0.43715	-0.65383	-	-0.396104	-0.612896	-	0	0.0322986	-
EgrG_000248800	Multidrug resistance associated protein 4	26.8107	25.7407	14.3433	21.539	0	0.00722202	-	0	-0.997227	-	-0.0120464	-0.39602	-	-0.0182542	-1.02818	-	-0.0407494	-0.424723	-	0	0.594819	-
EgrG_000248900	Gag pol polyprotein	16.404	14.8744	25.7317	21.0152	0	-0.0729483	-	0	0.512618	-	0	0.264892	-	0	0.561839	-	0	0.316359	-	0	-0.254115	-
EgrG_000249000	Phospholipase D	15.3881	16.6119	20.9529	18.7856	0	0.17562	-	0.0414131	0.326002	-	0	0.209084	-	0	0.126655	-	0	0.0119838	-	0	-0.123307	-
EgrG_000249100	Phospholipase d1	0.193565	0.27876	19.9917	17.2063	0	0.42226	-	4.36805	5.99444	Up	4.18965	5.81899	Up	4.01808	5.54846	Up	3.84141	5.37525	Up	0	-0.18184	-
EgrG_000249200	Microtubule associated protein xmap215	20.9477	20.8245	26.6375	23.8665	0	0.0573455	-	0.0183277	0.22894	-	0	0.110883	-	0	0.147867	-	0	0.032056	-	0	-0.124447	-
EgrG_000249300	Innexin	12.1253	9.3699	11.4267	9.78955	0	-0.301728	-	0	-0.205509	-	0	-0.386121	-	0	0.0724916	-	0	-0.105874	-	0	-0.187001	-
EgrG_000249400	Innexin unc 9	199.644	186.842	180.222	206.316	0	-0.0295875	-	-0.113764	-0.264143	-	0	-0.0290669	-	-0.106791	-0.258283	-	0	-0.0209604	-	0.090859	0.228687	-
EgrG_000249500	Innexin unc 9	20.0863	18.1368	18.1229	22.2343	0	-0.0802408	-	0	-0.267606	-	0	0.0649541	-	0	-0.211092	-	0	0.123714	-	0	0.326171	-
EgrG_000249600	Heat shock protein family member hsp 3	251.096	208.713	407.144	642.228	-0.0753187	-0.200596	-	0.478008	0.580582	-	1.18186	1.27814	Up	0.649709	0.75745	-	1.35549	1.45725	Up	0.617387	0.691165	-
EgrG_000249700	Tho complex subunit 5 protein	63.4161	44.5576	84.5566	79.331	-0.185157	-0.441877	-	0.0896257	0.297258	-	0.035228	0.245526	-	0.486079	0.715408	-	0.434176	0.665923	-	0	-0.0581207	-
EgrG_000249800	Vesicular glutamate transporter	40.1314	28.0438	48.8804	45.5342	-0.0409484	-0.44768	-	0	0.16477	-	0	0.103045	-	0.221625	0.588722	-	0.157343	0.529244	-	0	-0.0681134	-
EgrG_000250300	Myosin xvIIIa	35.1426	38.017	51.8564	28.5346	0	0.178268	-	0.101229	0.440072	-	0	-0.377404	-	0	0.238077	-	-0.19962	-0.577153	-	-0.493713	-0.823865	-
EgrG_000250400	Expressed conserved protein	184.216	244.37	120.161	140.17	0.201909	0.472129	-	-0.429753	-0.731885	-	-0.178819	-0.470391	-	-0.947712	-1.22774	-	-0.695399	-0.964001	-	0	0.255104	-
EgrG_000250500	Expressed conserved protein	14.4182	13.2136	18.0176	17.5503	0	-0.0569083	-	0	0.17965	-	0	0.182957	-	0	0.212831	-	0	0.218384	-	0	-0.00308298	-
EgrG_000250600	Developmentally regulated GTP binding protein 1	413.767	378.518	272.545	316.89	0	-0.0624185	-	-0.580165	-0.71839	-	-0.327663	-0.460917	-	-0.539805	-0.679699	-	-0.284996	-0.41998	-	0.113837	0.251084	-
EgrG_000250700	Hypothetical protein	136.825	171.564	107.777	120.133	0.0633927	0.390551	-	-0.114829	-0.460947	-	0	-0.264946	-	-0.552839	-0.875225	-	-0.362888	-0.676977	-	0	0.189612	-
EgrG_000250800	Serine:threonine protein kinase	6.18468	8.90678	12.9507	9.06172	0.0615779	0.584989	-	0.473441	0.93609	-	0	0.464399	-	0	0.327374	-	0	-0.142071	-	-0.0988906	-0.47808	-
EgrG_000250900	Arginine:serine rich coiled coil protein 2	118.284	110.143	86.0356	77.9163	0	-0.036766	-	-0.313708	-0.575365	-	-0.409785	-0.677742	-	-0.298504	-0.562327	-	-0.392382	-0.662457	-	0	-0.108766	-
EgrG_000251000	Arginine:serine rich coiled coil protein 2	192.277	186.209	148.459	131.835	0	0.0196591	-	-0.179478	-0.489574	-	-0.301302	-0.619974	-	-0.223611	-0.53296	-	-0.343168	-0.661114	-	0	-0.13679	-
EgrG_000251100	rRNA methyltransferase 3	44.2987	36.9068	54.4962	50.4723	0	-0.196792	-	0	0.18111	-	0	0.110804	-	0.1235	0.354174	-	0.051977	0.286115	-	0	-0.076695	-
EgrG_000251200	Run domain beclin 1 interacting and cystein rich	14.8394	16.5972	29.8956	24.4667	0	0.225402	-	0.498343	0.884969	-	0.237293	0.637243	-	0.267708	0.635839	-	0.00826716	0.39036	-	0	-0.254115	-
EgrG_000251300	Expressed conserved protein	0.748997	0.719105	0.278265	0.557152	0	0.00722202	-	0	-1.28168	-	0	-0.502935	-	0	-1.31263	-	0	-0.531638	-	0	0.772357	-
EgrG_000251400	Expressed protein	0	0	1.06605	0.355749	0	0.00722202	-	0	2.26264	-	0	1.08203	-	0	2.23169	-	0	1.05332	-	0	-1.187	-
EgrG_000251500	FMRFamide activated amiloride sensitive sodium	0	0.480817	0	1.11759	0	1.00722	-	0	-0.544715	-	0	1.49707	-	0	-1.57566	-	0	0.468362	-	0	2.03539	-
EgrG_000251600	FMRFamide activated amiloride sensitive sodium	0	0	0	0	0	0.00722202	-	0	-0.544715	-	0	-0.502935	-	0	-0.575665	-	0	-0.531638	-	0	0.0353912	-
EgrG_000251700	39s ribosomal protein L48 mitochondrial	77.9539	91.3725	86.3504	88.5816	0	0.293526	-	0	0.0284702	-	0	0.105297	-	0	-0.288784	-	0	-0.20971	-	0	0.0704381	-
EgrG_000251800	Cytochrome oxidase biogenesis protein	42.4155	45.2755	44.0442	59.9672	0	0.159225	-	0	-0.0643862	-	0.0980301	0.41931	-	0	-0.247339	-	0	0.238604	-	0.184828	0.477307	-
EgrG_000251900	Choline:ethanolaminephosphotransferase 1	103.873	110.509	80.7843	71.1926	0	0.154976	-	-0.246307	-0.479048	-	-0.380999	-0.620771	-	-0.431305	-0.657751	-	-0.563564	-0.797228	-	0	-0.148112	-
EgrG_000252000	N acetyltransferase	385.888	397.441	236.285	234.651	0	0.108408	-	-0.6424	-0.823462	-	-0.611849	-0.793289	-	-0.777499	-0.955598	-	-0.744692	-0.923178	-	0	0.0237846	-
EgrG_000252100	Neurogenic locus notch protein 2	38.4444	33.8502	49.2865	39.1177	0	-0.116957	-	0	0.239076	-	0	-0.0529991	-	0.0250362	0.332306	-	0	0.0424773	-	-0.0234256	-0.298465	-
EgrG_000252500	Proteasome prosome macropain subunit beta	363.732	356.766	247.255	350.275	0	0.0380418	-	-0.49467	-0.672903	-	0	-0.130878	-	-0.557396	-0.734673	-	-0.0266637	-0.1904	-	0.367929	0.535637	-
EgrG_000252600	Nuclear receptor subfamily 0 group B member	27.0372	25.9581	32.1758	30.0862	0	0.00722202	-	0	0.130445	-	0	0.0742503	-	0	0.0994956	-	0	0.0455473	-	0	-0.062584	-
EgrG_000252700	Replication factor C subunit 2	86.983	97.0207	105.738	106.095	0	0.222804	-	0	0.163428	-	0	0.208439	-	0	-0.0831038	-	0	-0.0358459	-	0	0.0386223	-
EgrG_000252800	Ribosomal protein L15	861.793	891.542	1090.19	1232.42	0.000723339	0.11488	-	0.119391	0.222602	-	0.338696	0.439615	-	0	0.0839952	-	0.204685	0.303254	-	0.124113	0.210623	-
EgrG_000252900	Tho complex subunit 7	139.461	163.698	144.071	164.646	0.0404494	0.296307	-	0	-0.0705984	-	0	0.161738	-	-0.15382	-0.390633	-	0	-0.15605	-	0.00510452	0.225948	-
EgrG_000253000	Glutaminyl peptide cyclotransferase	107.045	83.4508	102.078	101.324	-0.0318707	-0.292338	-	0	-0.185634	-	0	-0.156132	-	0	0.0829767	-	0	0.114725	-	0	0.0231128	-
EgrG_000253100	Oral facial digital syndrome 1 protein	49.3328	38.6753	26.8974	24.3004	-0.0486459	-0.284433	-	-0.747657	-0.990126	-	-0.846606	-1.09597	-	-0.474734	-0.729421	-	-0.571757	-0.833019	-	0	-0.112233	-
EgrG_000253150	Calpain A	17.5233	17.4424	25.2748	17.7313	0	0.0589371	-	0.0595076	0.407101	-	0	-0.0618081	-	0	0.324437	-	0	-0.142226	-	-0.156598	-0.475299	-
EgrG_000253200	Kinetochore associated protein 1	3.95559	2.53182	2.72615	2.7292	0	-0.567472	-	-0.0724777	-0.65163	-	-0.0306974	-0.60985	-	0	-0.107886	-	0	-0.0638589	-	0	0.0353912	-
EgrG_000253300	Vesicle trafficking protein sec22b	317.533	337.272	287.196	256.218	0	0.152774	-	-0.0832208	-0.261477	-	-0.202941	-0.385751	-	-0.264737	-0.437979	-	-0.38208	-0.560006	-	0	-0.130663	-
EgrG_000253400	Adenylyltransferase and sulfurtransferase	70.8582	63.3153	83.0583	78.1066	0	-0.0960472	-	0	0.111239	-	0	0.0629188	-	0	0.183559	-	0	0.137485	-	0	-0.0547095	-
EgrG_000253500	Transcription factor eb	17.5233	17.2198	15.7776	13.6483	0	0.0403889	-	0	-0.27054	-	0	-0.437347	-	0	-0.334657	-	0	-0.499216	-	0	-0.173195	-
EgrG_000253700	Protein of unknown function duf1683 C terminal	25.4235	22.8681	28.6181	24.1893	0	-0.0865245	-	0	0.0529305	-	0	-0.148883	-	0	0.115727	-	0	-0.0838391	-	0	-0.208202	-
EgrG_000253800	Protein phosphatase 2a regulatory subunit	106.794	92.5577	141.412	135.079	0	-0.14012	-	0.104236	0.287634	-	0.076694	0.261776	-	0.214731	0.404026	-	0.189488	0.380414	-	0	-0.0322475	-
EgrG_000254000	Ras protein rap 2a	18.6363	26.0255	18.8828	18.0637	0	0.534469	-	0	-0.108616	-	0	-0.130966	-	0	-0.666813	-	0	-0.686916	-	0	-0.0287392	-
EgrG_000254100	Hypothetical protein	0.388191	1.4908	1.00954	0.721905	0	1.59218	-	0	0.870322	-	0	0.497065	-	0	-0.74559	-	0	-1.1166	-	0	-0.379646	-
EgrG_000254200	Proteasome assembly chaperone 2	137.702	144.086	206.117	228.616	0	0.131015	-	0.245243	0.4636	-	0.438516	0.653024	-	0.0962421	0.308858	-	0.291867	0.500528	-	0.00771842	0.183035	-
EgrG_000254300	Blocked early in transport 1	29.1448	52.9653	62.6463	64.2651	0.152691	0.904129	-	0.263138	0.954856	-	0.342493	1.0314	-	0	0.0269998	-	0	0.105792	-	0	0.0701566	-
EgrG_000254400	Hepatoma up regulated protein	63.6745	56.6148	85.882	76.5051	0	-0.103309	-	0.120936	0.314021	-	0	0.187601	-	0.195882	0.393602	-	0.0673083	0.269429	-	0	-0.132809	-
EgrG_000254500	Expressed protein	53.8124	79.5916	77.8073	65.9939	0	0.617276	-	0	0.397182	-	0	0.203334	-	0	-0.243821	-	0	-0.435423	-	0	-0.200237	-
EgrG_000254600	Glyceraldehyde 3 phosphate dehydrogenase	2363.72	2857.3	3197.98	3340.95	0.288874	0.339538	-	0.27279	0.319808	-	0.3764	0.423065	-	0	-0.0434576	-	0.0186026	0.0620454	-	0.0576102	0.0968673	-
EgrG_000254700	ADP ribosylation factor	66.2953	63.4146	58.348	66.4202	0	0.00190822	-	-0.0235207	-0.301261	-	0	-0.0746979	-	-0.0488533	-0.326897	-	0	-0.0980871	-	0	0.220174	-
EgrG_000254900	Expressed protein	6.7563	2.78	3.58582	4.3078	0	-0.992778	-	0	-0.959753	-	0	-0.69558	-	0	0.0092978	-	0	0.275717	-	0	0.257784	-
EgrG_000255000	Hypothetical protein	0.923221	0.886375	4.1159	0.686751	0	0.00722202	-	0	1.26264	-	0	-0.502935	-	0	1.23169	-	0	-0.531638	-	0	-1.77196	-
EgrG_000255100	Tetratricopeptide helical	1.07605	0.344369	0.533027	0.800436	0	-0.992778	-	0	-0.959753	-	0	-0.502935	-	0	0.0092978	-	0	0.468362	-	0	0.450429	-
EgrG_000255150	Tetratricopeptide repeat protein 25	3.58114	1.41574	3.13048	4.07418	0	-1.1627	-	-0.26775	-0.322323	-	0	0.0820277	-	0	0.816653	-	0	1.22325	-	0	0.397961	-
EgrG_000255200	Optic atrophy 1 protein opa1	71.864	72.4403	78.1383	79.4767	0	0.0773973	-	0	0.0038367	-	0	0.0684811	-	0	-0.0972881	-	0	-0.0303972	-	0	0.0582553	-
EgrG_000255300	Small GTP binding protein	525.543	511.704	500.544	537.829	0	0.0274606	-	-0.0441507	-0.186844	-	0	-0.0431062	-	-0.0959209	-0.238032	-	0	-0.0920478	-	0.00651504	0.137348	-
EgrG_000255400	Phytochelatin synthase	20.2077	18.0154	18.3516	17.0598	0	-0.0988196	-	0	-0.257275	-	0	-0.321695	-	0	-0.182183	-	0	-0.244356	-	0	-0.0708082	-
EgrG_000255500	RNA polymerase II subunit b1 ctd phosphatase	20.7622	24.2374	21.5627	12.9872	0	0.286376	-	0	-0.0662523	-	-0.225261	-0.74985	-	0	-0.376356	-	-0.558501	-1.05771	-	-0.206569	-0.689986	-
EgrG_000255600	Heat shock protein DNAj	14.8145	11.8527	30.271	35.3557	0	-0.244317	-	0.127657	0.877518	-	0.407983	1.13861	-	0.306774	1.09811	-	0.588417	1.36145	-	0	0.254704	-
EgrG_000255700	Ring finger protein 113a	35.6624	37.6369	54.6148	42.3232	0	0.142737	-	0.143	0.49304	-	0	0.166917	-	0	0.326575	-	0	0.00269857	-	-0.0254152	-0.332512	-
EgrG_000255800	EGF domain protein	33.8292	25.3362	20.3561	35.3864	-0.168901	-0.350563	-	-0.668703	-0.848583	-	0	-0.0116618	-	-0.330183	-0.521748	-	0.148351	0.31742	-	0.66338	0.830532	-
EgrG_000255900	Dynein heavy chain	9.14125	6.76803	7.64394	6.88512	-0.083365	-0.366339	-	-0.116049	-0.37479	-	-0.220148	-0.485013	-	0	-0.0321788	-	0	-0.140155	-	0	-0.116612	-
EgrG_000256000	DNAj protein subfamily B 1	158.577	138.952	261.682	270.055	0	-0.124375	-	0.439531	0.605067	-	0.525917	0.690635	-	0.535044	0.705714	-	0.623655	0.793529	-	0	0.0791789	-
EgrG_000256100	Decaprenyl diphosphate synthase subunit 1	131.449	142.652	108.732	130.165	0	0.183626	-	-0.176183	-0.390253	-	0	-0.0909767	-	-0.390562	-0.597607	-	-0.0972034	-0.296084	-	0.0942478	0.292887	-
EgrG_000256200	Transmembrane protein 164	53.5844	52.4045	59.5988	68.5782	0	0.0336942	-	0	0.0342981	-	0	0.276156	-	0	-0.0231237	-	0	0.220981	-	0	0.235469	-
EgrG_000256300	Mitotic checkpoint protein bub3	53.2298	52.2164	93.5048	94.2552	0	0.038083	-	0.402718	0.692088	-	0.454721	0.743761	-	0.342912	0.630277	-	0.397161	0.684197	-	0	0.045284	-
EgrG_000256400	Serine:threonine protein phosphatase 2a 56 kDa	42.6917	36.0521	46.6685	46.222	0	-0.176861	-	0	0.00987369	-	0	0.036224	-	0	0.163007	-	0	0.191604	-	0	0.0199611	-
EgrG_000256500	Fumarate hydratase class I	135.913	120.729	208.41	255.833	0	-0.104767	-	0.34861	0.499498	-	0.689249	0.835264	-	0.425764	0.580537	-	0.768522	0.91855	-	0.212454	0.329377	-
EgrG_000256600	Sep15_selm domain containing protein	51.3999	48.5396	35.6874	28.8326	0	-0.0162369	-	-0.0262309	-0.64093	-	-0.258378	-0.902542	-	-0.0307794	-0.648421	-	-0.260816	-0.907786	-	0	-0.268001	-
EgrG_000256700	Tyrosine protein kinase btk29a	30.9505	26.7925	27.8983	27.1747	0	-0.141513	-	0	-0.267034	-	0	-0.264647	-	0	-0.149248	-	0	-0.144615	-	0	-0.00400227	-
EgrG_000256800	Guanine nucleotide exchange factor vav2	29.8505	21.9517	30.8316	27.5591	-0.0745299	-0.375885	-	0	-0.0709879	-	0	-0.192266	-	0.000630494	0.28117	-	0	0.162138	-	0	-0.127667	-
EgrG_000256900	Expressed protein	33.4509	53.0611	64.8394	49.7659	0	0.707662	-	0.028783	0.80106	-	0	0.466692	-	0	0.0696704	-	0	-0.262451	-	0	-0.340757	-
EgrG_000257000	Inhibitor of growth protein	17.0631	16.6855	27.2351	26.7956	0	0.0332172	-	0.0100905	0.54429	-	0.0251935	0.561195	-	0	0.487345	-	0	0.506497	-	0	0.0105165	-
EgrG_000257100	Nitrogen permease regulator 3 protein	14.6487	13.6907	22.3468	20.9254	0	-0.0312521	-	0.110043	0.486581	-	0.0509622	0.432359	-	0.114496	0.494106	-	0.0577017	0.442131	-	0	-0.0606106	-
EgrG_000257200	Expressed conserved protein	102.238	92.4949	108.593	100.914	0	-0.0779454	-	0	-0.031981	-	0	-0.0971159	-	0	0.0222369	-	0	-0.0406515	-	0	-0.071524	-
EgrG_000257300	Presenilin enhancer 2	38.5013	44.8058	47.6796	59.8832	0	0.277311	-	0	0.175177	-	0	0.538885	-	0	-0.125862	-	0	0.240093	-	0	0.357319	-
EgrG_000257400	rRNA processing protein Rrp20	228.41	236.926	195.728	228.391	0	0.118521	-	-0.109084	-0.33947	-	0	-0.0770906	-	-0.256286	-0.481719	-	0	-0.217093	-	0.0430741	0.25599	-
EgrG_000257500	Corepressor interacting with RBPJ 1	236.936	269.592	260.726	299.439	0.062836	0.251867	-	0	0.0210167	-	0.0860482	0.260693	-	-0.0820386	-0.254578	-	0	-0.012655	-	0.0766408	0.233287	-
EgrG_000257600	Hypothetical protein	0.364429	0.116628	0.99287	0.271086	0	-0.992778	-	0	1.04025	-	0	-0.502935	-	0	2.0093	-	0	0.468362	-	0	-1.54957	-
EgrG_000257700	Fragile site associated protein C terminal	10.1196	9.67459	10.6416	8.56428	0	0.0011089	-	0	-0.0445491	-	-0.105019	-0.317169	-	0	-0.0693855	-	-0.127354	-0.339759	-	-0.0851858	-0.279009	-
EgrG_000257800	DNA ligase 4	33.6954	28.6179	35.3329	38.4129	0	-0.169101	-	0	-0.0489898	-	0	0.111514	-	0	0.0963834	-	0.0179938	0.259134	-	0	0.154115	-
EgrG_000257850	FCH and double sh3 domains protein 2	53.8155	44.225	64.1121	51.5645	0	-0.216674	-	0	0.135234	-	0	-0.138362	-	0.124987	0.328181	-	0	0.0568306	-	-0.0991438	-0.279986	-
EgrG_000257910	Mediator of RNA polymerase II transcription	46.9125	34.6691	64.8991	49.8194	0	-0.367523	-	0.0158255	0.347644	-	0	0.00786163	-	0.331849	0.691439	-	0	0.353903	-	-0.0454284	-0.346172	-
EgrG_000257920	F actin capping protein subunit beta	258.132	268.45	141.517	170.613	0	0.122351	-	-0.779513	-0.982545	-	-0.479675	-0.673143	-	-0.929159	-1.12862	-	-0.627255	-0.816975	-	0.0942707	0.303013	-
EgrG_000258000	Hypothetical protein	9.10032	29.1238	54.0946	27.0776	0	1.46665	-	0.352758	2.09914	Up	0	1.1975	-	0	0.60876	-	-0.268602	-0.29063	-	0	-0.908025	-
EgrG_000258100	Hypothetical protein	76.1657	106.365	159.491	125.332	0	0.534469	-	0.279169	0.922411	-	0	0.619056	-	0	0.364214	-	0	0.0631057	-	0	-0.309744	-
EgrG_000258200	RNA binding protein musashi rbp6	56.6676	56.5948	108.894	76.5538	0	0.0638056	-	0.527932	0.821057	-	0.0421768	0.354193	-	0.444202	0.733524	-	0	0.268907	-	-0.228702	-0.473253	-
EgrG_000258300	Coronin 1c	46.8399	45.5701	52.7467	46.7664	0	0.0262468	-	0	0.0529584	-	0	-0.0799398	-	0	0.00298403	-	0	-0.127668	-	0	-0.139287	-
EgrG_000258500	Coiled coil domain containing protein 39	0.248062	0.476323	0.552953	0.922621	0	0.592185	-	0	0.455285	-	0	1.08203	-	0	-0.160627	-	0	0.468362	-	0	0.620354	-
EgrG_000258700	Coiled coil domain containing protein 39	0.501988	0.72293	0	0	0	0.42226	-	0	-2.12968	-	0	-2.0879	-	0	-2.57566	-	0	-2.53164	-	0	0.0353912	-
EgrG_000258800	Cyclin dependent kinase 5	20.0863	18.9403	25.8518	30.1498	0	-0.0183131	-	0	0.237105	-	0	0.497065	-	0	0.23169	-	0	0.493897	-	0	0.253571	-
EgrG_000258900	Hypothetical protein	4.44059	3.48821	5.69913	7.50726	0	-0.255812	-	0	0.19225	-	0	0.612542	-	0	0.424335	-	0	0.846874	-	0	0.413903	-
EgrG_000259000	Metabotropic glutamate receptor 2	4.01041	3.24241	4.54821	2.51217	0	-0.227243	-	0	0.0402473	-	0	-0.7374	-	0	0.243763	-	0	-0.531638	-	0	-0.784037	-
EgrG_000259100	Serine:threonine protein kinase wnk1	16.2415	18.7521	24.1747	17.6366	0.0160844	0.272567	-	0.225223	0.455285	-	0	0.0413857	-	0	0.158991	-	-0.0175435	-0.252662	-	-0.214309	-0.420288	-
EgrG_000259200	Protein kinase	3.92685	3.35123	3.4581	3.13742	0	-0.156277	-	0	-0.307676	-	0	-0.403399	-	0	-0.175127	-	0	-0.268603	-	0	-0.102112	-
EgrG_000259300	Expressed conserved protein	6.8497	4.60343	2.79925	3.31191	0	-0.478205	-	0	-1.35207	-	0	-1.0879	-	0	-0.897593	-	0	-0.631174	-	0	0.257784	-
EgrG_000259400	Protein kinase	0.652352	0.469738	0.727078	0.485262	0	-0.314706	-	0	-0.0592883	-	0	-0.502935	-	0	0.23169	-	0	-0.20971	-	0	-0.450036	-
EgrG_000259500	Expressed protein	120.759	104.267	64.4352	85.0051	0	-0.144781	-	-0.598537	-1.01865	-	-0.188771	-0.582006	-	-0.466347	-0.897593	-	-0.0536098	-0.458706	-	0.00446707	0.430251	-
EgrG_000259600	Expressed protein	104.386	106.216	74.2475	67.694	0	0.0903633	-	-0.164757	-0.607179	-	-0.247269	-0.699077	-	-0.285846	-0.72127	-	-0.36596	-0.810922	-	0	-0.0982873	-
EgrG_000259700	Ubiquitin protein atg12	327.991	388.62	216.942	243.275	0.0682014	0.309897	-	-0.449878	-0.712044	-	-0.25187	-0.507098	-	-0.796485	-1.04567	-	-0.596601	-0.838477	-	0	0.198556	-
EgrG_000259800	GPI transamidase component pig T	52.5402	46.4664	64.9571	53.678	0	-0.110741	-	0	0.187473	-	0	-0.0467587	-	0	0.274487	-	0	0.0425017	-	0	-0.240621	-
EgrG_000260000	Ubiquitin conjugating enzyme e2 Z	266.93	221.199	253.272	311.429	-0.00740373	-0.20477	-	-0.0120683	-0.192491	-	0	0.145553	-	0	-0.0114478	-	0.149879	0.328842	-	0.17157	0.331654	-
EgrG_000260100	Thymidylate synthase	70.5683	42.1161	47.9469	61.0057	-0.316117	-0.674737	-	-0.348241	-0.67319	-	0	-0.287026	-	0	-0.0221804	-	0.0185778	0.366229	-	0.0669706	0.379774	-
EgrG_000260200	PQ loop repeat containing protein 2	47.1502	45.9016	45.8138	35.8092	0	0.0271216	-	0	-0.160051	-	-0.0784883	-0.473188	-	0	-0.2109	-	-0.128635	-0.52179	-	0	-0.319525	-
EgrG_000260300	Mername AA168 protein M67 family	32.6678	36.5914	62.7058	58.726	0	0.221347	-	0.0302713	0.788709	-	0	0.735852	-	0	0.543634	-	0	0.493024	-	0	-0.0592457	-
EgrG_000260400	Expressed protein	48.4223	47.8673	133.257	101.122	0	0.0490422	-	1.0209	1.33649	Up	0.651863	0.979458	-	0.95145	1.26372	-	0.584535	0.908935	-	-0.136056	-0.36342	-
EgrG_000260500	Expressed protein	0	0	0	0	0	0.00722202	-	0	-0.544715	-	0	-0.502935	-	0	-0.575665	-	0	-0.531638	-	0	0.0353912	-
EgrG_000260600	Hypothetical protein	0.624532	0	0	0	0	-0.992778	-	0	-1.54472	-	0	-1.50293	-	0	-0.575665	-	0	-0.531638	-	0	0.0353912	-
EgrG_000260700	STARP-like antigen	0.68497	1.64408	1.01791	1.27381	0	1.00722	-	0	0.19225	-	0	0.497065	-	0	-0.838699	-	0	-0.531638	-	0	0.298426	-
EgrG_000260800	STARP-like antigen	1.05119	0.672826	5.46748	5.73426	0	-0.407815	-	0.136078	1.91472	-	0.25367	2.02063	Up	0.459614	2.2988	Up	0.577843	2.40696	Up	0	0.0995215	-
EgrG_000261100	Diagnostic antigen gp50	9.18014	6.89773	1.77943	2.37523	0	-0.329813	-	-0.698691	-2.32232	Down	-0.349899	-1.91797	-	-0.308721	-2.01624	Down	0	-1.60964	-	0	0.397961	-
EgrG_000261200	Eukaryotic translation initiation factor 4e type	31.1644	35.4991	65.9362	69.1534	0	0.250079	-	0.461889	0.949274	-	0.573888	1.05778	-	0.2136	0.675468	-	0.328035	0.786221	-	0	0.102117	-
EgrG_000261300	Likely Rho family Ras GTPase	4.24681	6.40723	18.4823	31.1393	0	0.592185	-	0.40066	1.8476	-	1.25885	2.62635	Up	0.0667673	1.23169	-	0.935291	2.01268	Up	0.129877	0.772357	-
EgrG_000261400	Ras c3 botulinum toxin substrate 2	65.2505	64.77	141.752	151.371	0	0.0549188	-	0.647466	0.995095	-	0.785283	1.12972	-	0.572708	0.916449	-	0.712808	1.05332	-	0	0.12824	-
EgrG_000261600	Fructose 16 bisphosphatase 1	357.897	356.218	346.938	374.289	0	0.0591556	-	-0.035063	-0.161348	-	0	-0.0117717	-	-0.119265	-0.244231	-	0	-0.0924083	-	0.0280609	0.143187	-
EgrG_000261800	Cytosolic carboxypeptidase 2	9.55316	9.5888	8.06626	8.07529	0	0.0699578	-	0	-0.364143	-	0	-0.322363	-	0	-0.457828	-	0	-0.413801	-	0	0.0353912	-
EgrG_000261850	Hypothetical protein	3.00482	4.80817	2.23268	5.21542	0	0.592185	-	0	-0.544715	-	0	0.497065	-	0	-1.16063	-	-0.0462097	-0.1166	-	0	1.03539	-
EgrG_000261900	Hypothetical protein	2.14847	0.687576	1.06426	0	0	-1.37129	-	0	-1.07523	-	-1.15374	-4.20337	Down	0	0.272332	-	0	-2.85357	-	0	-3.13453	-
EgrG_000262000	Small proline rich	2.68408	3.43595	3.76712	3.5495	0	0.385734	-	0	0.303282	-	0	0.2626	-	-0.073163	-0.106179	-	-0.116599	-0.144615	-	0	-0.047071	-
EgrG_000262050	Granulins	68.1684	72.0303	83.1089	91.2162	0	0.145101	-	0	0.168073	-	0.120241	0.342304	-	0	-0.000755862	-	0	0.175721	-	0	0.167841	-
EgrG_000262100	Ras GTP exchange factor	2.37695	2.75752	3.45871	1.98914	0	0.270256	-	0	0.396391	-	0	-0.339436	-	0	0.102407	-	0	-0.631174	-	0	-0.742216	-
EgrG_000262200	Ras specific guanine nucleotide releasing factor	0	0	0	1.41029	0	0.00722202	-	0	-0.544715	-	0	1.08203	-	0	-0.575665	-	0	1.05332	-	0	1.62035	-
EgrG_000262300	Ubiquitin conjugating enzyme e2 g2	119.672	120.788	113.544	126.453	0	0.0790127	-	0	-0.193641	-	0	0.00129638	-	0	-0.296381	-	0	-0.0991973	-	0	0.188548	-
EgrG_000262400	Coatomer subunit beta'	76.1871	68.6161	144.847	101.938	0	-0.0848962	-	0.668814	0.809568	-	0.193865	0.343202	-	0.726802	0.870737	-	0.254275	0.406617	-	-0.355839	-0.472756	-
EgrG_000262500	Ubiquilin 1	79.6278	72.9522	115.625	126.594	0	-0.060116	-	0.186642	0.419602	-	0.361062	0.590321	-	0.219604	0.455991	-	0.396214	0.628956	-	0	0.16433	-
EgrG_000262650	Ubiquilin 1	60.9762	67.4963	114.068	111.527	0	0.210314	-	0.360118	0.777213	-	0.366292	0.785046	-	0.144135	0.543172	-	0.152481	0.553251	-	0	0.00144384	-
EgrG_000262700	Partitioning defective 3 protein B	3.44293	2.92116	5.2354	3.15667	0	-0.166807	-	0	0.471587	-	0	-0.207479	-	0	0.614667	-	0	-0.0621526	-	-0.116469	-0.685455	-
EgrG_000262800	Intraflagellar transport protein 74	8.96709	8.43703	12.9259	11.6063	0	-0.0213471	-	0	0.397569	-	0	0.284071	-	0	0.395189	-	0	0.283938	-	0	-0.119887	-
EgrG_000262900	Islet cell autoantigen 1	35.99	29.1786	35.6556	35.8443	0	-0.235236	-	0	-0.131672	-	0	-0.0839175	-	0	0.0798368	-	0	0.129838	-	0	0.0413651	-
EgrG_000263000	Hypothetical protein	5.41686	2.08027	6.03735	5.23823	0	-1.13028	-	0	-0.00414678	-	-0.124422	-0.155012	-	0	1.10241	-	0	0.953789	-	0	-0.157254	-
EgrG_000263100	Mitochondrial ribosomal protein L53	41.1513	54.5224	29.9652	39.1821	0	0.46408	-	0	-0.573284	-	0	-0.152992	-	-0.446111	-1.06109	-	-0.0594004	-0.638553	-	0	0.413903	-
EgrG_000263210	Probable protein arginine n-methyltransferase	44.1457	39.417	27.7174	33.0026	0	-0.0969352	-	-0.437613	-0.786376	-	-0.160785	-0.495775	-	-0.35776	-0.713168	-	-0.078415	-0.420321	-	0	0.284212	-
EgrG_000263220	Oligomeric Golgi complex subunit 7	22.3025	22.0535	25.4029	24.9347	0	0.0495328	-	0	0.068592	-	0	0.0820277	-	0	-0.00466838	-	0	0.0110138	-	0	0.00704655	-
EgrG_000263300	Low affinity cationic amino acid transporter	105.187	87.7758	46.7484	54.1134	0	-0.193077	-	-0.758986	-1.27723	-	-0.529798	-1.029	-	-0.572467	-1.10789	-	-0.340403	-0.857408	-	0	0.241842	-
EgrG_000263400	Transmembrane emp24 domain containing protein 7	116.11	130.561	102.051	135.1	0	0.2344	-	-0.0179704	-0.303277	-	0	0.140474	-	-0.288581	-0.561404	-	0	-0.115407	-	0.183804	0.437362	-
EgrG_000263500	Ormdl protein	39.9387	37.3861	36.7237	45.9251	0	-0.0291504	-	0	-0.238436	-	0	0.123335	-	0	-0.233013	-	0	0.131004	-	0.0953748	0.355381	-
EgrG_000263700	Growth factor receptor bound protein 7	23.2042	24.1697	16.1029	12.3757	0	0.123736	-	-0.1751	-0.642326	-	-0.480587	-0.977615	-	-0.332776	-0.78979	-	-0.63539	-1.12283	-	0	-0.341678	-
EgrG_000263800	Expressed protein	1307.83	2104.69	649.93	1157.72	0.623754	0.751879	-	-0.964189	-1.12437	-	-0.113611	-0.252141	-	-1.75405	-1.89998	Down	-0.903722	-1.0255	-	0.711159	0.865839	-
EgrG_000263900	Hypothetical protein	258.556	363.362	116.012	203.48	0.254978	0.55471	-	-0.893706	-1.26787	-	-0.0964356	-0.422015	-	-1.49824	-1.84631	Down	-0.70296	-0.998206	-	0.469709	0.839471	-
EgrG_000264200	Expressed protein	30.7335	39.3426	40.828	36.0243	0	0.411612	-	0	0.274713	-	0	0.137523	-	0	-0.160627	-	0	-0.29557	-	0	-0.143579	-
EgrG_000264300	RNA recognition motif rrm domain containing protein	58.1364	38.2478	86.8193	70.3272	-0.237408	-0.53592	-	0.227848	0.459992	-	0	0.196779	-	0.709134	0.972185	-	0.439535	0.711219	-	-0.0676479	-0.269602	-
EgrG_000264400	Expressed conserved protein	418.286	490.016	1186.17	1327.37	0.0442566	0.293526	-	1.1799	1.38429	Up	1.38465	1.5866	Up	0.87712	1.06704	-	1.0843	1.27159	Up	0.0653144	0.195917	-
EgrG_000264500	Expressed protein	21.2341	17.1248	24.6131	22.1134	0	-0.233786	-	0	0.0767732	-	0	-0.0334496	-	0	0.286832	-	0	0.178856	-	0	-0.116612	-
EgrG_000264600	Expressed conserved protein	70.3379	81.5465	63.1104	87.8612	0	0.274702	-	0	-0.277235	-	0	0.234031	-	0	-0.575665	-	0	-0.0621526	-	0	0.504876	-
EgrG_000264650	Hypothetical protein	16.1927	18.1108	23.071	19.4957	0	0.225402	-	0	0.387469	-	0	0.186136	-	0	0.13834	-	0	-0.0607471	-	0	-0.207723	-
EgrG_000264700	Hypothetical protein	32.2663	41.5705	30.2331	28.1491	0.163124	0.430165	-	0	-0.211208	-	0	-0.273764	-	-0.413128	-0.6651	-	-0.468986	-0.72541	-	0	-0.0689455	-
EgrG_000264800	Expressed protein	42.7122	55.0673	32.6433	53.5587	0	0.42226	-	0	-0.505187	-	0	0.234031	-	-0.221866	-0.951174	-	0	-0.20971	-	0.044378	0.732828	-
EgrG_000264900	Stress induced phosphoprotein 1	253.577	271.225	392.499	423.474	0.0376675	0.162933	-	0.403435	0.513499	-	0.554495	0.663213	-	0.220537	0.326839	-	0.373894	0.478799	-	0.0557905	0.143325	-
EgrG_000265000	Ankyrin repeat and zinc finger domain containing protein	19.1202	18.6991	28.9432	28.9757	0	0.0336942	-	0.160285	0.477379	-	0.202065	0.519159	-	0.104642	0.419957	-	0.148668	0.463984	-	0	0.0353912	-
EgrG_000265100	Expressed protein	442.086	564.81	570.321	278.359	0.141195	0.41801	-	0	0.248834	-	-0.432839	-0.742401	-	0	-0.192904	-	-0.892299	-1.18189	-	-0.722859	-0.997624	-
EgrG_000266700	Hypothetical protein	0	0	0	0.0659786	0	0.00722202	-	0	-0.544715	-	0	0.497065	-	0	-0.575665	-	0	0.468362	-	0	1.03539	-
EgrG_000267800	cAMPdependent protein kinase catalytic subunit	23.6802	27.2321	68.6403	51.8766	0	0.26502	-	1.02819	1.40746	Up	0.651213	1.04497	-	0.762923	1.11871	-	0.387287	0.758465	-	-0.0990504	-0.36888	-
EgrG_000269650	Heat shock protein 70	0	0	0	0	0	0.00722202	-	0	-0.544715	-	0	-0.502935	-	0	-0.575665	-	0	-0.531638	-	0	0.0353912	-
EgrG_000270700	RasGAP domain containing protein	0	0	0	0	0	0.00722202	-	0	-0.544715	-	0	-0.502935	-	0	-0.575665	-	0	-0.531638	-	0	0.0353912	-
EgrG_000276800	Hypothetical protein	0	0	0	0	0	0.00722202	-	0	-0.544715	-	0	-0.502935	-	0	-0.575665	-	0	-0.531638	-	0	0.0353912	-
EgrG_000276900	KRAB A domain containing protein	8.24972	3.09932	10.1275	8.67139	-0.428369	-1.29944	-	0	0.167483	-	0	-0.0131296	-	0.641782	1.44319	-	0.445015	1.26483	-	0	-0.187001	-
EgrG_000279000	Hypothetical protein	101.452	100.801	88.5299	71.9562	0	0.0561316	-	0	-0.315233	-	-0.054741	-0.570839	-	0	-0.395092	-	-0.137296	-0.648452	-	0	-0.261995	-
EgrG_000279300	Enhancer of polycomb	144.417	151.094	145.508	134.322	0	0.131015	-	0	-0.105899	-	-0.00924176	-0.181007	-	-0.0959505	-0.260641	-	-0.16591	-0.333502	-	0	-0.0814966	-
EgrG_000283100	Hydroxymethylglutaryl coenzyme A synthase	93.6543	74.9996	162.747	151.692	-0.0158349	-0.253824	-	0.489014	0.679098	-	0.425553	0.61789	-	0.706973	0.909194	-	0.645892	0.850233	-	0	-0.0675971	-
EgrG_000283200	Expressed protein	20.6999	25.6436	28.7768	31.7892	0	0.364774	-	0	0.337928	-	0	0.519433	-	0	-0.0505737	-	0	0.133178	-	0	0.175116	-
EgrG_000283300	Phosphatidate phosphatase	137.773	167.389	63.3215	74.2219	0.119176	0.34611	-	-0.962806	-1.23545	-	-0.705977	-0.96701	-	-1.34488	-1.60529	Down	-1.08637	-1.3346	Down	0	0.262053	-
EgrG_000283400	Bestrophin 1	40.7027	36.2534	45.9117	43.592	0	-0.100358	-	0	0.0545741	-	0	0.0202515	-	0	0.131204	-	0	0.0991283	-	0	-0.0407118	-
EgrG_000283500	Hypothetical protein	55.8335	40.9677	74.374	59.9317	-0.121504	-0.379514	-	0.0847034	0.295807	-	0	0.0249967	-	0.421786	0.651593	-	0.144298	0.38303	-	-0.0868169	-0.277199	-
EgrG_000283600	Hypothetical protein	0	1.05086	0	0	0	1.00722	-	0	-0.544715	-	0	-0.502935	-	0	-1.57566	-	0	-1.53164	-	0	0.0353912	-
EgrG_000283700	Hypothetical protein	0	1.99869	0	0	0	1.59218	-	0	-0.544715	-	0	-0.502935	-	0	-2.16063	-	0	-2.1166	-	0	0.0353912	-
EgrG_000283800	ABC domain containing protein kinase	39.5811	49.8489	39.963	40.8737	0.057753	0.396724	-	0	-0.104587	-	0	-0.0320441	-	-0.209898	-0.525039	-	-0.136588	-0.45025	-	0	0.0661534	-
EgrG_000283900	Hypothetical protein	16.6839	27.6676	13.5237	22.5647	0	0.744188	-	-0.419183	-0.429238	-	0	0.30442	-	0	-1.19715	-	-0.312367	-0.461249	-	0	0.727269	-
EgrG_000284000	Transmembrane protein 55a B	138.761	155.48	184.238	195.192	0.00526549	0.229614	-	0.0869465	0.291228	-	0.212499	0.414603	-	0	0.0378865	-	0	0.163508	-	0	0.116985	-
EgrG_000284100	Expressed protein	32.4409	29.7305	29.583	42.7789	0	-0.0569083	-	0	-0.260922	-	0	0.295431	-	0	-0.227741	-	0	0.330859	-	0	0.549964	-
EgrG_000284200	Expressed protein	44.8389	42.5546	51.6984	46.7724	0	-0.0092661	-	0	0.0833161	-	0	-0.019852	-	0	0.0688546	-	0	-0.0320668	-	0	-0.109557	-
EgrG_000286300	Hypothetical protein	46.978	41.4949	20.9437	25.1606	0	-0.110614	-	-0.514216	-1.26294	-	-0.248473	-0.965907	-	-0.411847	-1.17606	-	-0.143194	-0.876773	-	0	0.290648	-
EgrG_000292500	Agc family protein kinase	0.327686	0	0	0	0	-0.992778	-	0	-1.54472	-	0	-1.50293	-	0	-0.575665	-	0	-0.531638	-	0	0.0353912	-
EgrG_000292600	Actin protein 3b	152.372	147.859	303.762	283.968	0	0.0225817	-	0.72561	0.877748	-	0.667072	0.820757	-	0.679868	0.831439	-	0.623571	0.776694	-	0	-0.0633805	-
EgrG_000292700	Phosphoenolpyruvate carboxykinase	1408.26	1379.46	1512.14	1447.65	0	0.03617	-	0	-0.0135824	-	0	-0.0362928	-	-0.0261676	-0.0734799	-	-0.0461933	-0.0939438	-	0	-0.0290996	-
EgrG_000292800	Hypothetical protein	987.512	1226.88	1045.5	1090.44	0.218403	0.378682	-	0	-0.034441	-	0	0.0663902	-	-0.290026	-0.43685	-	-0.18829	-0.333772	-	0	0.0944421	-
EgrG_000292900	Hypothetical protein	0	0	0	0	0	0.00722202	-	0	-0.544715	-	0	-0.502935	-	0	-0.575665	-	0	-0.531638	-	0	0.0353912	-
EgrG_000293700	Diagnostic antigen gp50	0	0	0	0	0	0.00722202	-	0	-0.544715	-	0	-0.502935	-	0	-0.575665	-	0	-0.531638	-	0	0.0353912	-
EgrG_000293800	Hypothetical protein	0	0	0	0	0	0.00722202	-	0	-0.544715	-	0	-0.502935	-	0	-0.575665	-	0	-0.531638	-	0	0.0353912	-
EgrG_000293900	Hypothetical protein	4.20477	5.0462	5.46748	7.0375	0	0.270256	-	0	0.133357	-	0	0.497065	-	-0.0902365	-0.160627	-	0	0.205328	-	0	0.357319	-
EgrG_000294000	Expressed conserved protein	28.4193	22.6518	28.2881	37.4938	0	-0.255812	-	0	-0.129678	-	0	0.312033	-	0	0.102407	-	0	0.546365	-	0	0.435322	-
EgrG_000294100	Expressed conserved protein	75.0212	61.2863	86.2226	76.5288	0	-0.225018	-	0	0.0830686	-	0	-0.0484827	-	0.0422653	0.284359	-	0	0.155055	-	0	-0.13794	-
EgrG_000294200	Ester hydrolase C11orf54 protein	3.84908	2.46364	7.14997	5.24918	0	-0.523293	-	0	0.709041	-	0	0.320187	-	0	1.20861	-	0	0.821999	-	0	-0.395243	-
EgrG_000294400	Coronin actin binding protein 1c	34.4651	25.5263	16.496	15.5156	-0.108352	-0.366066	-	-0.906591	-1.17717	-	-0.949622	-1.22503	-	-0.547476	-0.834831	-	-0.588535	-0.880442	-	0	-0.054246	-
EgrG_000294450	Pleckstrin Y domain containing family A	81.1302	78.4693	79.6322	74.804	0	0.0178431	-	0	-0.143962	-	0	-0.193856	-	0	-0.185533	-	-0.00872936	-0.23318	-	0	-0.0562834	-
EgrG_000294500	SAP domain containing ribonucleoprotein	336.878	312.681	370.141	339.232	0	-0.0414894	-	0	0.0190167	-	0	-0.0665026	-	0	0.0367785	-	0	-0.0464942	-	0	-0.0919084	-
EgrG_000294600	Dual specificity	23.6297	27.8095	30.9079	23.4094	0	0.299734	-	0	0.268301	-	0	-0.0912101	-	0	-0.05516	-	-0.126879	-0.412425	-	-0.105862	-0.3659	-
EgrG_000295600	Abhydrolase domain containing 3	51.5917	64.3926	53.4663	45.0428	0.0625086	0.38399	-	0	-0.0668616	-	0	-0.273009	-	-0.177436	-0.474579	-	-0.369425	-0.678479	-	0	-0.212536	-
EgrG_000295900	Abhydrolase domain containing protein 3	44.4997	56.4231	42.2293	37.4193	0.0811724	0.406578	-	0	-0.193454	-	0	-0.326957	-	-0.317139	-0.623759	-	-0.439425	-0.755016	-	0	-0.139893	-
EgrG_000296000	O acyltransferase membrane bound domain	53.8276	50.6102	59.4418	46.6679	0	-0.0228352	-	0	0.025297	-	-0.0132918	-0.282669	-	0	0.0244047	-	-0.0102872	-0.281315	-	-0.0717402	-0.314355	-
EgrG_000296100	Expressed protein	7.32209	1.17165	2.72028	2.72332	0	-1.80013	-	0	-1.35207	-	0	-1.31029	-	0	0.424335	-	0	0.468362	-	0	0.0353912	-
EgrG_000296200	Pfam-B_11841 domain containing protein	17.4591	9.9668	12.9727	5.9671	0	-0.717144	-	0	-0.544715	-	-0.652818	-1.58094	-	0	0.148701	-	0	-0.885275	-	-0.114492	-1.04261	-
EgrG_000296300	Prip interacting protein pimt	17.9737	20.8682	28.5736	32.6477	0	0.275711	-	0	0.535012	-	0.183792	0.765554	-	0	0.235574	-	0	0.468362	-	0	0.224153	-
EgrG_000296400	Hypothetical protein	1.7405	0.835518	0	0.647347	0	-0.57774	-	0	-2.12968	-	0	-1.0879	-	0	-1.57566	-	0	-0.531638	-	0	1.03539	-
EgrG_000296700	Diuretic hormone 44 receptor gprdih2	4.09559	6.04945	7.95903	6.56183	0	0.592185	-	0	0.777213	-	0	0.547691	-	0	0.161301	-	0	-0.0659743	-	0	-0.235911	-
EgrG_000296800	Hypothetical protein	0.95434	1.83251	0.886382	0.887375	0	0.855219	-	-0.00167111	-0.281681	-	0	-0.2399	-	0	-1.16063	-	0	-1.1166	-	0	0.0353912	-
EgrG_000296900	Hypothetical protein	25.6813	22.4012	38.9786	34.8288	0	-0.130282	-	0.1672	0.48128	-	0.0385777	0.359562	-	0.264247	0.587834	-	0.138068	0.468362	-	0	-0.128108	-
EgrG_000297000	Ribosomal protein s27	2712.4	3596.78	2067.99	2542.29	0.378039	0.472932	-	-0.405749	-0.507568	-	-0.0724345	-0.169628	-	-0.910019	-1.00423	-	-0.574852	-0.664041	-	0.235367	0.33155	-
EgrG_000297100	Expressed conserved protein	55.0697	70.0195	82.2057	82.2978	0	0.40932	-	0.0738868	0.455285	-	0.115667	0.497065	-	0	0.0222369	-	0	0.0662637	-	0	0.0353912	-
EgrG_000297200	Eukaryotic translation initiation factor 3	298.154	347.294	258.539	287.949	0.139249	0.285815	-	-0.173634	-0.322106	-	0	-0.126637	-	-0.490692	-0.631649	-	-0.296497	-0.433934	-	0.0505086	0.18908	-
EgrG_000297300	Bc026374 protein s09 family	9.01447	7.55569	16.4793	13.4111	0	-0.185423	-	0.256858	0.740687	-	0	0.48575	-	0.39754	0.902383	-	0.126575	0.649692	-	0	-0.261326	-
EgrG_000297400	Prefoldin	81.4156	78.9586	106.846	77.6669	0	0.0217606	-	0.166878	0.275524	-	-0.0276276	-0.144267	-	0.121727	0.230036	-	-0.07121	-0.187508	-	-0.325233	-0.42618	-
EgrG_000297500	Voltage dependent anion channel protein 2	33.4707	38.7	33.6945	36.6772	0	0.272812	-	0	-0.110619	-	0	0.0510008	-	0	-0.407159	-	0	-0.243292	-	0	0.155231	-
EgrG_000297600	Dipeptidyl aminopeptidaseprotein	18.5167	18.5858	25.4622	21.4658	0	0.0709476	-	0.00894552	0.339032	-	0	0.13383	-	0	0.244357	-	0	0.0414015	-	0	-0.211591	-
EgrG_000297700	Agc family protein kinase	0.965185	0.231666	0.537873	0.179492	0	-1.31471	-	0	-0.866643	-	0	-1.82486	-	0	0.424335	-	0	-0.531638	-	0	-0.964609	-
EgrG_000299300	Hypothetical protein	17.3339	18.7224	11.2697	19.3412	0	0.167687	-	0	-0.725287	-	0	0.0534585	-	0	-0.916702	-	-0.0133718	-0.135709	-	0	0.772357	-
EgrG_000300500	Hypothetical protein	10.0914	9.48685	10.1539	5.94278	0	-0.0225253	-	0	-0.115031	-	-0.115587	-0.832242	-	0	-0.116233	-	-0.110384	-0.831198	-	-0.0595743	-0.723601	-
[truncated: 8,247 more rows]
