# Supplementary material for: Transcriptomic Analysis of the Early Strobilar Development of Echinococcus granulosus
Source: Pathogens. 2020 Jun 12;9(6):465. doi: 10.3390/pathogens9060465 (PMC7350322; doi:10.3390/pathogens9060465)
Supplement: Supplementary file 1 [file pathogens-09-00465-s001.zip › pathogens-816943-supplementary/Supplementary tables/Table S2.xlsx]

## Sheet: Plan1
Gene_ID	Gene_Name	PBS	PEP	12h	24h	PBSxPEP	PBSx12 h	PBSx24 h	PEPx12 h	PEPx24 h	12 hx24 h	Cluster	Superfamily	EggNOG
EgrG_000010800	Expressed protein	212.341	236.269	103.443	116.634	-	-	-	Down	-	-	2	-	-
EgrG_000017400	Oxalate:formate antiporter	186.078	190.454	28.2336	36.1629	-	Down	Down	Down	Down	-	1	P	G
EgrG_000020150	Heat shock protein 70	0.813566	0	5.7428	5.14405	-	Up	Up	Up	Up	-	8	RC	O
EgrG_000020200	Heat shock protein 70	0.388191	0.559048	12.2586	8.37409	-	Up	Up	Up	Up	-	8	O	O
EgrG_000024200	Glycosyltransferase 14 family member	16.103	20.439	83.7551	85.0671	-	Up	Up	Up	Up	-	8	-	G
EgrG_000036200	Testis specific protein pbs13	18.0716	2.16879	28.534	26.8856	Down	-	-	Up	Up	-	8	-	-
EgrG_000037700	Hypothetical protein	20.2562	25.4833	6.228	7.27414	-	-	-	Down	-	-	1	-	-
EgrG_000040400	Krueppel factor 10	559.331	589.885	127.123	114.181	-	Down	Down	Down	Down	-	1	LA	K
EgrG_000040500	Hypothetical protein	2.83121	4.07733	0.52592	1.05302	-	-	-	Down	-	-	-	-	-
EgrG_000041100	Tubulin beta 2c chain	10.4977	7.33002	2.12732	2.66212	-	Down	Down	-	-	-	2	N	Z
EgrG_000041200	Annexin	737.717	889.652	305.154	483.589	-	Down	-	Down	-	-	1	IA	U
EgrG_000041300	Annexin	375.114	396.68	206.487	339.218	-	-	-	Down	-	-	1	IA	U
EgrG_000041700	ADP ribosylation factor protein 2 binding	143.33	132.513	49.9624	73.0531	-	Down	-	Down	-	-	2	-	-
EgrG_000042100	Expressed conserved protein	203.959	253.939	77.504	136.477	-	Down	-	Down	-	-	1	-	-
EgrG_000044300	Hypothetical protein	1.98449	0	0	0.984129	-	Down	-	-	-	-	-	-	-
EgrG_000052800	Hypothetical protein	14.5724	17.9882	1.54682	12.3884	-	Down	-	Down	-	Up	1	-	-
EgrG_000055700	Expressed conserved protein	22.4304	5.74271	37.7773	2.22469	-	-	Down	Up	-	Down	3	-	-
EgrG_000056200	Expressed protein	132.287	123.737	55.2638	81.9327	-	Down	-	Down	-	-	1	-	-
EgrG_000057100	Exonuclease RNAse T DNA polymerase III	80.461	85.9347	35.3758	40.7277	-	-	-	Down	-	-	2	F	L
EgrG_000058300	Expressed conserved protein	299.985	289.381	127.068	182.335	-	Down	-	Down	-	-	1	-	-
EgrG_000058500	Expressed conserved protein	93.2228	84.9443	31.7476	43.9828	-	Down	-	Down	-	-	2	T	-
EgrG_000059800	Tegumental protein	803.61	1037.35	304.656	486.512	-	Down	-	Down	Down	-	1	R	-
EgrG_000064200	Hypothetical protein	7.97154	5.97133	2.01776	1.23808	-	Down	Down	Down	Down	-	2	-	-
EgrG_000066200	Rhodopsin orphan GPCR	0.747679	3.5892	10.7406	9.8257	Up	Up	Up	-	-	-	8	T	-
EgrG_000066400	Enhancer of yellow 2 transcription factor	378.835	514.299	219.631	293.469	-	-	-	Down	-	-	1	-	K
EgrG_000066900	Hypothetical protein	8.42622	11.3259	3.13048	1.25359	-	-	Down	-	Down	-	1	-	-
EgrG_000071100	Dynein light chain	0	3.39777	14.9011	9.65267	-	Up	Up	-	-	-	8	N	Z
EgrG_000071400	Dynein light chain	574.633	776.583	374.921	400.581	-	-	-	Down	-	-	1	N	Z
EgrG_000072100	Expressed conserved protein	12.3623	6.28355	2.70164	4.86841	-	Down	-	-	-	-	2	-	-
EgrG_000072600	Hypothetical protein	43.3981	23.8092	7.48572	11.5294	-	Down	Down	-	-	-	2	-	-
EgrG_000073200	Expressed conserved protein	58.6314	92.8048	28.2584	67.1888	-	-	-	Down	-	-	1	-	-
EgrG_000073600	Hypothetical protein	35.3901	50.9666	2.6296	2.63255	-	Down	Down	Down	Down	-	1	-	-
EgrG_000073900	Expressed conserved protein	711.419	896.565	83.4946	91.0822	-	Down	Down	Down	Down	-	1	-	-
EgrG_000079000	Phospholipid transporting ATPase ih	1.03078	0.449837	0	0	-	Down	Down	-	-	-	-	-	-
EgrG_000080400	GTP binding protein Di Ras2	37.2351	54.5898	114.032	65.5017	-	Up	-	-	-	-	8	HA	A
EgrG_000082400	Heat shock protein 70	8.27011	8.79844	32.8838	22.7784	-	Up	-	Up	-	-	8	O	O
EgrG_000082900	Hypothetical protein	30.6398	14.3664	73.5935	39.7532	-	-	-	Up	-	-	8	-	-
EgrG_000083600	Sterile alpha motif sam	28.4213	17.7597	16.5364	11.5383	-	-	Down	-	-	-	2	LA	S
EgrG_000084600	Expressed conserved protein	68.0059	57.8856	161.849	149.798	-	-	-	Up	-	-	8	-	-
EgrG_000085400	Mastin	179.887	220.781	549.632	271.934	-	Up	-	-	-	-	8	OA	O
EgrG_000085500	Expressed conserved protein	105.906	84.6477	274.239	192.419	-	Up	-	Up	-	-	8	-	-
EgrG_000086200	Hypothetical protein	45.6945	53.4519	29.8827	22.2138	-	-	-	-	Down	-	1	T	-
EgrG_000087900	Expressed conserved protein	962.772	1439.42	604.21	866.347	-	-	-	Down	-	-	1	-	-
EgrG_000088500	Diacylglycerol kinase zeta	45.014	42.5976	12.1999	11.8019	-	Down	Down	Down	Down	-	2	RC	I
EgrG_000093200	EF hand 1 calcium binding site	64.1741	81.9996	241.222	224.644	-	Up	Up	Up	Up	-	8	R	T
EgrG_000093400	Protein of unknown function duf23	0.989933	3.5641	8.64274	7.73195	-	Up	Up	-	-	-	8	-	L
EgrG_000094200	Expressed protein	1301.85	1609.9	724.392	972.161	-	-	-	Down	-	-	1	-	-
EgrG_000097000	Hypothetical protein	6.80747	3.89634	23.8318	13.9255	-	Up	-	Up	Up	-	8	-	-
EgrG_000100700	Hypothetical protein	14.6683	14.7535	5.19	3.63707	-	-	-	-	Down	-	1	-	-
EgrG_000102500	Discoidin domain receptor	53.4008	58.6631	22.8878	27.2332	-	Down	-	Down	Down	-	2	G	T
EgrG_000104100	Dynein light chain	192.286	274.087	86.7768	123.73	-	-	-	Down	-	-	1	N	Z
EgrG_000105500	Hypothetical protein	23.0399	20.3268	80.2761	62.9958	-	Up	-	Up	Up	-	8	T	-
EgrG_000106400	EGF domain protein	14.298	17.2323	252.713	94.5906	-	Up	Up	Up	Up	Down	7	-	-
EgrG_000106600	Sine oculis homeobox 3	1.08893	3.65914	3.64098	0.810014	-	-	-	-	Down	-	-	-	-
EgrG_000107200	2 amino 3 ketobutyrate coenzyme A ligase	201.774	203.383	1583.37	1074.42	-	Up	Up	Up	Up	-	8	RB	E
EgrG_000108450	Supervillin	21.9905	19.7617	56.9928	27.0888	-	Up	-	Up	-	-	8	N	Z
EgrG_000108800	Expressed conserved protein	1492.05	1795.38	2500.22	3576.05	-	-	Up	-	-	-	6	-	-
EgrG_000110300	Chloride intracellular channel exc 4	107.934	119.204	267.852	285.732	-	-	Up	-	-	-	6	HA	P
EgrG_000110500	Aldo keto reductase	33.9456	47.4995	17.1729	24.9823	-	-	-	Down	-	-	1	RA	C
EgrG_000111500	Annexin	25.7284	20.0114	154.872	168.128	-	Up	Up	Up	Up	-	8	IA	U
EgrG_000117000	Ankyrin	24.0945	17.9373	59.5489	24.153	-	-	-	Up	-	Down	8	RD	O
EgrG_000120300	Expressed conserved protein	138.052	162.573	487.854	440.97	-	Up	Up	Up	Up	-	8	-	-
EgrG_000120400	Expressed protein	261.11	252.761	114.804	132.269	-	Down	-	Down	-	-	2	-	-
EgrG_000121200	Programmed cell death protein 10	286.907	333.298	146.768	225.909	-	-	-	Down	-	-	1	-	S
EgrG_000124900	Aquaporin 4	195.726	234.991	28.6044	41.8997	-	Down	Down	Down	Down	-	1	RF	G
EgrG_000125000	Lethal 2 06225	532.667	450.423	238.012	361.131	-	Down	-	-	-	-	1	-	C
EgrG_000127200	Concentrative Na nucleoside cotransporter	0.472568	1.20989	287.929	113.074	-	Up	Up	Up	Up	Down	7	-	P
EgrG_000129000	Retrovirus pol polyprotein from type 1	6.36227	9.92607	2.06822	1.77475	-	-	-	Down	Down	-	1	-	-
EgrG_000129500	A kinase anchor protein 14	27.1324	34.3552	12.8558	13.7477	-	-	-	Down	-	-	1	-	S
EgrG_000129800	Hypothetical protein	3.55382	1.70599	2.6406	0.826113	-	-	Down	-	-	-	-	-	-
EgrG_000131300	Expressed conserved protein	0.416354	0	6.18729	10.8399	-	Up	Up	Up	Up	-	6	-	-
EgrG_000131350	Hypothetical protein	1.26393	0	5.32181	25.0719	-	-	Up	Up	Up	Up	6	-	-
EgrG_000132700	G patch domain containing protein 4	409.173	364.974	145.367	171.559	-	Down	Down	Down	Down	-	2	-	A, D
EgrG_000133800	Expressed protein	48.9099	83.6081	26.5915	32.8329	-	-	-	Down	-	-	1	-	-
EgrG_000135500	Expressed protein	2.84385	14.5619	14.0871	7.75661	Up	-	-	-	-	-	4	-	-
EgrG_000135600	Expressed protein	1.8959	10.9214	6.33921	4.93602	Up	-	-	-	-	-	4	-	-
EgrG_000146200	Voltage dependent calcium channel	0.784993	0.188416	3.79129	2.04375	-	-	-	Up	Up	-	-	-	-
EgrG_000147500	Expressed conserved protein	4.29973	1.90529	0.245757	3.44445	-	Down	-	Down	-	Up	-	-	-
EgrG_000151300	Ankyrin repeat domain containing protein	92.5467	90.3567	242.133	142.81	-	Up	-	Up	-	-	8	RD	C, H
EgrG_000153200	Aquaporin 9 AQP 9 small solute channel 1	6.07709	6.86419	325.38	156.091	-	Up	Up	Up	Up	-	7	RF	G
EgrG_000153500	E3 ubiquitin protein ligase MARCH8	8.25158	5.28151	2.45248	1.63682	-	-	Down	-	-	-	2	L	-
EgrG_000153900	Protein of unknown function duf866 eukaryotic	270.024	307.405	131.687	159.196	-	-	-	Down	-	-	2	S	K
EgrG_000154200	Thymidine kinase	33.9357	24.6688	11.1668	15.5068	-	Down	-	-	-	-	2	HA	F
EgrG_000154500	Thymidine kinase 2 mitochondrial	63.4172	78.6732	25.4136	37.633	-	-	-	Down	-	-	1	HA	F
EgrG_000155100	Expressed protein	49.2009	59.6682	16.3548	17.3363	-	-	-	Down	Down	-	1	-	-
EgrG_000155200	Battenin	197.83	230.801	49.2376	59.9069	-	Down	Down	Down	Down	-	1	P	U
EgrG_000155900	Aldo keto reductase family 1 member b4	10.0516	7.84101	1.40038	2.33658	-	Down	Down	Down	-	-	2	RA	C
EgrG_000159050	Expressed protein	462.693	609.082	91.549	132.602	-	Down	Down	Down	Down	-	1	-	-
EgrG_000159200	Cystatin B stefin b	354.974	395.377	943.469	855.976	-	Up	-	-	-	-	8	OA	S
EgrG_000159700	Forkhead box protein K1	56.2761	55.7012	16.4889	13.4864	-	Down	Down	Down	Down	-	2	LA	K
EgrG_000161100	ATP binding cassette sub family B	12.0477	0.72293	13.9872	8.96186	Down	-	-	Up	Up	-	3	RF	Q
EgrG_000161700	Hypothetical protein	8.60841	8.95359	0.533027	0.533624	-	Down	Down	Down	Down	-	1	-	-
EgrG_000164900	Expressed conserved protein	67.6224	61.4735	23.545	22.8424	-	Down	Down	Down	Down	-	2	-	-
EgrG_000166300	Forkhead box Q:D protein transcription	57.4808	55.836	168.579	133.053	-	Up	-	Up	-	-	8	LA	K
EgrG_000166900	Expressed conserved protein	255.706	376.148	121.11	203.559	-	-	-	Down	-	-	1	-	-
EgrG_000169700	Ion_trans_N domain containing protein	8.11024	2.83148	7.66967	1.64534	-	-	Down	-	-	-	3	-	-
EgrG_000170900	Expressed protein	932.309	1197.71	546.669	824.933	-	-	-	Down	-	-	1	-	-
EgrG_000171500	Galactosylgalactosylxylosylprotein	1.75973	2.25267	4.7943	10.0357	-	-	Up	-	-	-	6	RB	O
EgrG_000172000	Hypothetical protein	3.77108	2.78506	4.09528	21.1467	-	-	Up	-	Up	Up	6	-	-
EgrG_000173400	Expressed conserved protein	187.84	262.674	85.9677	172.128	-	-	-	Down	-	-	1	-	-
EgrG_000178000	Hypothetical protein	0.836811	1.20512	0.155444	0.0778092	-	-	Down	Down	Down	-	-	-	-
EgrG_000179000	Forkhead box protein O4	127.353	101.933	47.5055	44.8686	-	Down	Down	Down	Down	-	2	LA	K
EgrG_000179100	Hypothetical protein	130.671	106.834	69.027	40.2476	-	-	Down	-	Down	-	2	-	-
EgrG_000179900	Hypothetical protein	4.42377	13.8034	33.6917	28.7935	-	Up	Up	-	-	-	8	-	-
EgrG_000180000	Glycerol kinase	155.818	210.466	481.415	206.106	-	Up	-	-	-	Down	8	RC	G
EgrG_000182600	Anion:bicarbonate transporter family member	3.86615	4.14014	17.457	7.85339	-	Up	-	Up	-	-	8	RF	P
EgrG_000183700	Ribosomal protein L37a	2368.06	2858.56	1401.98	1997.59	-	-	-	Down	-	-	1	J	J
EgrG_000183800	60S ribosomal protein L44:l36a	1971.36	2737.09	1166.76	1222.67	-	-	-	Down	Down	-	1	-	-
EgrG_000184700	Histone H3 methyltransferase	34.4726	34.2294	19.0889	14.5278	-	-	-	-	Down	-	2	RB	D, K
EgrG_000185100	Expressed conserved protein	13.2713	12.7416	2.39862	3.20174	-	Down	Down	Down	Down	-	2	-	-
EgrG_000185450	Transcription factor iib	377.79	451.904	189.989	258.648	-	-	-	Down	-	-	1	-	K
EgrG_000186000	Zinc finger protein 45	13.5889	10.3948	1.88806	2.05454	-	Down	Down	Down	Down	-	2	LA	K
EgrG_000189700	Follistatin	37.5514	18.156	17.6645	11.0527	-	-	Down	-	-	-	3	OA	W
EgrG_000189800	ATPase inhibitor protein	522.685	582.849	271.051	346.787	-	-	-	Down	-	-	1	RC	K
EgrG_000190400	Actin cytoplasmic type 5	5274.7	5925.11	2509.77	2466.21	-	Down	Down	Down	Down	-	2	RC	Z
EgrG_000191100	Transcription factor sox 14	99.0395	88.7478	62.9927	37.7201	-	-	Down	-	Down	-	2	LA	K
EgrG_000192400	Protein dpcd	287.072	241.968	103.78	152.202	-	Down	-	Down	-	-	2	-	S
EgrG_000193700	Annexin	1095.57	1303.16	443.858	833.11	-	Down	-	Down	-	-	1	IA	U
EgrG_000195000	Expressed conserved protein	17.2055	28.6057	59.8676	49.009	-	Up	-	-	-	-	8	-	-
EgrG_000197100	Proto oncogene serine:threonine protein kinase	147.414	116.318	48.2426	38.11	-	Down	Down	Down	Down	-	2	OB	T
EgrG_000199900	RPE spondin	71.6835	67.1671	13.3615	14.2927	-	Down	Down	Down	Down	-	1	MA	O
EgrG_000203200	4 hydroxybutyrate coenzyme A transferase	6.02385	7.47028	19.0226	40.1417	-	-	Up	-	Up	-	6	RB	C
EgrG_000203700	Choline transporter protein 2	72.4286	75.4026	30.3665	33.5379	-	Down	-	Down	Down	-	2	-	P
EgrG_000204100	P53 transcription factor DNA binding	98.8238	81.228	39.9723	41.4273	-	Down	Down	-	-	-	2	-	-
EgrG_000204600	Potassium voltage gated channel subfamily D	6.35751	4.88303	0.944766	3.31039	-	Down	-	-	-	-	1	P	P
EgrG_000205800	Expressed protein	1.27916	12.2811	19.9596	17.1274	Up	Up	Up	-	-	-	8	-	-
EgrG_000207400	Expressed conserved protein	123.233	146.226	749.906	569.758	-	Up	Up	Up	Up	-	8	-	-
EgrG_000208420	Hypothetical protein	342.37	368.028	186.14	207.35	-	-	-	Down	-	-	1	-	-
EgrG_000208500	Ribonuclease h2 subunit C	216.692	262.353	97.6401	114.58	-	-	-	Down	Down	-	1	-	-
EgrG_000210400	Expressed conserved protein	66.54	89.72	8.72494	3.63946	-	Down	Down	Down	Down	-	1	-	-
EgrG_000210600	Expressed conserved protein	505.087	572.788	69.6459	58.8192	-	Down	Down	Down	Down	-	1	-	-
EgrG_000212500	Expressed protein	8.76636	19.6385	44.8721	23.1857	-	Up	-	-	-	-	8	-	-
EgrG_000212700	Major egg antigen p40	2923.9	3139.22	1186.33	848.683	-	Down	Down	Down	Down	-	1	O	O
EgrG_000213100	Ankyrin repeat family A protein 2	10.5711	13.6793	26.296	42.0524	-	-	Up	-	-	-	6	RD	Z
EgrG_000214000	DH domain containing protein	21.4097	18.3416	60.6956	59.2935	-	Up	Up	Up	Up	-	8	T	T
EgrG_000216400	Calcium dependent secretion activator 1	1.07514	2.83864	4.79319	0.799761	-	-	-	-	-	Down	-	-	-
EgrG_000217000	Oligomeric Golgi complex subunit 5	38.6074	33.2055	16.1362	12.8636	-	-	Down	-	-	-	2	-	U
EgrG_000217200	Expressed conserved protein	255.774	304.255	30.4795	58.634	-	Down	Down	Down	Down	-	1	-	-
EgrG_000220200	Sodium and chloride dependent glycine	37.7434	31.8052	207.207	120.484	-	Up	Up	Up	Up	-	8	-	P
EgrG_000224200	Hypothetical protein	1.14903	0.772221	0.597636	0.170945	-	-	Down	-	-	-	-	-	-
EgrG_000226500	Galectin carbohydrate recognition domain	281.861	296.411	123.644	147.133	-	Down	-	Down	Down	-	2	Q	-
EgrG_000230500	Expressed protein	216.704	201.074	74.5654	97.3681	-	Down	-	Down	-	-	2	-	-
EgrG_000230700	Expressed protein	193.434	174.543	65.9201	94.1225	-	Down	-	Down	-	-	2	-	-
EgrG_000231600	Zinc finger HIT domain containing protein 1	25.7755	41.2446	61.104	84.911	-	-	Up	-	-	-	6	-	S
EgrG_000233600	Expressed conserved protein	118.016	98.1422	50.5274	49.605	-	Down	-	-	-	-	2	-	-
EgrG_000233700	Expressed conserved protein	29.031	32.2523	91.5224	70.9553	-	Up	-	-	-	-	8	-	-
EgrG_000237900	Hypothetical protein	0.586577	2.81583	6.53768	10.472	-	Up	Up	-	-	-	6	-	-
EgrG_000238400	Charged multivesicular body protein 3	1166.9	1432.23	749.981	819.607	-	-	-	Down	-	-	1	-	U
EgrG_000240900	COP9 signalosome complex subunit 7b	163.15	203.473	93.5082	121.361	-	-	-	Down	-	-	1	-	O, T
EgrG_000241000	Hypothetical protein	1.14572	0.366666	3.12147	5.96584	-	-	-	-	Up	-	6	-	-
EgrG_000243000	Expressed conserved protein	29.8986	28.1195	81.1549	91.6852	-	-	Up	-	Up	-	8	-	-
EgrG_000243800	Annexin	11.907	10.1616	7.37271	2.95239	-	-	Down	-	-	-	2	IA	U
EgrG_000244000	Annexin	872.956	973.713	303.621	434.858	-	Down	-	Down	Down	-	1	IA	U
EgrG_000245900	Ankyrin repeat domain containing protein 10	147.698	167.381	77.4325	78.6849	-	-	-	Down	-	-	2	RD	S
EgrG_000248200	Hypothetical protein	3.11249	1.32812	6.93803	8.23206	-	-	-	-	Up	-	8	-	-
EgrG_000249100	Phospholipase d1	0.193565	0.27876	19.9917	17.2063	-	Up	Up	Up	Up	-	8	RC	I
EgrG_000249600	Heat shock protein family member hsp 3	251.096	208.713	407.144	642.228	-	-	Up	-	Up	-	6	RC	O
EgrG_000258000	Hypothetical protein	9.10032	29.1238	54.0946	27.0776	-	Up	-	-	-	-	8	-	-
EgrG_000260400	Expressed protein	48.4223	47.8673	133.257	101.122	-	Up	-	-	-	-	8	-	S
EgrG_000260800	STARP-like antigen	1.05119	0.672826	5.46748	5.73426	-	-	Up	Up	Up	-	8	LA	-
EgrG_000261100	Diagnostic antigen gp50	9.18014	6.89773	1.77943	2.37523	-	Down	-	Down	-	-	2	-	-
EgrG_000261300	Likely Rho family Ras GTPase	4.24681	6.40723	18.4823	31.1393	-	-	Up	-	Up	-	6	HA	Z
EgrG_000261900	Hypothetical protein	2.14847	0.687576	1.06426	0	-	-	Down	-	-	-	-	-	-
EgrG_000263800	Expressed protein	1307.83	2104.69	649.93	1157.72	-	-	-	Down	-	-	1	-	-
EgrG_000263900	Hypothetical protein	258.556	363.362	116.012	203.48	-	-	-	Down	-	-	1	-	-
EgrG_000264400	Expressed conserved protein	418.286	490.016	1186.17	1327.37	-	Up	Up	-	Up	-	8	-	-
EgrG_000267800	cAMPdependent protein kinase catalytic subunit	23.6802	27.2321	68.6403	51.8766	-	Up	-	-	-	-	8	OB	T
EgrG_000283300	Phosphatidate phosphatase	137.773	167.389	63.3215	74.2219	-	-	-	Down	Down	-	1	RA	I
EgrG_000301100	Expressed protein	79.926	87.044	230.164	212.378	-	Up	Up	-	-	-	8	R	I, T
EgrG_000303100	Expressed protein	12.9674	26.9747	62.0264	45.8183	-	Up	Up	-	-	-	8	T	T
EgrG_000303400	WD repeat containing protein 20	8.95638	10.9278	28.9764	29.0089	-	Up	Up	-	-	-	8	R	C
EgrG_000303500	Hypothetical protein	0.552971	1.32725	20.9546	13.7797	-	Up	Up	Up	Up	-	8	-	-
EgrG_000303600	Hypothetical protein	15.6462	8.36925	50.8205	38.2412	-	Up	-	Up	Up	-	8	-	-
EgrG_000303700	Expressed protein	15.9125	20.2865	49.8138	48.7053	-	Up	Up	-	-	-	8	-	-
EgrG_000303800	U3 small nucleolar RNA associated protein 22	9.40548	14.54	30.9156	23.598	-	Up	-	-	-	-	8	-	-
EgrG_000304800	Diagnostic antigen gp50	3.21728	2.40246	161.229	133.223	-	Up	Up	Up	Up	-	8	-	-
EgrG_000305700	Hypothetical protein	7601.8	8898.76	1893.31	2095.51	-	Down	Down	Down	Down	-	1	-	-
EgrG_000308700	Hypothetical protein	3.62631	3.48159	0.449078	0	-	Down	Down	Down	Down	-	-	-	-
EgrG_000313100	Expressed protein	128.254	87.2548	47.9639	70.131	-	Down	-	-	-	-	2	-	-
EgrG_000313900	Hypothetical protein	15.6902	22.0939	68.3955	70.0283	-	Up	Up	-	-	-	8	-	-
EgrG_000314700	Heat shock protein 70	0	0	4.74514	1.38555	-	Up	-	Up	-	-	-	-	-
EgrG_000314800	Heat shock protein 70	0	0	5.12497	3.11508	-	Up	Up	Up	Up	-	-	-	-
EgrG_000320300	Forkhead box protein P4	84.3874	94.8522	42.8213	33.9381	-	-	Down	Down	Down	-	1	LA	K
EgrG_000320400	Hypothetical protein	37.6734	56.9949	10.1791	13.5873	-	-	-	Down	Down	-	1	-	-
EgrG_000321300	Elongation of very long chain fatty acids	145.857	168.369	379.318	343.661	-	Up	-	-	-	-	8	-	I
EgrG_000323800	Protein of unknown function nep	146.386	125.872	58.5684	108.892	-	Down	-	-	-	-	1	-	-
EgrG_000324200	Diagnostic antigen gp50	104.485	115.282	568.807	422.461	-	Up	Up	Up	Up	-	8	-	-
EgrG_000328400	Tetraspanin	35.7626	42.9192	59.7888	105.163	-	-	Up	-	-	-	6	RE	S
EgrG_000329100	Hypothetical protein	64.196	90.0805	27.5191	36.121	-	-	-	Down	-	-	1	-	-
EgrG_000330300	Annexin	953.654	973.326	467.045	427.206	-	Down	Down	Down	Down	-	2	IA	U
EgrG_000333400	Rhogef domain containing protein	8.33419	9.74105	31.5013	32.2105	-	Up	Up	-	Up	-	8	T	-
EgrG_000341800	Signal peptidase complex catalytic subunit	628.988	671.657	298.069	430.314	-	Down	-	Down	-	-	1	K	U
EgrG_000342900	Cysticercus cellulosae specific antigenic	18289.6	20966.8	117.226	204.453	-	Down	Down	Down	Down	-	1	-	-
EgrG_000343700	Oxalate:formate antiporter	3.09664	0.212361	0.3287	0.658136	Down	Down	Down	-	-	-	-	-	-
EgrG_000347100	Elongation of very long chain fatty acids	168.956	193.03	429.035	277.86	-	Up	-	-	-	-	8	-	I
EgrG_000349900	Protein wnt 1	8.98058	3.25726	16.7563	8.75866	-	-	-	Up	-	-	8	-	T
EgrG_000351700	Otopetrin	4.16354	4.66361	15.0557	10.2205	-	Up	-	-	-	-	8	-	J
EgrG_000353300	B cell receptor associated protein	197.237	210.69	101.663	137.135	-	-	-	Down	-	-	1	-	U
EgrG_000355200	Tetraspanin	89.7523	112.442	18.7054	39.8953	-	Down	-	Down	Down	-	1	RE	-
EgrG_000355500	Tetraspanin	0.40216	3.8611	4.48227	2.99153	Up	Up	-	-	-	-	4	RE	-
EgrG_000356500	Katanin p60 ATPase containing subunit	30.2647	42.4136	11.6065	16.703	-	-	-	Down	Down	-	1	HA	O
EgrG_000357600	Lysosomal acid lipase:cholesteryl ester	58.2481	53.8898	24.0008	39.5867	-	Down	-	-	-	-	1	RC	I
EgrG_000359600	Integral membrane protein GPR155	60.3546	65.6876	32.4085	29.991	-	-	-	-	Down	-	2	-	T
EgrG_000361600	Kelch protein 3 like	4.3042	1.37748	1.06605	0.355749	-	-	Down	-	-	-	-	-	-
EgrG_000362600	Bruno-like RNA binding protein	34.4051	35.2612	94.101	86.8269	-	Up	-	-	-	-	8	A	A
EgrG_000365600	Hypothetical protein	363.214	447.969	43.596	38.449	-	Down	Down	Down	Down	-	1	-	-
EgrG_000370400	Glycoprotein 3 alpha L fucosyltransferase	1.0617	0	6.04808	3.15905	-	Up	-	Up	Up	-	7	GA	E, G
EgrG_000372400	Tegumental protein	5303.69	6874	2173.72	2587.55	-	Down	Down	Down	Down	-	1	-	-
EgrG_000379100	Hypothetical protein	1.7405	3.89908	10.346	9.06286	-	Up	-	-	-	-	8	-	-
EgrG_000380200	Proteasome activator complex subunit 3	8.34527	9.34758	5.85631	2.06925	-	-	-	-	Down	-	1	O	O
EgrG_000381100	Tapeworm specific antigen B	18.6673	6.72087	2.6007	1.73574	-	Down	Down	-	-	-	2	-	-
EgrG_000381200	Tapeworm specific antigen B	2680.18	2204.6	171.536	310.395	-	Down	Down	Down	Down	-	1	-	-
EgrG_000381400	Tapeworm specific antigen B	705.858	551.111	25.1401	58.1474	-	Down	Down	Down	Down	-	1	-	-
EgrG_000381600	Tapeworm specific antigen B	59.6463	93.9159	252.619	231.605	-	Up	Up	-	-	-	8	-	-
EgrG_000381700	Tapeworm specific antigen B	34.8619	42.5989	167.195	157.953	-	Up	Up	Up	Up	-	8	-	-
EgrG_000381800	Tapeworm specific antigen B	140.34	217.926	2490.87	3299.76	-	Up	Up	Up	Up	-	6	-	-
EgrG_000392700	Hypothetical protein	2.99071	1.43568	12.2221	8.89875	-	-	-	Up	-	-	8	-	-
EgrG_000393300	Intestinal type alkaline phosphatase 1	2.58467	4.00861	305.063	185.757	-	Up	Up	Up	Up	-	7	RC	P
EgrG_000393400	Alkaline phosphatase	0	0.187033	134.906	62.3116	-	Up	Up	Up	Up	-	7	RC	P
EgrG_000405600	Expressed protein	2.00321	8.17388	4.83747	14.1561	-	-	Up	-	-	-	6	-	-
EgrG_000408400	Kelch repeat type 1	2.3018	0	2.77925	1.71222	Down	-	-	Up	-	-	-	-	-
EgrG_000410100	Dehydrogenase:reductase sdr family	45.723	72.9157	121.499	108.761	-	Up	-	-	-	-	8	HA	Q
EgrG_000412400	Expressed conserved protein	451.224	607.489	265.293	258.584	-	-	-	Down	Down	-	1	-	-
EgrG_000412500	Expressed conserved protein	1848.21	2554.85	1160.6	1238.98	-	-	-	Down	Down	-	1	-	-
EgrG_000414500	Ribosome associated membrane protein 4	1713.2	1874.95	743.46	952.503	-	Down	-	Down	-	-	2	-	U
EgrG_000416500	High affinity cGMP specific 3' 5' cyclic	6.96415	8.57853	29.1925	18.8644	-	Up	-	Up	-	-	8	RC	T
EgrG_000417350	Hypothetical protein	74.4413	94.9033	43.5244	37.6726	-	-	-	-	Down	-	1	-	-
EgrG_000418100	Hypothetical protein	42.7737	35.1999	14.1885	12.4999	-	-	Down	-	-	-	2	T	-
EgrG_000418800	Oxalate:formate antiporter	1.42192	3.868	0.528268	1.23401	-	-	-	Down	-	-	-	-	-
EgrG_000418900	Glycosyltransferase 14 family member	170.807	186.67	30.6679	49.0464	-	Down	Down	Down	Down	-	1	-	G
EgrG_000419100	Kunitz protease inhibitor	1520.32	1792.19	769.481	648.642	-	-	Down	Down	Down	-	1	OA	-
EgrG_000420200	Dual specificity protein phosphatase 14	24.7989	61.7551	25.9121	34.8764	-	-	-	Down	-	-	4	OB	V
EgrG_000422100	Retinol dehydrogenase 11	73.6758	83.3999	32.9895	46.9072	-	-	-	Down	-	-	1	HA	Q
EgrG_000424200	Endoglin CD105 antigen	3.62065	5.52095	13.7678	8.95118	-	Up	-	-	-	-	8	-	-
EgrG_000425000	Nop17p	328.513	336.823	170.352	190.001	-	-	-	Down	-	-	1	-	C
EgrG_000425100	Krueppel factor 5	6.73275	5.46958	22.5119	14.4469	-	-	-	Up	-	-	8	LA	K
EgrG_000425400	Hypothetical protein	0.693924	1.33246	6.18729	1.03237	-	Up	-	-	-	Down	-	-	-
EgrG_000431200	TNFR CD27 30 40 95 cysteine rich region	7.00024	7.84101	1.7338	0.867872	-	-	Down	-	Down	-	1	-	-
EgrG_000434600	Hypothetical protein	18.4173	22.3629	95.3901	54.397	-	Up	-	Up	-	-	8	-	-
EgrG_000434920	Mitochondrial ribosomal protein L17	30.3939	19.5872	54.4482	68.4462	-	-	-	-	Up	-	6	J	J
EgrG_000437000	Ribonucleoside diphosphate reductase subunit	231.356	172.526	95.3721	151.352	-	Down	-	-	-	-	1	P	F
EgrG_000443300	Procollagen lysine2 oxoglutarate 5 dioxygenase	33.1692	24.197	13.8834	18.6397	-	Down	-	-	-	-	2	-	O
EgrG_000445600	Long chain fatty acid coenzyme A ligase 5	395.132	314.496	137.806	124.926	-	Down	Down	Down	Down	-	2	RC	I
EgrG_000446000	Zinc finger C4H2 domain containing protein	10.585	8.31479	28.3615	33.6425	-	-	-	-	Up	-	8	-	S
EgrG_000446100	Hypothetical protein	44.1501	54.4989	19.5267	16.4208	-	-	-	-	Down	-	1	-	-
EgrG_000447600	Coiled coil domain containing protein 42	27.1746	33.371	10.8001	12.9277	-	-	-	Down	-	-	1	-	S
EgrG_000447900	Rhodopsin orphan GPCR	0	0.572658	1.99436	3.10581	-	-	Up	-	-	-	-	-	-
EgrG_000449700	Pou3	7.68441	7.67886	25.0531	19.5983	-	Up	-	-	-	-	8	LA	K
EgrG_000449900	Prefoldin subunit 4	141.38	171.622	70.4357	100.332	-	-	-	Down	-	-	1	O	O
EgrG_000450100	Hypothetical protein	15.7597	5.57447	2.46525	4.93602	-	Down	-	-	-	-	2	-	-
EgrG_000453100	Ras GTPase	152.885	161.054	68.2381	88.0586	-	-	-	Down	-	-	1	HA	U
EgrG_000458500	Ribosomal protein L35a	3382.89	3857.73	1854.99	2331.83	-	-	-	Down	-	-	1	J	J
EgrG_000459100	ADP ribosylation factor 2	206.028	196.703	85.7107	118.678	-	Down	-	Down	-	-	1	HA	U
EgrG_000467300	Hypothetical protein	9.51527	6.25062	3.34902	0.37253	-	-	Down	-	Down	-	2	-	-
EgrG_000471600	Transitional endoplasmic reticulum ATPase	163.718	132.884	267.249	328.094	-	-	-	-	Up	-	6	HA	O
EgrG_000471700	Serine:threonine protein kinase plk1	68.6371	53.8861	32.9238	29.4707	-	-	Down	-	-	-	2	RD	D
EgrG_000472200	Zinc finger C2H2 type	1.09079	0	3.24197	1.08187	-	-	-	Up	-	-	-	-	-
EgrG_000472300	Lysophospholipid acyltransferase 7	27.0202	23.8455	84.3635	62.7344	-	Up	-	Up	-	-	8	-	I
EgrG_000473000	Expressed protein	95.3734	97.614	369.035	398.228	-	Up	Up	Up	Up	-	8	-	-
EgrG_000473800	Protein phosphatase 1 regulatory subunit 7	80.134	73.603	34.3926	42.8237	-	Down	-	-	-	-	1	R	-
EgrG_000474100	Bestrophin 3	1099.38	1317.24	199.51	333.739	-	Down	Down	Down	Down	-	1	R	-
EgrG_000474300	Calcium binding protein	273.65	376.148	129.999	180.2	-	-	-	Down	-	-	1	R	-
EgrG_000475800	Dynein heavy chain	3.21728	6.17777	1.19527	0	-	-	-	-	Down	-	1	-	Z
EgrG_000477500	Expressed conserved protein	204.226	186.336	606.483	465.81	-	Up	-	Up	-	-	8	-	-
EgrG_000480000	Immunogenic protein	194.365	226.518	103.097	203.5	-	-	-	Down	-	-	1	R	-
EgrG_000480400	Fibronectin type III domain containing protein	6.68693	8.66511	2.86533	1.8615	-	-	Down	Down	Down	-	1	MA	S
EgrG_000481200	Proteasome prosome macropain subunit beta	547.102	635.522	296.635	419.461	-	-	-	Down	-	-	1	RC	O
EgrG_000481700	Multiple pdz domain protein	30.5016	32.8792	13.9112	12.0699	-	-	Down	Down	Down	-	1	T	T
EgrG_000482200	Adenosine 3' phospho 5' phosphosulfate	54.8061	52.3647	20.263	24.2247	-	Down	-	Down	-	-	2	-	G
EgrG_000482700	Beta ureidopropionase	84.5431	74.4274	275.691	173.623	-	Up	-	Up	-	-	8	RC	E
EgrG_000483100	Adenylate cyclase 9	0.999251	0.599607	0	0	-	Down	Down	-	-	-	-	-	-
EgrG_000486500	Expressed conserved protein	39.8984	79.8585	167.323	123.243	-	Up	Up	-	-	-	8	-	-
EgrG_000488900	Expressed conserved protein	27.0917	25.3075	110.443	321.352	-	Up	Up	Up	Up	Up	6	-	-
EgrG_000489200	Pfam-B_9399 and Pfam-B_2764 and Pfam-B_110 and Pfam-B_388 domain containing protein	2.02534	1.73982	0.475229	0.555055	-	Down	-	-	-	-	-	-	-
EgrG_000491200	Expressed protein	601.632	756.004	378.005	490.312	-	-	-	Down	-	-	1	-	-
EgrG_000491600	Bestrophin 3	44.3349	50.0331	13.8704	25.4576	-	Down	-	Down	-	-	1	-	T
EgrG_000491700	Expressed protein	52.4456	65.0898	15.2073	32.3518	-	-	-	Down	-	-	1	-	-
EgrG_000492700	Immunogenic protein	1523.62	1496.63	573.527	925.633	-	Down	-	Down	-	-	1	R	-
EgrG_000493900	Hypothetical protein	3.46208	6.64781	0	0.858439	-	-	-	Down	Down	-	1	-	-
EgrG_000495700	RNA binding protein mex3b	64.404	52.5966	34.6502	25.5116	-	-	Down	-	-	-	2	LB	-
EgrG_000496200	Synaptotagmin 15	8.31622	11.9765	43.4605	31.3431	-	Up	Up	Up	-	-	8	T	T, U
EgrG_000497300	Expressed conserved protein	416.3	497.595	216.942	292.005	-	-	-	Down	-	-	1	-	-
EgrG_000498000	Hypothetical protein	4.6161	7.38646	13.7197	26.3255	-	-	Up	-	-	-	6	-	-
EgrG_000499100	Histone H1 gamma protein	7.32209	6.02561	2.72028	0.778092	-	-	Down	-	Down	-	2	-	B
EgrG_000499300	Histone H1 gamma protein	7.32209	6.02561	2.72028	0.778092	-	-	Down	-	Down	-	2	LA	B
EgrG_000500300	Calcium binding protein	616.543	737.851	100.913	126.282	-	Down	Down	Down	Down	-	1	R	T
EgrG_000500600	Leucine rich repeat containing protein 15	120.075	81.0737	66.8342	50.7474	-	-	Down	-	-	-	2	R	T
EgrG_000500800	Forkhead box protein J3	6.74812	10.582	25.906	19.0748	-	Up	-	-	-	-	8	LA	K
EgrG_000507900	Coiled coil domain containing protein 148	3.21188	4.62554	1.19326	3.982	-	-	-	Down	-	-	1	-	S
EgrG_000509500	Homeobox protein	0.782583	0	2.51976	1.16427	-	-	-	Up	-	-	-	-	-
EgrG_000511900	NADP binding domain	114.585	136.386	420.736	231.59	-	Up	-	Up	-	-	8	HA	M
EgrG_000518800	Hypothetical protein	0.971811	1.16628	5.95722	4.33737	-	Up	-	-	-	-	8	-	-
EgrG_000518900	Kinesin protein KIF1B	10.9517	14.2531	34.5841	27.6078	-	Up	-	-	-	-	8	T	Z
EgrG_000519900	ATP binding cassette sub family A	36.1058	35.0989	13.8967	10.2556	-	Down	Down	Down	Down	-	2	HA	Q
EgrG_000520100	Hypothetical protein	280.01	362.927	129.168	190.932	-	-	-	Down	-	-	1	-	-
EgrG_000520550	Diagnostic antigen gp50	0.446094	0	8.28655	3.982	-	Up	Up	Up	Up	-	7	-	-
EgrG_000520950	Heat shock protein 70	6.45234	6.57028	108.38	50.6147	-	Up	Up	Up	Up	-	7	RC	O
EgrG_000521000	Heat shock protein 70	10.0821	6.12389	69.4092	45.7634	-	Up	Up	Up	Up	-	8	RC	O
EgrG_000521700	Heat shock protein 70	3.61651	1.73609	28.7912	21.9059	-	Up	Up	Up	Up	-	8	RC	O
EgrG_000522100	NK2 2	16.8069	19.2847	54.2165	39.3357	-	Up	-	-	-	-	8	LA	K
EgrG_000524100	Expressed protein	704.585	581.151	178.779	98.464	-	Down	Down	Down	Down	-	2	-	-
EgrG_000524300	Reversed polarity	17.8078	11.0373	36.8479	24.481	-	-	-	Up	-	-	8	LA	K
EgrG_000525000	Beta 13 N galactosyltransferase	0	1.3713	2.12255	2.47908	-	Up	Up	-	-	-	-	-	-
EgrG_000525200	Beta 13 N galactosyltransferase	0	1.3713	2.12255	2.302	-	Up	Up	-	-	-	-	-	-
EgrG_000526000	5' AMPactivated protein kinase subunit beta 1	27.9093	34.254	126.777	82.6148	-	Up	Up	Up	-	-	8	-	G
EgrG_000529700	Protocadherin gamma b17	4.65743	0.912562	3.10749	3.6059	Down	-	-	-	-	-	3	MA	T
EgrG_000530600	Magnesium dependent phosphatase 1	613.915	663.165	305.343	449.701	-	-	-	Down	-	-	1	RC	S
EgrG_000532700	Calmodulin	1151.39	1390.34	478.718	584.719	-	Down	-	Down	Down	-	1	R	T
EgrG_000534400	BTB:POZ domain containing 6	51.6562	50.9158	160.843	101.181	-	Up	-	Up	-	-	8	RD	S
EgrG_000534600	Expressed protein	119.155	129.066	602.159	521.585	-	Up	Up	Up	Up	-	8	-	-
EgrG_000535400	Carbonic anhydrase II	905.691	1176.33	502.752	376.598	-	-	Down	Down	Down	-	1	RC	P
EgrG_000537600	Glutathione S transferase mu 1	71.4237	62.0866	11.4746	17.9492	-	Down	Down	Down	Down	-	2	RA	O
EgrG_000538800	Expressed protein	17.2168	16.5297	1.06605	0	-	Down	Down	Down	Down	-	1	-	-
EgrG_000539400	Hypothetical protein	69.3838	91.3753	44.3563	40.9976	-	-	-	Down	Down	-	1	-	-
EgrG_000543900	Expressed conserved protein	6.63565	5.4607	0	4.23088	-	Down	-	Down	-	-	1	OA	-
EgrG_000548900	TNF receptor associated factor 3	2.02443	5.83092	5.34834	11.7126	-	-	Up	-	-	-	6	T	T
EgrG_000549000	Galactosyltransferase	45.007	54.9553	11.3187	13.0483	-	Down	Down	Down	Down	-	1	-	G
EgrG_000549100	Galactosyltransferase	48.0818	53.6614	11.2438	11.8011	-	Down	Down	Down	Down	-	1	-	G
EgrG_000549200	Hydrophobic ligand binding protein	14.9888	8.39449	0.928094	7.43307	-	Down	-	Down	-	Up	2	-	-
EgrG_000549800	Fatty acid binding protein FABP2	1195.61	1125.07	497.465	454.409	-	Down	Down	Down	Down	-	2	RF	I
EgrG_000549850	Fatty acid binding protein FABP2	15557.9	17680.6	7030.25	5519.12	-	Down	Down	Down	Down	-	1	RF	I
EgrG_000551400	Gamma aminobutyric acid receptor associated	964.608	1105.58	486.813	646.661	-	-	-	Down	-	-	1	R	Z
EgrG_000553100	Intraflagellar transport protein 20	8.04321	12.3555	2.39055	6.58136	-	-	-	Down	-	-	1	-	U
EgrG_000554100	Heat shock protein 70	37.0527	31.2413	324.553	280.569	-	Up	Up	Up	Up	-	8	O	O
EgrG_000556400	Expressed protein	247.731	385.516	141.594	140.74	-	-	-	Down	Down	-	1	-	-
EgrG_000564000	Diagnostic antigen gp50	441.138	466.854	46.5439	81.7405	-	Down	Down	Down	Down	-	1	-	-
EgrG_000566700	Diagnostic antigen gp50	145.332	149.558	497.9	427.249	-	Up	Up	Up	Up	-	8	-	-
EgrG_000571500	Hexokinase	450.778	475.831	975.825	446.814	-	-	-	-	-	Down	8	RC	G
EgrG_000571600	Complexin	18.3151	26.3762	116.95	101.115	-	Up	Up	Up	Up	-	8	RF	S
EgrG_000573000	Hypothetical protein	469.509	613.931	169.222	148.094	-	Down	Down	Down	Down	-	1	-	-
EgrG_000574800	60S ribosomal protein L39	461.433	466.54	198.737	312.868	-	-	-	Down	-	-	1	J	J
EgrG_000575800	Alpha tocopherol transfer protein	3.49245	4.02368	35.292	36.3707	-	Up	Up	Up	Up	-	8	IA	I
EgrG_000575900	Basement membrane specific heparan sulfate	57.0547	43.0573	21.8684	18.4346	-	Down	Down	Down	Down	-	2	RF	-
EgrG_000576500	Ras protein family 0b	3.47467	2.59466	11.9049	9.33357	-	-	-	Up	-	-	8	HA	S
EgrG_000584800	Hypothetical protein	1.08337	3.64047	2.41494	0.402941	-	-	-	-	Down	-	-	-	-
EgrG_000585100	Kinesin protein KIFC3	18.3417	12.9815	6.81425	7.08426	-	Down	-	-	-	-	2	HA	Z
EgrG_000586100	Expressed conserved protein	277.3	277.634	142.206	127.297	-	-	-	-	Down	-	2	-	S
EgrG_000586700	Oxalate:formate antiporter	4.57631	0	15.6416	5.44665	-	-	-	Up	-	-	7	-	-
EgrG_000586800	Oxalate:formate antiporter	9.41304	6.93566	56.9295	24.2628	-	Up	-	Up	Up	-	7	P	G
EgrG_000586900	Oxalate:formate antiporter	58.5919	46.314	22.5862	26.3801	-	Down	-	-	-	-	2	P	G
EgrG_000587200	Obscurin cytoskeletal calmodulin	0.172916	0.996089	3.08357	1.15763	-	Up	-	-	-	-	-	-	-
EgrG_000595900	Ubiquinol cytochrome C oxidoreductase subunit 6	1362.01	1569.77	802.404	1044.74	-	-	-	Down	-	-	1	C	-
EgrG_000599800	Zinc finger protein	0	0.224522	43.6143	23.1362	-	Up	Up	Up	Up	-	7	LA	K
EgrG_000600300	Hypothetical protein	2.73478	2.4506	0.677344	0.226034	-	Down	Down	Down	Down	-	-	-	-
EgrG_000600400	Hypothetical protein	2.51787	1.20869	0.623621	0	-	-	Down	-	-	-	-	-	-
EgrG_000602200	Hypothetical protein	164.081	213.133	50.2015	52.6509	-	-	-	Down	Down	-	1	-	-
EgrG_000603700	Transcription factor 15	2.96565	3.98621	27.3243	18.0896	-	Up	Up	Up	-	-	8	LA	K
EgrG_000604300	Expressed protein	140.88	134.604	917.326	426.27	-	Up	Up	Up	Up	-	7	-	-
EgrG_000604400	Glutamate dehydrogenase mitochondrial	127.705	137.514	1083.59	445.732	-	Up	Up	Up	Up	Down	7	HA	E
EgrG_000605200	Hypothetical protein	69.3869	52.5718	26.7101	21.4542	-	Down	Down	-	-	-	2	-	-
EgrG_000605600	Hypothetical protein	15.4333	16.0947	50.4171	34.2429	-	Up	-	Up	-	-	8	-	S
EgrG_000607300	Expressed conserved protein	370.399	481.308	210.566	216.74	-	-	-	Down	Down	-	1	-	-
EgrG_000608700	Krueppel factor 5	317.941	424.699	35.579	28.4103	-	Down	Down	Down	Down	-	1	LA	K
EgrG_000609900	CD36 class B scavenger receptor	0.41392	0	2.92178	0.9237	-	Up	-	Up	-	-	-	-	-
EgrG_000612400	Ankyrin	1.0649	1.94256	7.51691	3.9607	-	Up	-	-	-	-	8	RD	M
EgrG_000612700	Hypothetical protein	3.53901	0.906072	6.66165	7.89764	-	-	-	Up	Up	-	8	-	-
EgrG_000615100	SKI family transcriptional corepressor 1a	0	0	3.62241	1.20882	-	Up	-	Up	-	-	-	-	-
EgrG_000621700	Expressed protein	5.30852	0.849443	0.6574	0.658136	-	Down	Down	-	-	-	-	-	-
EgrG_000622300	Cysteine rich protein 1	667.756	1130.65	346.692	326.297	-	-	-	Down	Down	-	1	LA	T
EgrG_000622400	7tm GPCR rhodopsin	98.3725	100.205	26.296	42.3884	-	Down	-	Down	-	-	1	RB	A
EgrG_000624800	Axis inhibition protein axin	82.8362	97.2037	34.676	26.4219	-	Down	Down	Down	Down	-	1	R	T
EgrG_000626100	Expressed protein	12.1466	1.29576	7.01969	3.6811	Down	-	-	-	-	-	3	-	-
EgrG_000626200	Mitotic spindle assembly checkpoint protein	37.503	32.9635	11.3818	16.5025	-	Down	-	Down	-	-	2	D	D
EgrG_000629600	Cold shock protein DNA binding	557.394	676.157	230.747	321.171	-	Down	-	Down	Down	-	1	L	J
EgrG_000630500	Pyridoxine 5' phosphate oxidase	76.6786	59.0565	26.296	52.6509	-	Down	-	-	-	-	1	H	H
EgrG_000631500	Synaptotagmin protein 4	104.044	107.475	36.0018	45.0809	-	Down	Down	Down	Down	-	1	T	U
EgrG_000631600	Hypothetical protein	20.0759	19.6453	6.74134	9.76435	-	Down	-	Down	-	-	2	-	S
EgrG_000633550	Hypothetical protein	108.623	142.303	49.9884	30.7565	-	-	Down	Down	Down	-	1	LA	K
EgrG_000634500	Expressed conserved protein	77.7915	87.8292	209.128	186.762	-	Up	-	-	-	-	8	-	-
EgrG_000634800	L lactate dehydrogenase B chain	742.013	808.896	251.916	366.977	-	Down	-	Down	Down	-	1	RA	C
EgrG_000635300	Purine nucleoside phosphorylase	0.466341	1.34319	31.5321	38.5053	-	Up	Up	Up	Up	-	6	F	F
EgrG_000635700	Purine nucleoside phosphorylase	3.94685	1.51573	46.0424	40.2222	-	Up	Up	Up	Up	-	8	F	F
EgrG_000635800	Inosine guanosine and xanthosine phosphorylase	1.09454	1.05086	40.6639	35.8243	-	Up	Up	Up	Up	-	8	F	F
EgrG_000640400	Hypothetical protein	13.7487	6.74665	4.76733	6.8181	-	Down	-	-	-	-	2	-	-
EgrG_000642000	Sn1 specific diacylglycerol lipase beta	8.68531	10.0639	30.1532	18.9365	-	Up	-	-	-	-	8	RC	I, O, T
EgrG_000642300	Tyrosine protein kinase src64b	16.5614	24.4185	50.9805	51.0377	-	Up	Up	-	-	-	8	T	T
EgrG_000643525	Expressed conserved protein	36.5505	35.9273	7.11285	20.3914	-	Down	-	Down	-	-	1	-	-
EgrG_000643600	Hypothetical protein	2.46908	4.26697	0	2.93866	-	-	-	Down	-	Up	-	-	-
EgrG_000644000	Glutamate synthase	4.37228	4.51718	12.9244	9.54504	-	Up	-	-	-	-	8	RC	E
EgrG_000645000	Diacylglycerol O acyltransferase 1	155.062	133.75	47.272	55.2378	-	Down	Down	Down	Down	-	2	-	I
EgrG_000646900	Expressed protein	2973.87	3875.04	190.884	183.323	-	Down	Down	Down	Down	-	1	-	-
EgrG_000647100	Expressed protein	7112.29	9704.25	1350.33	2130.68	-	Down	Down	Down	Down	-	1	-	-
EgrG_000649700	Expressed protein	20.6442	13.2136	1.46089	4.38758	-	Down	Down	Down	-	-	2	-	-
EgrG_000650000	DC STAMPdomain containing protein 2	0.360715	0.577198	0.178682	0	-	-	Down	-	Down	-	-	-	-
EgrG_000650120	Spectrin beta chain, erythrocyte	1.65338	1.81416	2.19377	0.351397	-	-	Down	-	Down	Down	-	-	-
EgrG_000659100	Hypothetical protein	34.1349	32.306	95.0447	84.3981	-	Up	Up	Up	-	-	8	-	S
EgrG_000659200	Hypothetical protein	34.0499	32.5704	92.0516	82.2476	-	Up	-	Up	-	-	8	-	S
EgrG_000659500	Cyclin dependent kinase	39.6415	25.1523	19.4659	12.8208	-	-	Down	-	-	-	2	OB	D
EgrG_000661800	Oxalate:formate antiporter	248.386	231.971	33.6004	48.2633	-	Down	Down	Down	Down	-	1	P	G
EgrG_000661900	Hypothetical protein	17.4711	19.3544	7.98866	3.9988	-	-	-	-	Down	-	1	-	-
EgrG_000663300	Hypothetical protein	0.341384	0	9.63905	9.3959	-	Up	Up	Up	Up	-	8	-	-
EgrG_000663400	Hypothetical protein	1.23454	2.37054	6.42112	10.1016	-	-	Up	-	-	-	6	-	-
EgrG_000665800	Hypothetical protein	101.979	139.487	38.406	51.9581	-	-	-	Down	Down	-	1	-	-
EgrG_000666500	Thioredoxin fold	319.354	299.328	1078.76	1306.24	-	Up	Up	Up	Up	-	8	RA	-
EgrG_000672400	Thymidine phosphorylase	13.2406	17.4204	41.9036	40.6737	-	Up	Up	-	-	-	8	H	F
EgrG_000674300	Expressed protein	16.5326	25.0493	9.2132	11.3372	-	-	-	Down	-	-	1	-	-
EgrG_000674800	3 oxo 5 alpha steroid 4 dehydrogenase C terminal	310.079	311.687	157.206	198.154	-	-	-	Down	-	-	1	-	I
EgrG_000678600	Expressed protein	346.923	409.168	892.212	1122.35	-	-	Up	-	Up	-	8	-	-
EgrG_000679700	Heat shock protein	1.84644	0.738646	0.342991	0.343376	-	Down	Down	-	-	-	-	-	-
EgrG_000681700	Expressed protein	2652.67	2113.21	480.393	714.324	-	Down	Down	Down	Down	-	2	-	-
EgrG_000681800	Expressed protein	3539.91	2972.84	804.857	990.704	-	Down	Down	Down	Down	-	2	-	-
EgrG_000681900	Expressed protein	1710.06	1216.27	238.962	266.066	-	Down	Down	Down	Down	-	2	-	-
EgrG_000682900	Niemann Pick C2 protein	397.859	546.684	168.986	200.351	-	Down	-	Down	Down	-	1	S	L
EgrG_000684050	WD repeat and FYVE domain containing protein 3	4.43799	2.94983	1.52195	0.76183	-	-	Down	-	-	-	-	-	-
EgrG_000684200	Lipid transport protein N terminal	21.4206	17.4145	8.85661	11.4365	-	Down	-	-	-	-	2	I	I
EgrG_000684700	Dynein light chain	1610.34	2218.51	1190.75	1565.06	-	-	-	Down	-	-	1	N	-
EgrG_000685100	Leucine rich repeat containing protein 16c	141.122	141.81	57.8097	89.2157	-	Down	-	Down	-	-	1	MA	-
EgrG_000685500	Reticulon 4	405.86	433.679	210.488	248.058	-	-	-	Down	-	-	1	-	U
EgrG_000686300	Expressed conserved protein	484.965	687.617	149.085	161.299	-	Down	Down	Down	Down	-	1	-	-
EgrG_000686400	Expressed conserved protein	15.0241	22.5984	1.86057	3.7253	-	Down	-	Down	Down	-	1	-	-
EgrG_000688000	SH3 and multiple ankyrin repeat domains protein	77.6676	85.0181	61.6848	33.004	-	-	Down	-	Down	-	1	RD	T
EgrG_000688900	AMPdependent ligase	4.97497	3.47376	68.7224	47.0999	-	Up	Up	Up	Up	-	8	RC	Q
EgrG_000690100	GDP mannose 46 dehydratase	133.184	136.313	247.167	403.994	-	-	Up	-	Up	-	6	HA	G
EgrG_000696500	Protein kinase C gamma type	19.1018	23.8839	7.42669	10.9047	-	-	-	Down	-	-	1	T	T
EgrG_000696700	Expressed conserved protein	322.988	414.897	164.904	206.163	-	-	-	Down	Down	-	1	-	-
EgrG_000701500	Expressed conserved protein	208.701	251.042	69.448	48.3513	-	Down	Down	Down	Down	-	1	-	-
EgrG_000701600	Hypothetical protein	43.0901	48.8036	20.1582	17.0179	-	Down	Down	Down	Down	-	1	-	-
EgrG_000703100	GAT domain containing protein	7.32209	5.85823	0.453379	1.36166	-	Down	Down	Down	-	-	2	-	-
EgrG_000703500	Placenta specific gene 8 protein	24.6271	19.4409	105.32	85.4899	-	Up	Up	Up	Up	-	8	-	-
EgrG_000705400	Protein of unknown function duf159	492.993	528.63	250.424	367.332	-	-	-	Down	-	-	1	NONA	O
EgrG_000706800	Choline O acetyltransferase	25.3681	27.0619	72.9539	63.6004	-	Up	-	-	-	-	8	RB	I
EgrG_000711000	Zinc finger transcription factor gli2	35.5351	41.3339	14.4482	11.1371	-	Down	Down	Down	Down	-	1	LA	K
EgrG_000712250	Hypothetical protein	20.9123	12.0981	6.77321	7.77798	-	Down	-	-	-	-	2	-	-
EgrG_000714000	Sodium:glucose cotransporter	29.6969	28.5117	250.727	73.2534	-	Up	-	Up	-	Down	7	-	P
EgrG_000714050	Solute carrier family 5	21.0802	20.6821	171.496	53.2232	-	Up	-	Up	-	Down	7	-	P
EgrG_000715200	Chloride intracellular channel 4	885.649	1114.81	675.042	518.845	-	-	-	-	Down	-	1	-	-
EgrG_000715700	Programmed cell death protein 6	235.395	290.655	126.672	152.989	-	-	-	Down	-	-	1	R	T
EgrG_000719700	Calpain	637.303	642.651	260.069	299.378	-	Down	Down	Down	Down	-	2	OA	O, T
EgrG_000723300	Polycystin 1	13.8572	9.09768	28.9963	27.5129	-	-	-	Up	Up	-	8	-	P, T
EgrG_000723700	Heat shock 70 kDa protein	796.068	860.187	1815.05	2137.36	-	-	Up	-	Up	-	6	O	O
EgrG_000726450	Heat shock protein 70	0.172354	0.165476	2.04904	2.17954	-	Up	Up	Up	Up	-	-	-	-
EgrG_000727600	Hypothetical protein	0	6.16079	1.30035	1.73574	Up	-	-	Down	-	-	-	-	-
EgrG_000730300	Arginase 2 mitochondrial	0.759264	1.09344	9.02652	26.2627	-	Up	Up	Up	Up	-	6	E	E
EgrG_000730600	Arginyl tRNA protein transferase 3	1.01501	2.53371	208.307	95.4361	-	Up	Up	Up	Up	-	7	RB	O
EgrG_000732200	Protein tex261	17.9515	27.0837	66.6927	59.1369	-	Up	Up	-	-	-	8	-	I, T
EgrG_000733200	Heat shock protein 70b	2.61342	2.66594	19.5399	9.11266	-	Up	-	Up	-	-	7	RC	O
EgrG_000733600	Peroxidasin	34.7279	28.1537	14.2896	19.2712	-	Down	-	-	-	-	2	R	T
EgrG_000737200	Expressed protein	6.06688	16.5035	35.3118	30.0862	-	Up	Up	-	-	-	8	-	-
EgrG_000737300	Zinc transporter foi	18.7469	24.4141	59.7177	72.487	-	Up	Up	-	Up	-	8	-	P
EgrG_000737400	Hypothetical protein	94.3188	108.571	44.7644	50.6918	-	-	-	Down	-	-	2	-	-
EgrG_000739000	Hypothetical protein	3.41836	4.24721	2.68936	1.04704	-	-	-	-	Down	-	1	-	-
EgrG_000741000	Interferon developmental regulator	152.277	165.582	56.1105	104.746	-	Down	-	Down	-	-	1	R	Z
EgrG_000742900	Expressed protein	42.7439	17.2095	4.09808	5.12834	-	Down	Down	Down	-	-	2	-	-
EgrG_000743200	Expressed protein	14.8145	9.48215	23.8499	51.4265	-	-	-	-	Up	-	6	-	-
EgrG_000748600	Protein wnt 2	2.39033	1.33871	0.148007	1.33356	-	Down	-	Down	-	-	-	-	-
EgrG_000748900	Small nuclear ribonucleoprotein F	543.491	612.812	240.421	392.061	-	Down	-	Down	-	-	1	J	A
EgrG_000749800	Eukaryotic translation initiation factor 5a	2712.71	3171.38	1472.72	2074.24	-	-	-	Down	-	-	1	L	J
EgrG_000749900	TonB box	12.1513	9.19166	84.5424	75.0504	-	Up	Up	Up	Up	-	8	-	-
EgrG_000752700	Intestinal type alkaline phosphatase	0.335982	0.322573	0.249646	1.9994	-	-	-	-	-	Up	-	-	-
EgrG_000756400	Expressed conserved protein	6.93357	11.0254	61.5004	59.474	-	Up	Up	Up	Up	-	8	-	-
EgrG_000756500	Hypothetical protein	3.8815	4.38422	22.903	27.854	-	Up	Up	Up	Up	-	8	-	-
EgrG_000756800	Expressed conserved protein	342.417	381.406	168.486	175.212	-	-	-	Down	Down	-	2	-	-
EgrG_000756900	Expressed conserved protein	22.4381	16.551	63.2324	80.1976	-	-	Up	Up	Up	-	8	-	-
EgrG_000757200	Hypothetical protein	113.947	140.239	54.7694	53.3216	-	-	-	Down	Down	-	1	-	-
EgrG_000757400	Hypothetical protein	3.98139	7.64499	3.9444	0.987205	-	-	-	-	Down	-	1	-	-
EgrG_000758900	Hypoxanthine guanine phosphoribosyltransferase	244.192	227.311	95.8489	143.342	-	Down	-	Down	-	-	1	F	F
EgrG_000762900	Alpha tocopherol transfer protein	7.26761	10.3147	100.958	81.0918	-	Up	Up	Up	Up	-	8	IA	I
EgrG_000763900	Solute carrier family 43	1.90725	1.83113	8.34544	9.14297	-	-	Up	-	Up	-	8	P	U
EgrG_000766300	Expressed conserved protein	21.5276	39.458	80.7057	73.5172	-	Up	Up	-	-	-	8	-	-
EgrG_000766600	Peptidase inhibitor 16	73.4715	51.5479	150.877	154.049	-	-	-	Up	Up	-	8	Q	-
EgrG_000768900	Glycosyl transferase family 8	90.3883	60.9533	2.93165	3.86877	-	Down	Down	Down	Down	-	2	RB	G
EgrG_000769200	Hypothetical protein	13.4582	14.3568	2.2222	1.11234	-	-	Down	Down	Down	-	1	-	-
EgrG_000770200	ETS transcription factor elf 1	351.522	372.184	245.282	182.508	-	-	-	-	Down	-	1	LA	K
EgrG_000770300	ETS transcription factor elf 2	22.3006	25.1342	11.8872	4.68809	-	-	Down	-	Down	-	1	LA	K
EgrG_000770900	Immunoglobulin subtype	13.1684	5.05715	5.74843	3.18354	-	-	Down	-	-	-	3	MA	T
EgrG_000772200	60S ribosomal protein L19	2.82702	2.26183	10.6195	5.2573	-	-	-	Up	-	-	8	-	-
EgrG_000772800	Dual specificity	50.7616	55.2567	143.433	114.476	-	Up	-	-	-	-	8	OB	T
EgrG_000772900	Homeobox protein ceh 26	9.33366	9.52123	2.16725	6.50904	-	Down	-	Down	-	-	1	LA	K
EgrG_000773300	DNA repair protein rad50	40.8408	30.4131	16.1415	20.273	-	Down	-	-	-	-	2	HA	L
EgrG_000774400	Hypothetical protein	14.3876	9.76462	5.34521	3.32144	-	-	Down	-	-	-	2	T	-
EgrG_000774500	Synaptic ras GTPase activating protein syngap	25.7882	26.0759	12.0269	11.5812	-	-	-	Down	Down	-	2	T	T
EgrG_000776000	Filamin ABP280 repeat	26.3926	20.7322	3.78841	6.46982	-	Down	Down	Down	Down	-	2	S	-
EgrG_000778100	Kinesin protein	24.1748	17.2326	9.69491	8.96675	-	Down	Down	-	-	-	2	HA	Z
EgrG_000778600	Glycoprotein 25l	98.1575	147.611	43.5372	94.6226	-	-	-	Down	-	-	1	-	U
EgrG_000779300	Flagellar associated protein calmodulin	20.2229	24.8765	6.574	5.64117	-	-	-	Down	Down	-	1	R	-
EgrG_000781800	Hypothetical protein	0.680579	3.92051	1.51708	0.506259	-	-	-	-	Down	-	-	-	-
EgrG_000783600	Cyclin g2	483.433	482.178	228.687	176.809	-	Down	Down	Down	Down	-	2	LA	D
EgrG_000784950	Hypothetical protein	81.8034	53.4731	1.29325	2.58939	-	Down	Down	Down	Down	-	2	-	-
EgrG_000785600	Ubiquitin 40S ribosomal protein s27a	3081.01	3469.7	1745.78	2422.63	-	-	-	Down	-	-	1	J	J
EgrG_000787700	Tropomyosin	431.701	390.042	187.115	298.283	-	Down	-	Down	-	-	1	N	-
EgrG_000788900	Major facilitator superfamily general substrate transporter	0.423834	0.203459	1.49588	0.63055	-	-	-	Up	-	-	-	-	-
EgrG_000791200	Ring zinc finger protein	5.39849	1.97449	2.10113	0.95613	-	-	Down	-	-	-	3	L	-
EgrG_000791600	Peroxiredoxin 2	70.7802	82.9948	18.1054	26.3255	-	Down	-	Down	Down	-	1	RA	O
EgrG_000793900	Zinc finger protein	16.3818	12.9407	41.7552	26.5311	-	-	-	Up	-	-	8	LA	K
EgrG_000794100	Hypothetical protein	3.03344	4.36856	14.4252	16.0209	-	Up	Up	-	-	-	8	-	-
EgrG_000795500	26S proteasome non ATPase regulatory subunit 8	310.812	345.094	162.292	233.01	-	-	-	Down	-	-	1	-	O
EgrG_000796800	Hypothetical protein	1.36116	2.61367	18.2049	10.1252	-	Up	-	Up	-	-	8	-	-
EgrG_000797700	Ubiquitin supergroup	21.1022	16.1447	73.7431	65.4866	-	Up	Up	Up	Up	-	8	R	-
EgrG_000798700	Acyl coenzyme A binding protein	788.694	854.67	2237.47	2167.08	-	Up	Up	Up	Up	-	8	I	I
EgrG_000799200	Hypothetical protein	6.56241	3.60029	18.9819	19.3518	-	-	-	Up	Up	-	8	-	-
EgrG_000802000	Splicing factor arginine:serine rich 2	210.628	195.646	75.0708	129.929	-	Down	-	Down	-	-	1	A	A
EgrG_000802200	Expressed conserved protein	195.948	220.855	131.561	107.563	-	-	-	-	Down	-	1	-	-
EgrG_000802400	COUP TF:Svp nuclear hormone receptor	27.7745	30.3219	15.8109	11.9964	-	-	-	-	Down	-	1	T	K
EgrG_000804000	Protein wnt-04	128.267	142.292	27.0302	31.4703	-	Down	Down	Down	Down	-	1	-	T
EgrG_000804600	Hypothetical protein	16.701	18.3251	2.65915	0.887375	-	Down	Down	Down	Down	-	1	-	-
EgrG_000805300	ELMO domain containing protein 2	454.627	435.83	189.129	248.067	-	Down	-	Down	-	-	1	-	F
EgrG_000808600	ProP	26.6609	24.991	71.0344	56.9146	-	Up	-	Up	-	-	8	LA	K
EgrG_000811000	Expressed conserved protein	42.0578	48.2582	201.603	176.266	-	Up	Up	Up	Up	-	8	-	-
EgrG_000811100	Universal stress protein	13.3471	25.0464	224.943	152.537	-	Up	Up	Up	Up	-	8	F	T
EgrG_000811900	Mushroom body large type kenyon cell specific	4.60181	4.10257	0.976941	1.46705	-	Down	-	Down	-	-	2	LA	K
EgrG_000818300	Cytochrome C oxidase assembly protein pet191 N terminal	145.05	198.124	69.9992	98.9985	-	-	-	Down	-	-	1	-	-
EgrG_000818900	Expressed protein	367.245	421.936	166.829	266.707	-	-	-	Down	-	-	1	-	-
EgrG_000819900	Excitatory amino acid transporter	0.749438	1.43906	229.054	110.567	-	Up	Up	Up	Up	-	7	RF	E
EgrG_000823500	Hypothetical protein	0.545583	0.314285	1.94585	1.94803	-	-	-	Up	Up	-	-	-	-
EgrG_000823800	Collagen alpha 2I chain	106.485	82.8774	31.3094	32.6334	-	Down	Down	Down	Down	-	2	-	W
EgrG_000823900	Expressed protein	7.92316	19.7781	7.0646	1.17875	-	-	-	-	Down	-	1	-	-
EgrG_000824100	Estrogen regulated protein EP45	80.5673	88.6277	200.711	199.712	-	-	Up	-	-	-	8	OA	V
EgrG_000824600	Abdominal B	1.82702	2.14391	15.9888	12.2315	-	Up	Up	Up	Up	-	8	LA	K
EgrG_000825600	Hypothetical protein	681.26	919.522	269.534	385.01	-	Down	-	Down	Down	-	1	-	-
EgrG_000827200	Oligosaccharyltransferase complex subunit	566.73	610.896	288.893	338.781	-	-	-	Down	-	-	1	-	S
EgrG_000827900	Malignant T cell amplified sequence 1	422.941	458.421	222.007	291.738	-	-	-	Down	-	-	1	A	J
EgrG_000828500	Sybindin protein	811.39	913.678	447.416	561.482	-	-	-	Down	-	-	1	RD	U
EgrG_000830300	Lissencephaly type 1 y	265.668	286.251	98.3398	136.315	-	Down	-	Down	Down	-	1	-	-
EgrG_000831500	Meiotic recombination protein spo11	170.631	192.105	48.5465	67.0431	-	Down	Down	Down	Down	-	1	L	L
EgrG_000831900	Thiamin pyrophosphokinase 1	218.17	220.256	104.256	142.777	-	-	-	Down	-	-	1	H	H
EgrG_000833100	Sideroflexin 1	30.0544	26.9731	86.8982	78.9764	-	Up	-	Up	-	-	8	-	U
EgrG_000836400	Hypothetical protein	267.876	322.004	137.953	166.053	-	-	-	Down	-	-	1	-	-
EgrG_000836900	Cleft lip and palate transmembrane protein	82.1508	78.0971	34.1948	44.443	-	Down	-	Down	-	-	1	-	J
EgrG_000837900	Ankyrin repeat domain containing protein	0.558791	2.14596	4.9824	4.57232	-	Up	Up	-	-	-	8	RD	M
EgrG_000838600	Hypothetical protein	210.98	257.447	95.0701	104.289	-	-	-	Down	Down	-	1	-	-
EgrG_000840300	Expressed protein	1134.35	1240.37	637.747	678.365	-	-	-	Down	-	-	1	-	-
EgrG_000840800	Twik family of potassium channels	20.7308	20.7088	4.27384	4.10035	-	Down	Down	Down	Down	-	1	P	P
EgrG_000843000	Centrin 2	569.506	558.653	220.197	333.541	-	Down	-	Down	-	-	1	R	T
EgrG_000843600	Dolichol phosphate mannosyltransferase	463.168	443.409	220.886	277.734	-	Down	-	Down	-	-	1	RB	K
EgrG_000844000	Polycomb group ring finger protein 3	197.232	171.326	89.5075	118.161	-	Down	-	-	-	-	1	L	O
EgrG_000844400	Rhoptry associated membrane antigen	18.2528	16.064	51.8762	49.6714	-	Up	Up	Up	Up	-	8	-	-
EgrG_000845950	Alpha tocopherol transfer protein	59.2899	74.1332	23.9055	31.7957	-	-	-	Down	-	-	1	IA	-
EgrG_000847900	Expressed protein	12.5728	1.34123	19.722	6.23498	-	-	-	Up	-	-	3	-	-
EgrG_000849300	Rho GTP binding protein rhog	4.28971	2.57407	82.4738	153.166	-	Up	Up	Up	Up	-	6	HA	Z
EgrG_000849500	Zinc finger C2H2 type	8.78478	6.98832	27.788	21.6578	-	-	-	Up	-	-	8	LA	K
EgrG_000854100	Protein os 9	397.386	397.522	186.75	217.548	-	Down	-	Down	-	-	1	O	O
EgrG_000855000	Leucyl aminopeptidase	28.4619	13.663	47.0267	35.9363	-	-	-	Up	-	-	8	OA	E
EgrG_000857700	Ring finger protein 25	44.7253	55.381	11.8021	17.4121	-	Down	-	Down	Down	-	1	O	O
EgrG_000858600	Expressed conserved protein	434.934	453.887	217.534	263.029	-	-	-	Down	-	-	1	-	-
EgrG_000859100	Expressed conserved protein	44.9512	60.4201	130.102	135.024	-	Up	Up	-	-	-	8	-	-
EgrG_000861500	Nanos protein	3.72528	1.34123	7.958	8.3133	-	-	-	Up	Up	-	8	-	T
EgrG_000861700	40S ribosomal protein s11	2197.8	2542.78	1343.78	1596.72	-	-	-	Down	-	-	1	L	J
EgrG_000863100	F type H transporting ATPase subunit E	892.796	1182.66	464.363	700.915	-	-	-	Down	-	-	1	-	-
EgrG_000864950	Proteasome prosome macropain subunit alpha	937.104	971.25	509.349	670.554	-	-	-	Down	-	-	1	RC	O
EgrG_000865800	Hypothetical protein	0.507992	1.46316	10.5687	6.04604	-	Up	Up	Up	-	-	8	-	-
EgrG_000870100	Coiled coil domain containing protein 151	1.4849	3.08888	0.367776	2.57732	-	-	-	Down	-	Up	-	-	-
EgrG_000870600	Protein mpv17	201.782	198.235	75.8371	92.939	-	Down	-	Down	-	-	2	-	G
EgrG_000870800	Hypothetical protein	59.8143	30.1492	22.222	13.3481	-	-	Down	-	-	-	3	-	-
EgrG_000871000	Integrin alpha FG GAP repeat containing protein	112.138	108.379	38.4279	43.8347	-	Down	Down	Down	Down	-	2	R	S
EgrG_000873600	Universal stress protein	2596.12	3003.99	501.033	436.72	-	Down	Down	Down	Down	-	1	F	T
EgrG_000876000	Expressed conserved protein	113.132	90.2359	42.246	46.1774	-	Down	-	-	-	-	2	-	-
EgrG_000876100	Lin 52	121.071	138.593	53.976	74.1269	-	-	-	Down	-	-	1	-	S
EgrG_000876300	Expressed protein	4.78964	3.06566	17.2011	10.6885	-	-	-	Up	-	-	8	-	-
EgrG_000876600	40S ribosomal protein s15	2758.25	3407.08	1851.71	2342.24	-	-	-	Down	-	-	1	J	J
EgrG_000877700	Expressed protein	130.561	182.515	53.8357	43.2236	-	-	Down	Down	Down	-	1	-	-
EgrG_000880800	Ubiquinol cytochrome C reductase complex III	1120.84	1323.84	629.107	752.775	-	-	-	Down	-	-	1	C	C
EgrG_000882300	Gelsolin	1206.85	1326.25	479.812	956.155	-	Down	-	Down	-	-	1	N	Z
EgrG_000882800	Expressed conserved protein	2210.98	2113.53	1041.14	875.879	-	Down	Down	Down	Down	-	2	-	-
EgrG_000883000	Expressed conserved protein	1992.49	1927.35	943.268	813.02	-	Down	Down	Down	Down	-	2	-	-
EgrG_000884400	Hypothetical protein	818.397	1073.13	514.963	685.559	-	-	-	Down	-	-	1	-	-
EgrG_000885300	Expressed conserved protein	1.92164	4.15112	9.28094	29.6608	-	-	Up	-	Up	-	6	-	-
EgrG_000885400	Expressed protein	25.8735	50.5383	423.609	435.366	-	Up	Up	Up	Up	-	8	-	-
EgrG_000887100	WD repeat containing protein 65	1.44507	0.489671	3.09489	3.28805	-	-	-	Up	Up	-	-	-	-
EgrG_000887800	Probable signal peptidase complex subunit 2	446.049	491.074	238.649	363.589	-	-	-	Down	-	-	1	-	U
EgrG_000888200	60S ribosomal protein L22	3191.05	3702.52	1545.91	2097.53	-	Down	-	Down	-	-	1	-	J
EgrG_000888300	Monocarboxylate transporter	81.1302	73.6611	23.6664	26.3751	-	Down	Down	Down	Down	-	2	P	G
EgrG_000891000	Mitogen activated protein kinase	76.9309	67.8646	278.217	229.961	-	Up	Up	Up	Up	-	8	OB	T
EgrG_000891500	Hypothetical protein	4527.49	6459.28	2465.48	3080.08	-	-	-	Down	Down	-	1	-	-
EgrG_000891600	Hypothetical protein	2629.99	3279.34	1344.48	1782.61	-	-	-	Down	-	-	1	-	-
EgrG_000892000	V-ATPase_g domain containing protein	122.793	139	62.951	66.2125	-	-	-	Down	-	-	2	-	-
EgrG_000893800	Expressed conserved protein	542.028	675.084	335.62	336.689	-	-	-	Down	-	-	1	-	-
EgrG_000893900	Expressed protein	213.127	326.941	150.764	159.708	-	-	-	Down	-	-	1	-	-
EgrG_000894400	EF hand calcium binding domain containing protein	37.918	25.4833	8.45229	9.40195	-	Down	-	-	-	-	2	R	T
EgrG_000895400	Acidic fibroblast growth factor intracellular	4.2307	0.773686	1.946	1.94818	Down	-	-	-	-	-	-	-	-
EgrG_000898100	F box protein 36	41.4437	46.4958	17.3	31.1749	-	-	-	Down	-	-	1	RD	S
EgrG_000902300	G protein coupled receptor fragment	8.0543	2.81195	16.8657	14.1613	-	-	-	Up	Up	-	8	T	T
EgrG_000903000	Hypothetical protein	0.37516	1.08056	3.90259	0.837205	-	Up	-	-	-	-	-	-	-
EgrG_000903300	Myeloid ecotropic viral integration site	2.68446	2.96392	3.98928	0.898593	-	-	-	-	-	Down	3	LA	K
EgrG_000903400	Homeobox protein meis3	1.91298	1.37748	0	2.846	-	-	-	-	-	Up	-	-	-
EgrG_000904500	Expressed conserved protein	8.76163	12.8653	1.14885	1.53352	-	Down	Down	Down	Down	-	1	-	-
EgrG_000905400	Ribosomal protein s6 kinase delta 1	55.0513	49.2091	23.1727	23.9047	-	Down	Down	Down	-	-	2	OB	T
EgrG_000905700	Cytochrome b5	29.9817	32.8489	10.4835	11.8071	-	-	-	Down	Down	-	1	CA	S
EgrG_000907600	Regulator of microtubule dynamics protein	1407.33	1534.29	516.016	1056.1	-	Down	-	Down	-	-	1	RD	S
EgrG_000908900	N acetylated alpha linked acidic dipeptidase	178.6	201.131	68.637	78.9764	-	Down	Down	Down	Down	-	1	OA	O, P
EgrG_000909100	Leucine rich repeat containing protein 4	0.31883	0	1.65831	0.948665	-	-	-	Up	-	-	-	-	-
EgrG_000910300	Signal recognition particle receptor beta	175.455	237.365	87.7768	125.695	-	-	-	Down	-	-	1	HA	U
EgrG_000911850	Phospholipid transporting ATPase va	3826.42	4588.02	1303.64	1546.02	-	Down	Down	Down	Down	-	1	-	-
EgrG_000912600	EF hand domain containing family member A2	157.466	164.353	54.7341	51.4677	-	Down	Down	Down	Down	-	2	R	P
EgrG_000913100	EF hand 1 calcium binding site	19.0233	19.9917	49.6631	56.7941	-	-	Up	-	-	-	8	R	-
EgrG_000913400	Expressed protein	8.44537	4.63333	0.448227	0	-	Down	Down	Down	Down	-	2	-	-
EgrG_000918050	Heat shock protein 90	2.25894	0.216879	0.50354	0.504104	Down	-	-	-	-	-	-	-	-
EgrG_000919200	Multidrug and toxin extrusion protein 2	97.07	46.598	33.8091	37.6078	-	Down	-	-	-	-	2	-	B
EgrG_000921300	60S ribosomal protein L14	1574.62	1810.69	898.15	1136.09	-	-	-	Down	-	-	1	J	J
EgrG_000921500	Expressed protein	67.563	113.053	238.815	179.492	-	Up	-	-	-	-	8	-	-
EgrG_000924300	Pfam-B_2861 and PTPA domain containing protein	184.075	184.671	80.937	86.6689	-	-	-	Down	-	-	2	-	-
EgrG_000925200	Metazoa galactosyltransferase	191.241	184.251	43.5502	44.8446	-	Down	Down	Down	Down	-	2	RB	G
EgrG_000928700	Expressed conserved protein	336.155	338.787	103.152	155.42	-	Down	-	Down	Down	-	1	-	-
EgrG_000928900	Actin cytoplasmic	157.108	170.576	80.94	95.4108	-	-	-	Down	-	-	1	RC	Z
EgrG_000929500	Spondin extracellular matrix glycoprotein	54.149	31.3562	12.9636	17.5679	-	Down	Down	Down	-	-	2	MA	W
EgrG_000929800	Trafficking protein particle complex subunit 3	551.018	662.85	308.941	438.561	-	-	-	Down	-	-	1	S	U
EgrG_000930100	Hypothetical protein	28.068	30.4628	6.34731	19.0633	-	Down	-	Down	-	-	1	-	-
EgrG_000931700	ATP binding cassette subfamily B MDR:TAP	2.24557	2.24218	11.8799	17.8398	-	Up	Up	Up	Up	-	6	RF	Q
EgrG_000940500	Dynein light chain	48.3665	94.005	193.714	157.075	-	Up	Up	-	-	-	8	N	Z
EgrG_000940600	Dynein light chain	376.315	448.506	42.9501	57.0385	-	Down	Down	Down	Down	-	1	N	Z
EgrG_000940700	Dynein light chain	87.2956	89.4747	59.6043	30.713	-	-	-	-	Down	-	1	N	Z
EgrG_000940900	Dynein light chain	3620.31	4518.12	1492.48	1444.34	-	Down	Down	Down	Down	-	1	N	Z
EgrG_000941000	Dynein light chain	1522.5	2014.49	431.851	361.5	-	Down	Down	Down	Down	-	1	N	Z
EgrG_000941100	Dynein light chain	2298.07	3266.25	512.348	697.2	-	Down	Down	Down	Down	-	1	N	Z
EgrG_000941200	Dynein light chain	285.06	367.239	106.985	154.707	-	Down	-	Down	Down	-	1	N	Z
EgrG_000948400	Fribronectin type III domain-containing protein	9.94152	20.5579	38.0708	29.0117	-	Up	-	-	-	-	8	-	-
EgrG_000950500	Expressed conserved protein	35.1603	42.3618	322.724	128.208	-	Up	Up	Up	Up	Down	7	-	-
EgrG_000950600	Hypothetical protein	0	0	82.6584	28.4547	-	Up	Up	Up	Up	Down	7	-	-
EgrG_000953000	Steroid dehydrogenase	9.91701	17.9223	22.5394	42.0918	-	-	Up	-	-	-	6	T	-
EgrG_000955750	Pfam-B_7133 domain containing protein	315.005	329.359	151.822	179.932	-	-	-	Down	-	-	1	-	-
EgrG_000957000	Solute carrier family 22	1.17532	2.25682	2.3288	6.55708	-	-	Up	-	-	-	6	P	G
EgrG_000957800	CD63 antigen	779.735	789.389	401.411	529.693	-	-	-	Down	-	-	1	RE	S
EgrG_000958400	Eukaryotic translation initiation factor 3	501.698	467.054	204.979	272.533	-	Down	-	Down	-	-	1	-	J
EgrG_000965200	Anion exchange protein 3	1.81294	2.28452	113.07	60.6862	-	Up	Up	Up	Up	-	7	RF	P
EgrG_000967400	Mxi neural development protein	117.967	132.513	66.8357	62.3036	-	-	-	-	Down	-	2	LA	K
EgrG_000967500	Hypothetical protein	13.7884	1.32381	0	0	Down	Down	Down	-	-	-	5	-	-
EgrG_000967800	Ribosomal protein s1 RNA binding domain	184.721	173.424	87.9178	87.1945	-	Down	Down	Down	Down	-	2	P	-
EgrG_000968500	Centrin 2	733.316	709.384	257.303	358.149	-	Down	-	Down	-	-	2	R	T
EgrG_000969900	Methyltransferase protein 5	1240.18	1114.67	534.194	655.3	-	Down	-	Down	-	-	1	RB	J
EgrG_000970500	Cathepsin D lysosomal aspartyl protease	542.621	557.747	288.946	328.385	-	-	-	Down	-	-	1	OA	O
EgrG_000972100	Ankyrin	103.87	114.505	54.3012	65.9453	-	-	-	Down	-	-	1	RD	O
EgrG_000974400	Cyclin g2	146.494	131.381	74.1069	56.7992	-	-	Down	-	Down	-	2	LA	D
EgrG_000976050	Tensin c1 domain containing phosphatase	4.27701	5.79715	19.0677	12.1646	-	Up	-	-	-	-	8	T	T, Z
EgrG_000976600	Expressed protein	119.571	154.384	41.3588	68.2417	-	Down	-	Down	-	-	1	RD	-
EgrG_000979050	Hypothetical protein	87.1715	111.59	48.1632	38.2412	-	-	-	-	Down	-	1	-	-
EgrG_000979200	Serine	110.202	124.191	74.7688	58.8574	-	-	-	-	Down	-	1	T	T
EgrG_000982300	Hypothetical protein	69.1342	64.0045	14.6768	18.3666	-	Down	-	Down	-	-	2	-	-
EgrG_000984100	Nicotinic acetylcholine receptor subunit alpha 8	1.19831	1.38058	0.178077	1.78276	-	-	-	Down	-	Up	-	-	-
EgrG_000984300	Cupin 2 barrel domain containing protein	5388.65	5912.12	2807.22	3343.08	-	-	-	Down	-	-	1	EA	S
EgrG_000986700	Ubiquitin modifier 1 protein	251.049	311.108	138.876	247.624	-	-	-	Down	-	-	1	S	O
EgrG_000988700	Cell polarity protein	66.5689	66.1111	33.5974	25.7209	-	-	Down	Down	Down	-	2	T	T
EgrG_000989400	Expressed conserved protein	234.34	248.864	99.4984	130.204	-	-	-	Down	-	-	2	-	-
EgrG_000990000	F8A1 protein	136.305	161.478	65.8702	98.2643	-	-	-	Down	-	-	1	RD	S
EgrG_000992800	Hypothetical protein	14.9302	17.5198	7.39575	2.46801	-	-	-	-	Down	-	1	-	-
EgrG_000996100	Hypothetical protein	27.2232	23.9586	6.74256	10.1252	-	Down	-	Down	-	-	2	-	S
EgrG_000996700	Cationic amino acid transporter 4	16.491	15.9836	88.2239	88.089	-	Up	Up	Up	Up	-	8	-	E
EgrG_000997400	Src Y 3 domain	32.9989	26.723	101.488	103.096	-	Up	Up	Up	Up	-	8	T	T
EgrG_000998600	Protein acn9 mitochondrial	588.684	667.952	297.594	389.745	-	-	-	Down	-	-	1	-	E
EgrG_000999700	Hypothetical protein	1.69196	0.406108	5.34301	0.943941	-	-	-	Up	-	Down	-	-	-
EgrG_001001500	Tegumental protein	30.7335	25.7515	429.317	409.43	-	Up	Up	Up	Up	-	8	N	-
EgrG_001001600	Calcium binding EF hand domain containing protein	149.776	185.057	676.652	799.636	-	Up	Up	Up	Up	-	8	N	-
EgrG_001001900	Pyruvate kinase	0.569787	2.55289	5.50381	3.67332	-	Up	Up	-	-	-	8	C	G
EgrG_001003700	Expressed conserved protein	165.69	177.611	60.3613	75.9848	-	Down	-	Down	Down	-	1	-	-
EgrG_001004500	Ribosomal protein s25	4951.16	6418.47	2518.64	2987.62	-	Down	-	Down	Down	-	1	-	J
EgrG_001006300	Early growth response protein 3	15.4345	18.1863	4.17029	4.52288	-	Down	Down	Down	Down	-	1	LA	K
EgrG_001006400	Suppressor of g2 allele of skp1	569.312	583.515	241.091	323.158	-	Down	-	Down	-	-	1	O	T
EgrG_001012200	TBC1 domain family 9	13.7289	17.5747	2.72028	5.44665	-	Down	-	Down	-	-	1	T	S
EgrG_001013700	Ecdysone induced protein 78c	2.06746	0.934095	0.271093	0.633258	-	Down	-	-	-	-	-	-	-
EgrG_001014550	Hypothetical protein	11.1758	8.58384	1.6608	5.81931	-	Down	-	-	-	-	1	-	-
EgrG_001015400	Hypothetical protein	2.52241	0.880632	0.340769	0.511726	-	Down	Down	-	-	-	-	-	-
EgrG_001015500	Large subunit ribosomal protein L27Ae	2355.57	2624.44	1411.57	1961.77	-	-	-	Down	-	-	1	J	J
EgrG_001017000	Hypothetical protein	50.0641	55.5246	18.5996	27.6096	-	-	-	Down	-	-	1	-	-
EgrG_001017500	Zinc finger protein	50.7582	65.6282	17.2905	17.7426	-	Down	Down	Down	Down	-	1	LA	K
EgrG_001020800	DNA directed RNA polymerase III subunit	501.177	514.098	231.764	309.038	-	Down	-	Down	-	-	1	L	K
EgrG_001024600	Hypothetical protein	22.8675	21.9548	2.42732	8.50515	-	Down	-	Down	-	-	2	-	-
EgrG_001026200	PDZ domain containing protein	1.80972	2.31666	18.8255	31.4111	-	Up	Up	Up	Up	-	6	T	T
EgrG_001027900	Run	19.2831	18.7313	61.1888	41.682	-	Up	-	Up	-	-	8	T	S
EgrG_001030800	Protocadherin 11	471.652	560.365	235.425	235.895	-	-	-	Down	Down	-	2	LA	-
EgrG_001031400	Expressed protein	87.4844	97.8558	29.0308	55.5994	-	Down	-	Down	-	-	1	-	-
EgrG_001038700	Zinc finger C2H2 type family protein	0.829456	0.265451	3.49244	1.85101	-	-	-	Up	-	-	-	-	-
EgrG_001039400	Sex peptide receptor	0.483692	3.01852	3.41429	3.95781	Up	Up	Up	-	-	-	8	T	T
EgrG_001039800	Expressed protein	28.8177	13.1057	6.76183	5.64117	-	Down	Down	-	-	-	2	-	-
EgrG_001042500	Nucleosome assembly protein	305.38	316.798	135.563	158.992	-	Down	-	Down	Down	-	2	B	B, D
EgrG_001046300	Eri1 exoribonuclease 2	222.958	207.689	95.323	153.017	-	Down	-	Down	-	-	1	F	L
EgrG_001047500	Hypothetical protein	1.50953	0.483096	0.747754	0.187148	-	-	Down	-	-	-	-	-	-
EgrG_001049220	Cytochrome C oxidase copper chaperone	205.263	327.885	139.369	248.776	-	-	-	Down	-	-	1	S	O
EgrG_001060700	Fibrillar collagen chain FAp1 alpha	73.449	67.5934	24.119	27.8359	-	Down	Down	Down	Down	-	2	-	W
EgrG_001061900	Expressed conserved protein	207.048	177.382	621.571	601.628	-	Up	Up	Up	Up	-	8	-	-
EgrG_001064000	LYR motif containing protein 7	56.7644	85.7853	28.8996	33.6236	-	-	-	Down	-	-	1	-	O
EgrG_001064400	Nostrin	374.667	521.46	201.458	232.36	-	-	-	Down	Down	-	1	T	O
EgrG_001064500	Endophilin a3	340.121	447.423	204.55	208.041	-	-	-	Down	Down	-	1	T	T
EgrG_001066600	7tmr-dism_7tm domain containing protein	4.2849	1.8284	0.707516	0.354154	-	-	Down	-	-	-	-	-	-
EgrG_001067700	Membrane associated guanylate kinase ww and pdz	51.5747	56.7145	31.343	21.3886	-	-	Down	-	Down	-	1	-	T
EgrG_001069800	Sentrin specific protease 8	51.2061	41.0439	14.3115	23.0639	-	Down	-	Down	-	-	2	OA	-
EgrG_001070600	Neuropeptide F	10.7063	17.9882	60.989	55.748	-	Up	Up	-	-	-	8	-	-
EgrG_001070900	Tubulin alpha chain	1.68859	0.607951	0	0.628043	-	Down	-	-	-	-	-	-	-
EgrG_001072300	Dihydropyrimidine dehydrogenase NADP	0.967825	1.8584	9.13289	7.34329	-	Up	Up	Up	Up	-	8	HA	F
EgrG_001072700	Dihydropyrimidine dehydrogenase NADP	0.971609	1.52645	8.33509	7.62168	-	Up	Up	Up	Up	-	8	RA	F
EgrG_001076200	Zinc finger C2H2 type	5.89108	2.89083	11.9645	10.5172	-	-	-	Up	-	-	8	LA	-
EgrG_001077100	TSP5	4415.94	4685.32	583.282	1159.83	-	Down	Down	Down	Down	-	1	RE	S
EgrG_001077400	Tetraspanin	131.894	137.408	308.601	578.232	-	-	Up	-	Up	-	6	RE	S
EgrG_001081000	Uncoordinated family member unc 13	19.9175	16.0435	11.1622	6.78016	-	-	Down	-	-	-	2	T	-
EgrG_001081200	Tubulin beta 1 chain	5.18506	9.71921	4.03613	2.20399	-	-	-	-	Down	-	1	N	Z
EgrG_001081400	Subfamily s1b unassigned peptidase s01 family	39.4165	26.3989	92.9414	98.2475	-	-	-	Up	Up	-	8	HA	K
EgrG_001084700	PHD finger protein 10	0	0.645147	0	1.9994	-	-	-	-	-	Up	-	-	-
EgrG_001085050	Heat shock 70 kDa protein 4	686.834	725.641	1502.79	1679.64	-	-	Up	-	-	-	6	RC	O
EgrG_001085100	Heat shock protein 71 kDa protein	714.976	755.775	1562.36	1741.04	-	-	Up	-	-	-	6	O	O
EgrG_001086100	Expressed conserved protein	40.1376	16.1601	0.962049	6.74188	-	Down	Down	Down	-	-	2	-	-
EgrG_001086300	Pfam-B_617 and Pfam-B_8201 domain containing protein	173.784	157.728	340.049	560.732	-	-	Up	-	Up	-	6	-	-
EgrG_001086400	Pfam-B_5855 domain containing protein	168.668	136.634	325.623	462.656	-	-	Up	-	Up	-	6	-	-
EgrG_001086700	Ubiquitin family member ubq 1	37.9398	43.4758	122.993	134.738	-	Up	Up	-	Up	-	8	R	-
EgrG_001088300	EF hand 1 calcium binding site	6.67738	8.33416	0.496151	1.49012	-	Down	-	Down	Down	-	1	R	-
EgrG_001089100	Centrin 3	86.6834	90.3205	27.9603	43.9868	-	Down	-	Down	-	-	1	R	T
EgrG_001089600	Activated cdc42 kinase 1	235.934	289.943	31.2046	27.7295	-	Down	Down	Down	Down	-	1	-	-
EgrG_001089700	Glyco_transf_10 domain containing protein	2.91877	3.50286	0	1.62838	-	Down	-	Down	-	-	-	-	-
EgrG_001090900	Phosphatidylcholine transfer protein	105.448	114.415	46.1522	57.4862	-	-	-	Down	-	-	2	R	I
EgrG_001091100	Hypothetical protein	3.1979	1.22811	0.475229	0.792935	-	Down	-	-	-	-	-	-	-
EgrG_001091600	Sterile alpha and tir motif containing protein	52.7105	41.9725	21.8102	27.874	-	Down	-	-	-	-	2	R	W
EgrG_001096800	Testis expressed sequence 9 protein	152.178	166.491	63.1104	94.5084	-	Down	-	Down	-	-	1	-	S
EgrG_001099900	Hypothetical protein	6.4738	16.1601	50.0265	45.2669	-	Up	Up	-	-	-	8	-	-
EgrG_001110000	Beta 13 N galactosyltransferase	118.589	111.986	37.8156	29.7067	-	Down	Down	Down	Down	-	2	-	G
EgrG_001110500	Expressed protein	8.8271	9.18105	53.1993	45.7808	-	Up	Up	Up	Up	-	8	-	-
EgrG_001110600	Expressed protein	7.9185	9.40306	50.863	42.9371	-	Up	Up	Up	Up	-	8	-	-
EgrG_001111300	Dynein light chain	88.8156	118.595	37.9269	52.3978	-	-	-	Down	-	-	1	S	D, N
EgrG_001111800	Lipoma HMGIC fusion partner	1.84644	6.79554	7.54581	10.0723	-	-	Up	-	-	-	8	-	G
EgrG_001112500	Expressed conserved protein	6.20879	3.5766	0.922667	1.38555	-	Down	-	-	-	-	2	-	-
EgrG_001115100	Ankyrin repeat containing	17.995	17.2768	53.4834	33.4646	-	Up	-	-	-	-	8	RD	M
EgrG_001115200	Hypothetical protein	8.35048	9.16253	51.4102	19.5222	-	Up	-	Up	-	-	7	-	-
EgrG_001115400	Hypothetical protein	26.9697	24.0187	6.71001	4.17576	-	Down	Down	Down	Down	-	2	-	-
EgrG_001116400	Tyrosine protein kinase src42a	23.7427	26.6661	195.056	376.554	-	Up	Up	Up	Up	-	6	T	-
EgrG_001116500	Hypothetical protein	0.269925	0.518304	0.534834	1.47244	-	-	Up	-	-	-	-	-	-
EgrG_001116900	Heterogeneous nuclear ribonucleoprotein L	105.437	68.5028	263.807	225.387	-	Up	-	Up	Up	-	8	A	A
EgrG_001117400	ER lumen protein retaining receptor	157.511	181.853	82.962	112.717	-	-	-	Down	-	-	1	-	U
EgrG_001117700	Expressed conserved protein	3.82979	6.94535	8.85316	15.9852	-	-	Up	-	-	-	6	-	-
EgrG_001118300	Expressed protein	112.813	135.946	16.1231	10.6235	-	Down	Down	Down	Down	-	1	-	N
EgrG_001118400	Kinesin protein KIF2A	50.8733	38.5516	21.4919	21.7691	-	Down	-	-	-	-	2	HA	Z
EgrG_001118900	Cysteine and histidine rich domain containing protein	203.785	241.204	518.696	419.472	-	Up	-	-	-	-	8	O	Q
EgrG_001123600	Nervana 2	2.63777	1.26625	3.42991	7.11278	-	-	-	-	Up	-	6	-	P
EgrG_001125400	Ubiquitin conjugating enzyme e2 17 kDa	3.67917	10.0924	0.781069	3.12778	-	-	-	Down	-	-	1	O	O
EgrG_001127400	Sodium bile acid cotransporter	0.767959	0.552983	5.13557	2.85629	-	Up	-	Up	-	-	-	-	-
EgrG_001127500	Sodium bile acid cotransporter	13.8243	13.0956	76.5597	56.7643	-	Up	Up	Up	Up	-	8	-	P
EgrG_001127600	Proto oncogene tyrosine protein kinase fyn	27.19	27.3479	80.1707	80.2605	-	-	Up	-	-	-	8	-	S
EgrG_001128050	Hypothetical protein	22.3517	17.4359	5.19	5.19581	-	Down	Down	-	-	-	2	-	K
EgrG_001132000	Surface protein from gram positive cocci	3.03344	1.45619	12.3967	12.9747	-	-	-	Up	Up	-	8	-	-
EgrG_001132200	Polycomb complex protein bmi 1	59.1521	42.9575	85.9316	126.362	-	-	-	-	Up	-	6	L	O
EgrG_001132700	Polyu specific endoribonuclease	589.458	535.761	247.708	245.143	-	Down	Down	Down	Down	-	2	NONA	J
EgrG_001133900	Iron dependent peroxidase	6.00511	2.76742	132.075	87.1956	-	Up	Up	Up	Up	-	8	Q	P
EgrG_001134100	Aspartate aminotransferase mitochondrial	103.906	94.4452	641.199	267.434	-	Up	Up	Up	Up	Down	7	RB	E
EgrG_001135600	Ectonucleotide pyrophosphatase:phosphodiesterase	0	1.41574	43.2788	12.7971	-	Up	Up	Up	Up	Down	7	RC	F
EgrG_001135700	Ectonucleotide pyrophosphatase:phosphodiesterase	0	0	39.7041	13.886	-	Up	Up	Up	Up	Down	7	RC	F
EgrG_001135800	Ectonucleotide pyrophosphatase:phosphodiesterase	0	1.47729	106.899	28.8054	-	Up	Up	Up	Up	Down	7	RC	F
EgrG_001135900	Ectonucleotide pyrophosphatase:phosphodiesterase	0	0	22.144	2.07833	-	Up	-	Up	-	Down	7	RC	-
EgrG_001136200	Ectonucleotide pyrophosphatase:phosphodiesterase	0	0.943825	50.4007	13.894	-	Up	Up	Up	Up	Down	7	RC	F
EgrG_001137100	Hypothetical protein	2278.66	3383.03	600.591	628.831	-	Down	Down	Down	Down	-	1	-	-
EgrG_001138300	Sodium:hydrogen exchanger 2 nhe2	177.783	184.812	62.801	52.8574	-	Down	Down	Down	Down	-	2	-	P
EgrG_001141800	Bestrophin 2	55.1084	63.6388	14.1741	24.0799	-	Down	-	Down	Down	-	1	-	T
EgrG_001141900	Bestrophin	69.4363	61.2889	18.3073	22.3267	-	Down	Down	Down	Down	-	2	-	T
EgrG_001142100	Coiled coil domain containing protein 58	123.387	140.502	60.2321	112.595	-	-	-	Down	-	-	1	-	D
EgrG_001142200	Galactokinase	62.7944	45.2767	261.024	136.38	-	Up	-	Up	Up	-	8	OB	G
EgrG_001145700	NADP dependent malic enzyme	278.262	223.426	118.517	134.174	-	Down	-	-	-	-	2	HA	C
EgrG_001147400	Venom allergen val protein	6.70178	6.09567	1.04835	2.09904	-	Down	-	Down	-	-	2	Q	-
EgrG_001153000	Mitochondrial F1F0 ATP synthase subunit epsilon	618.396	742.145	355.688	468.316	-	-	-	Down	-	-	1	C	-
EgrG_001155400	Expressed conserved protein	62.4218	56.345	22.9925	18.2558	-	Down	Down	-	Down	-	2	-	-
EgrG_001155600	Hypothetical protein	11.2152	11.4854	1.66665	3.8932	-	Down	-	Down	-	-	2	-	-
EgrG_001155700	Hypothetical protein	11.2152	11.4854	1.66665	3.8932	-	Down	-	Down	-	-	2	-	-
EgrG_001156000	Hypothetical protein	2.00321	13.4629	2.97691	1.49012	-	-	-	-	Down	-	4	-	-
EgrG_001156400	Cys loop ligand gated ion channel subunit	3.83347	4.80062	14.7373	12.8941	-	Up	-	-	-	-	8	P	T
EgrG_001157900	Sulfide:quinone oxidoreductase	27.4423	29.5865	188.863	169.833	-	Up	Up	Up	Up	-	8	HA	C
EgrG_001159100	Expressed conserved protein	24.6251	37.2075	81.5876	62.4604	-	Up	-	-	-	-	8	-	-
EgrG_001162800	Hypothetical protein	1.57559	0.930896	7.20438	6.22074	-	Up	-	Up	Up	-	8	-	-
EgrG_001164300	Glycoprotein N acetylgalactosamine	78.0664	62.6589	20.8821	27.1772	-	Down	Down	Down	-	-	2	-	G
EgrG_001164400	Glycoprotein N acetylgalactosamine	5.67323	2.33435	0.301099	1.20575	-	Down	Down	Down	-	-	-	-	-
EgrG_001165500	Ankyrin	74.7373	67.9019	246.727	182.952	-	Up	Up	Up	Up	-	8	RD	E
EgrG_001167200	Speckle type poz protein	19.138	27.5613	5.4172	7.11804	-	Down	-	Down	Down	-	1	T	D
EgrG_001167600	Hypothetical protein	15.8964	25.9033	13.5453	8.78721	-	-	-	-	Down	-	1	-	S
EgrG_001167700	Histone acetyltransferase MYST3	17.2055	26.1884	10.3937	7.90804	-	-	-	Down	Down	-	1	LA	S
EgrG_001168100	Solute carrier family 1 protein	21.2341	27.4165	105.003	82.2444	-	Up	Up	Up	-	-	8	-	-
EgrG_001168200	Neutral amino acid transporter A	123.397	110.034	621.178	282.694	-	Up	-	Up	-	-	8	RF	E
EgrG_001169300	G protein coupled receptor fragment	14.4778	16.6255	39.5495	44.2394	-	-	Up	-	-	-	8	T	-
EgrG_001172600	Sodium:potassium:calcium exchanger 6	1.58021	2.37054	9.17302	4.04065	-	Up	-	Up	-	-	8	-	P
EgrG_001173000	Hypothetical protein	0.643457	1.23555	0	1.43593	-	-	-	Down	-	-	-	-	-
EgrG_001173100	PAK box P21 Rho binding	17.7594	28.5413	65.9791	61.458	-	Up	Up	-	-	-	8	-	-
EgrG_001174900	Radial spoke head 9	42.2438	49.8898	16.9443	20.0222	-	-	-	Down	-	-	1	-	S
EgrG_001175900	Expressed protein	220.883	227.885	104.277	88.0541	-	-	Down	Down	Down	-	2	-	-
EgrG_001176000	NADH dehydrogenase ubiquinone 1 alpha	502.479	576.45	280.868	368.329	-	-	-	Down	-	-	1	-	C
EgrG_001177900	Iojap protein	182.696	200.557	98.8661	132.311	-	-	-	Down	-	-	1	F	E
EgrG_001181000	Expressed protein	121.071	122.946	53.284	82.7866	-	-	-	Down	-	-	1	-	-
EgrG_001182600	Ubiquitin carboxyl terminal hydrolase 47	0.693018	0.133072	1.64779	0.412409	-	-	-	Up	-	-	-	-	-
EgrG_001189300	Tetraspanin	0.884753	5.09666	2.6296	1.64534	Up	-	-	-	-	-	4	RE	-
EgrG_001189400	Hypothetical protein	9.87631	10.6674	1.8346	11.9383	-	-	-	-	-	Up	1	-	-
EgrG_001190700	Hypothetical protein	0.414728	0.597265	21.5709	8.02104	-	Up	Up	Up	Up	-	7	-	-
EgrG_001190800	Aquaporin 9 AQP 9 small solute channel 1	11.3987	8.44232	422.027	210.038	-	Up	Up	Up	Up	-	7	RF	G
EgrG_001191100	Expressed protein	71.6487	103.184	41.6219	72.1931	-	-	-	Down	-	-	1	-	-
EgrG_001191500	Plasma membrane calcium transporting ATPase 2	116.832	100.987	51.9263	52.451	-	Down	Down	Down	-	-	2	RC	P
EgrG_001192900	40S ribosomal protein s17	3592.24	4244.97	2244.07	2734.15	-	-	-	Down	-	-	1	J	J
EgrG_001193100	Serine protease inhibitor	220.799	192.105	379.703	563.249	-	-	Up	-	Up	-	6	OA	V
EgrG_001193200	Serine protease inhibitor	202.471	171.42	334.218	482.757	-	-	Up	-	Up	-	6	OA	V
EgrG_001194000	Ribosomal protein s14	1904.14	2265.43	1173.03	1422.72	-	-	-	Down	-	-	1	J	J
EgrG_001194700	Hypothetical protein	422.212	355.581	180.709	262.642	-	Down	-	-	-	-	1	-	-
EgrG_001196600	EGF region	244.867	472.546	154.584	166.17	-	-	-	Down	Down	-	1	-	-
EgrG_001199600	Hypothetical protein	1.19293	2.74876	1.1523	0.621162	-	-	-	-	Down	-	-	-	-
EgrG_001200700	Tegumental antigen	259.584	343.354	143.433	219.547	-	-	-	Down	-	-	1	N	-
EgrG_001201100	Tegumental antigen	307.023	351.441	767.392	703.715	-	Up	-	-	-	-	8	N	-
EgrG_001202400	Heat shock 70 kDa protein 4	8.61772	9.92855	36.4985	26.2827	-	Up	Up	Up	-	-	8	O	O
EgrG_002000400	Hypothetical protein	1950.88	2340.22	650.826	816.089	-	Down	Down	Down	Down	-	1	-	-
EgrG_002001600	EG95 protein	0	1.91125	0	3.94882	-	-	-	-	-	Up	-	-	-
EgrG_002002000	Hypothetical protein	175.386	257.367	97.6293	64.141	-	-	Down	Down	Down	-	1	-	-
EgrG_002006500	Hypothetical protein	2.35934	0	182.319	73.7113	-	Up	Up	Up	Up	-	7	-	-
EgrG_002009800	Hypothetical protein	4.3042	15.1522	27.7174	25.614	-	Up	Up	-	-	-	8	-	-
EgrG_002010400	Hypothetical protein	41.6354	59.9607	160.87	154.856	-	Up	Up	-	-	-	8	-	-
EgrG_002011000	Rab GTPase	773.745	676.132	342.226	430.677	-	Down	-	Down	-	-	2	HA	U
EgrG_002011350	Heat shock protein 70	3.84908	4.61933	33.6049	29.1091	-	Up	Up	Up	Up	-	8	O	O
EgrG_002012280	NA	19.9637	20.0381	3.37128	0.675012	-	Down	Down	Down	Down	-	1	-	-
EgrG_002013400	Hypothetical protein	42.4681	76.7497	20.4181	21.3701	-	-	-	Down	Down	-	1	-	-
EgrG_002014500	Alpha tocopherol transfer protein	10.5184	5.68049	0.976941	3.91214	-	Down	-	Down	-	-	2	IA	I
EgrG_002015100	GAP Pol polyprotein	2.60541	0.312678	1.9359	0.969035	Down	-	-	-	-	-	-	-	-
EgrG_002015600	Hypothetical protein	7.74966	0.744038	0.575825	1.15294	Down	Down	Down	-	-	-	5	-	-
EgrG_002017200	Hypothetical protein	0	0.337527	1.17548	1.43831	-	-	Up	-	-	-	-	-	-
EgrG_002018300	Hypothetical protein	5.17904	1.24309	18.2789	8.66814	-	-	-	Up	-	-	7	-	-
EgrG_002019300	Expressed conserved protein	1543.87	1552.65	726.118	642.283	-	Down	Down	Down	Down	-	2	-	-
EgrG_002023000	Expressed protein	13.4694	25.1029	5.88716	11.1981	-	-	-	Down	-	-	1	-	-
EgrG_002030400	Tetraspanin 1	0.40216	3.8611	4.48227	2.99153	Up	Up	-	-	-	-	4	-	-
EgrG_002034100	GDP mannose 4,6 dehydratase	143.423	144.495	271.818	441.713	-	-	Up	-	Up	-	6	HA	G
EgrG_002034500	Hypothetical protein	0.71825	0.188069	0.339616	0.048571	-	-	Down	-	-	-	-	-	-
EgrG_002044200	Hypothetical protein	6.33853	15.2139	8.24203	2.3575	-	-	-	-	Down	-	1	-	-
EgrG_002047600	Expressed conserved protein	42.5707	33.157	198.3	176.393	-	Up	Up	Up	Up	-	8	-	-
EgrG_002050850	Heat shock protein 70	673.4	708.475	1463.89	1648.22	-	-	Up	-	-	-	6	RC	O
EgrG_002052200	Hypothetical protein	377.99	381.133	159.36	74.797	-	Down	Down	Down	Down	-	1	-	-
EgrG_002052300	Hypothetical protein	378.644	386.584	163.881	80.2935	-	Down	Down	Down	Down	-	1	-	-
EgrG_002052600	Heat shock protein 70	0.365475	0	1.90092	1.49525	-	-	-	Up	-	-	-	-	-
EgrG_002064100	Heat shock protein 70	3.44104	4.5426	25.0886	12.6384	-	Up	-	Up	-	-	7	RC	O
EgrG_002066300	Hypothetical protein	0	7.48133	2.89497	0.724554	Up	-	-	-	Down	-	4	-	-
EgrG_002066800	Serine protease inhibitor	220.707	203.035	367.644	547.04	-	-	Up	-	Up	-	6	OA	V
EgrG_002067200	Hypothetical protein	7.45055	9.83566	2.768	0.692775	-	-	Down	-	Down	-	1	-	-
EgrG_002068800	Heat shock protein 70	0	0	8.45229	6.58136	-	Up	Up	Up	Up	-	8	RC	O
EgrG_002069800	Hypothetical protein	71.7151	74.6228	27.0898	16.0933	-	Down	Down	Down	Down	-	1	-	-
EgrG_002100000	Heat shock protein 71 kDa protein	1.50851	2.48281	11.529	11.061	-	Up	Up	-	-	-	8	RC	O
EgrG_002320100	NA	25.4083	33.9777	8.76533	1.35002	-	-	Down	Down	Down	Down	1	-	-
EgrG_002320300	NA	3.62976	6.09856	1.34851	0.675012	-	-	-	-	Down	-	1	-	-
